# Supplementary material for: Human-influenced diets affect the gut microbiome of wild baboons
Source: Sci Rep. 2023 Jul 23;13:11886. doi: 10.1038/s41598-023-38895-z (PMC10363530; doi:10.1038/s41598-023-38895-z)
Supplement: Supplementary file 2 — Supplementary Tables. [file 41598_2023_38895_MOESM2_ESM.xlsx]

## Sheet: Table S1
Table S1. Demographics and location of baboon groups sampled at Akagera National Park.
Lodge Troop (Unlimited Trash Access)
Location: Akagera Game Lodge
	Adult	Juvenile	Infant
Male	8	2
Female	7	1
Unknown		3	3
Total Group Count	24
Water Troop (Limited Trash Access)
Location: Commercial Fishing Operation and Lake Shore Dr.
	Adult	Juvenile	Infant
Male	9	1
Female	12
Unknown		10	3
Total Group Count	35
Bourbon Troop (Limited Trash Access)
Location: Gasumbashyamba Rd., Giraffe Area, Valley Dam, Muyumbu Campsite
	Adult	Juvenile	Infant
Male	12
Female	7
Unknown		7	2
Total Group Count	28
Pharaoh1 Troop (No Trash Access)
Location: Magashi Peninsula, between intersections 26, 27, & 50, and down by Lake Rwanyakizinga between intersections 50 & 51
	Adult	Juvenile	Infant
Male	9	3
Female	8	2
Unknown	3	6	4
Total Group Count	35
Pharaoh2 Troop (No Trash Access)
Location: Mutumba Hills campsite and bare hill a few km to the north of MH
	Adult	Juvenile	Infant
Male	3
Female	4
Unknown		3	1
Total Group Count	11
Tribe Troop (No Trash Access)
Location: Lake Shore Rd. around intersections 13, 14 & 15, and by Lake Birengero
	Adult	Juvenile	Infant
Male	13	1
Female	14
Unknown		9	4
Total Group Count	41
Kilala (No Trash Access)
*less habituated so no accurate demographic data collected

## Sheet: Table S2
Table S2. Examples of menu items from the lodge where baboons had unlimited access to trash.
Example Menu Items
Creamed vegetable soup with shredded beef or chicken
Deep-fried calamari served with spicy tomato chutney and black olive crumble
Button, oyster and wild mushrooms gently simmered in a creamy garlic sauce and served in a puff pastry
Salad with grilled corn, red onions, tomato, lime-infused olive oil and honey dressing
Salad with lettuce, sliced ham, pineapple, onions, olive oil vinaigrette
Salad with lettuc, carrot, tomato, cucumber, beetroot, vinaigrette
Salad with tomato, cucumber, onions, olives, feta cheese, olive oil dressing
Salad with shredded chicken, bacon, lettuc, tomato, spring onionis, feta cheese, avocado, red wine vinaigrette
Beef hamburger on toasted sesame seed bun with lettuce, tomato, onion, pickles and french fries or garden salad
Beef hamburger on toasted sesame seed bun with lettue, tomato, onion, pickles gouda cheese, and french fries or garden salad
Chicken satays with rice, peanut sauce, garden salad
French fries
Sandwich on white or brown bread with cheese, tomato, ham, chicken, tuna or mayonaisse served with potato chips or coleslaw
T-bone steak with pepper sauce, steamed vegetables, and rice or french fries
Beef fillet with pepper or mushroom sauce, steamed vegetables, and rice or french fries
Perch fillet with mustard and stewed apple compote, steamed vegetables, and rice or french fries
Nile perch fillet with lemon butter, steamed vegetables, and rice or french fries
Tilapia, steamed vegetables, and rice or french fries
Oxtail with carrots, red beans, red wine gracy, white rice
Lamb curry with sambal, mango chutney, Basmati rice, chapati bread
Chicken and root vegetables stir-fried in sesame oil and soy with egg-fried rice
Pizza with beef sausage, garlic, basil, onion, olives, tomato, mozzarella cheese
Pizza with bacon, chicken, ham, sausage, roast beef, mushrooms, onions, garlic, tomato, mozzarella cheese
Pizza with grilled vegetables, olive oil, oregano, tomato, mozzarella cheese
Pizza with shredded chicken, capers, oregano, olive oil, mozzarella cheese
Pizza with basil, tomato, mozzarella cheese
Spaghetti with beef and pork in a rich red wine sauce
Spaghetti with tomato sauce
Tomato and avocado on toasted baguette
Fried chicken nuggets with french fries
Fried fish sticks with tartare sauce and french fries
Buffalo chicken wings
Beef fillet sandwich with grilled cheese
Ground beef casserole in rich gravy with rice
Fried chicken with french fries
Creamy chicken pasta
Penne pasta with chicken and spicy tomato-based sauce
Dark chocolate, egg, and cream mousse
Fresh fruit with passion fruit coulis
Pastry of the day
Ice cream

## Sheet: Table S3
Table S3. ASV table for baboon gut microbiome analysis, rarefied to 11, 267 reads per sample.
#OTU ID	PANU-RWA-19-KA-S145_S272	PANU-RWA-19-KA-S146_S273	PANU-RWA-19-KA-S150_S276	PANU-RWA-19-KA-S153_S249	PANU-RWA-19-KA-S157_S250	PANU-RWA-19-KA-S21B_S263	PANU-RWA-19-KA-S25B_S265	PANU-RWA-19-KA-S26B_S266	PANU-RWA-19-KA-S27B_S267	PANU-RWA-19-KA-S28B_S274	PANU-RWA-19-KA-S30B_S275	PANU-RWA-19-KA-S36L_S260	PANU-RWA-19-KA-S41L_S254	PANU-RWA-19-KA-S42L_S255	PANU-RWA-19-KA-S44L_S257	PANU-RWA-19-KA-S46L_S258	PANU-RWA-19-KA-S47_S259	PANU-RWA-19-KA-S84P_S251	PANU-RWA-19-KA-S86W_S269	PANU-RWA-19-KA-S88W_S270	PANU-RWA-19-KA-S89P_S252	PANU-RWA-19-KA-S95P_S253	PANU-RWA-KA-19-100P-16_S40	PANU-RWA-KA-19-118T-18_S61	PANU-RWA-KA-19-119T-18_S63	PANU-RWA-KA-19-123P1-18_S41	PANU-RWA-KA-19-125P1-18_S42	PANU-RWA-KA-19-128P1-18_S43	PANU-RWA-KA-19-130P1-18_S44	PANU-RWA-KA-19-136P2-18_S45	PANU-RWA-KA-19-137P2-18_S47	PANU-RWA-KA-19-138P2-18_S48	PANU-RWA-KA-19-139P2-18_S49	PANU-RWA-KA-19-140P2-18_S50	PANU-RWA-KA-19-142P2-18_S51	PANU-RWA-KA-19-143P2-18_S52	PANU-RWA-KA-19-144P2-18_S53	PANU-RWA-KA-19-148P2-18_S54	PANU-RWA-KA-19-149P2-18_S55	PANU-RWA-KA-19-151K-18_S23	PANU-RWA-KA-19-152K-18_S21	PANU-RWA-KA-19-154K-18_S28	PANU-RWA-KA-19-155K-18_S26	PANU-RWA-KA-19-158K-18_S18	PANU-RWA-KA-19-18T-18_S56	PANU-RWA-KA-19-19T-18_S57	PANU-RWA-KA-19-20B-16_S17	PANU-RWA-KA-19-20T-18_S58	PANU-RWA-KA-19-21T-18_S59
110d0a610b42eddf74e36d6774df657b	0	0	57	0	0	0	0	0	0	0	0	0	0	0	0	0	0	0	0	19	0	0	0	0	0	0	0	0	0	0	18	0	0	0	0	0	0	13	0	0	0	0	0	0	0	0	0	0	13
432e2c8a688237b14d0961d5bf1803ce	0	2	0	0	0	0	0	0	0	0	0	0	0	0	0	0	0	0	0	0	0	0	18	0	0	0	0	0	0	0	6	0	0	0	0	0	0	0	0	0	0	0	0	0	0	0	0	0	0
05532aa23e961a5b2517684b7ff9e074	0	0	0	0	0	116	0	0	161	70	0	0	0	0	0	0	0	0	0	0	0	0	0	0	0	0	0	0	0	0	0	0	0	0	0	0	0	0	0	0	0	0	0	0	0	0	0	0	0
c7fcf1fad0c0fe558fd683868dd6bb85	0	0	0	0	0	0	0	0	0	0	0	0	0	0	0	0	0	92	0	165	0	0	83	0	0	5	0	0	14	0	0	0	0	0	0	0	0	26	0	0	13	0	0	0	0	0	0	0	0
26ab0abecdaafe0a8267405e8f28f512	0	7	16	0	0	0	0	0	0	0	0	0	0	0	0	0	0	0	0	0	0	0	0	0	0	0	5	0	0	0	0	0	3	0	0	0	14	0	0	0	0	0	3	0	0	0	0	0	0
c36a26d1654ff03f8cabbc60add9e016	19	68	33	61	29	28	84	80	71	67	30	0	0	9	0	0	0	0	8	96	15	40	0	79	92	100	162	99	170	59	44	136	62	86	138	135	275	233	21	66	154	87	88	224	52	122	41	177	59
cbbbf0358c1da66a08e398b5c4b17340	0	0	0	0	0	0	0	0	0	0	0	0	0	34	0	0	0	52	4	30	0	0	5	0	0	29	9	5	0	0	0	0	0	0	0	0	0	8	0	0	0	0	0	0	0	0	0	0	0
0bf27d147ddfee67e50448f32c22b3b6	0	0	0	11	0	0	0	0	0	2	0	0	0	0	0	0	0	0	0	0	0	0	1	0	0	0	0	4	6	0	0	0	0	0	0	0	0	0	0	0	0	0	0	4	0	0	0	0	0
ba1ebf2ef2571c383ccf0aa76249dd5f	0	0	0	0	0	0	0	0	6	0	0	0	0	0	0	0	0	0	0	4	0	0	0	0	0	0	0	0	2	3	6	0	0	6	0	0	0	0	0	3	0	0	0	0	0	0	4	0	0
dba3ff5fe086720456c82886f9a603f5	0	5	0	0	0	0	0	0	0	0	0	0	0	0	0	0	0	0	0	0	0	0	0	0	4	0	0	0	0	0	0	0	4	0	0	0	0	1	0	0	4	0	0	0	0	0	0	0	0
b5930e71262f0899d97c3e4dd43b274a	0	0	0	0	0	0	0	0	0	0	0	0	0	0	0	0	16	0	0	5	0	0	0	0	0	0	0	0	0	0	0	0	0	0	7	0	0	0	52	0	0	0	0	0	0	0	0	0	0
1bad75435b736605ba9295c2d98b8444	0	3	0	27	5	15	10	9	38	36	40	0	0	0	0	0	0	0	0	0	0	8	0	10	3	4	2	3	0	0	0	3	3	2	0	2	6	15	10	11	5	8	0	11	17	26	42	6	3
7546d32e949136aeff9ad8f9208be1e7	0	4	0	0	0	0	0	0	0	0	0	0	0	0	0	0	0	0	0	0	0	0	0	0	0	2	0	0	0	0	0	0	0	0	1	0	0	0	3	0	0	0	0	0	0	0	0	0	2
132e7392d2f29f08bdfdab3c32b9e2b9	0	15	53	0	24	133	0	7	17	60	0	0	0	18	0	0	0	0	0	13	0	6	0	16	154	26	26	18	10	20	14	11	3	12	6	6	36	9	26	14	250	12	8	60	0	15	19	0	10
b816b0a87cdf1510144456e955dbc125	0	0	0	0	0	0	0	0	0	0	29	0	0	0	0	0	0	0	0	0	0	0	0	19	0	0	0	0	0	3	0	0	0	0	0	0	0	0	0	0	0	0	0	0	0	4	0	4	23
d23b0367b7c5a65e01bec17fc567deff	0	0	0	0	0	0	0	0	0	0	0	0	23	0	0	0	0	3	0	0	0	0	0	0	0	0	0	0	0	0	0	0	0	0	0	0	0	0	0	0	0	0	0	0	0	0	0	0	0
2d8ef29ee9c6fd168e6cd71ec0844fbb	0	0	0	0	0	0	0	0	0	0	0	0	0	0	0	0	0	0	0	0	0	0	0	0	0	0	0	0	0	0	0	0	0	0	0	0	0	26	0	0	0	0	0	0	0	0	22	0	10
23e8d57bd9dc86001c6c00d6c7b33eb4	0	0	0	0	0	0	0	0	0	0	0	0	0	0	0	0	0	0	61	14	54	36	173	0	0	0	0	0	12	7	8	0	0	0	0	0	0	0	0	104	7	0	0	0	0	0	0	0	184
56534ccaf79109fabc6b2054a37e43f6	0	74	29	47	27	0	12	15	8	17	24	0	0	0	0	0	0	0	0	0	10	24	9	20	13	0	0	0	12	7	8	29	4	42	8	0	97	21	40	28	15	10	9	0	7	11	28	24	10
3b52b7cb37e044f44b6fea01cb692878	0	0	0	0	0	0	0	0	0	0	0	0	0	0	0	0	0	0	62	0	0	0	75	0	0	3	0	0	0	1	5	0	0	0	0	2	0	7	0	0	0	0	0	0	0	0	0	0	11
e965e77dd8b93cad4f412bf67453ab11	42	0	0	0	0	0	0	0	0	0	0	0	0	0	0	0	0	0	0	0	0	0	0	4	0	0	0	0	0	0	11	0	0	0	0	0	0	0	0	0	0	0	0	0	0	0	0	0	0
21f93ca86337bc8e605b5bd9ccde7c7d	0	0	0	0	0	0	0	0	0	0	0	0	0	0	0	0	0	35	0	0	0	0	22	0	0	0	0	0	0	0	0	0	0	0	0	0	0	23	0	0	0	0	0	0	0	0	0	0	0
4a4bc6996b4ef8f79f15882d5fd8c946	0	0	0	0	0	0	0	0	0	0	0	0	0	0	0	0	0	0	0	0	0	0	0	0	0	0	0	0	0	0	0	0	0	0	5	0	0	0	0	0	0	0	0	0	0	0	0	0	3
1b97f858f90f6c5790b90df05f8b2a76	52	42	126	11	48	52	155	41	144	111	50	0	0	24	0	0	0	0	0	20	0	15	0	78	177	258	350	184	224	49	40	182	65	29	39	92	203	45	21	115	165	211	105	111	110	137	174	152	18
8247d2b4a565e12266ba65289bdc7162	3	0	0	0	0	0	0	0	0	0	0	0	0	0	0	0	0	0	0	0	0	0	0	0	0	0	0	0	0	0	0	0	0	0	0	0	0	0	0	0	0	0	0	0	0	0	0	0	0
ec0604231676a1519c68069d51b38cf7	0	0	0	0	0	0	0	0	0	0	0	0	0	0	0	0	0	0	0	0	0	0	0	0	0	0	0	0	0	0	0	0	0	0	0	0	0	8	0	0	0	0	0	0	0	0	8	0	0
064898380d05b3b76f8236ba39035a95	0	0	0	0	0	17	0	0	0	12	0	0	60	35	0	0	36	0	0	0	0	0	0	0	0	0	0	35	28	0	0	0	0	0	0	0	0	0	0	0	0	0	0	0	0	0	17	0	0
a2902b9d8cd7adf706db8047986bbb30	0	0	0	0	0	0	0	0	0	0	0	0	0	0	0	0	0	3	0	0	0	0	0	0	0	0	0	0	0	0	0	0	0	0	0	0	0	0	0	2	0	0	0	0	0	0	0	0	7
061eea37aa5e1e3abd2df19faac374e6	0	0	0	0	0	0	49	52	11	0	130	0	0	0	0	0	0	0	0	48	109	0	0	7	20	0	0	0	0	0	0	0	0	0	0	0	0	0	0	0	0	0	0	11	0	0	0	0	0
3049d005eaa0c9206cfefd74c69ea5de	0	0	0	0	0	0	0	0	0	0	0	0	0	0	0	0	0	0	0	0	0	0	0	0	0	0	0	0	3	0	0	0	5	0	1	0	0	0	1	3	8	0	0	0	0	0	0	0	12
3bd731218d2ae273bb314d248fe10006	0	0	99	0	0	0	0	0	0	0	0	0	0	0	0	0	44	0	0	22	0	26	0	0	0	0	0	0	0	0	5	0	0	11	0	9	0	18	0	0	0	0	0	0	0	0	0	0	0
a3501b6179642c06fa83b51d3c38adb2	0	0	64	0	152	0	63	0	288	213	306	0	0	0	0	0	0	0	25	0	0	96	61	86	68	14	7	13	21	70	67	60	38	57	19	22	58	27	93	93	57	68	0	23	0	19	42	12	18
5015531ce09f9103c2b53d8737843f6a	613	281	123	668	123	24	647	893	81	36	362	0	20	57	0	7	45	0	85	367	472	306	135	550	121	105	212	317	277	302	252	509	243	877	106	377	133	444	244	412	162	214	85	105	361	250	105	457	122
ff357a4c5bdf400ea047f40703afffb2	0	0	0	0	0	0	0	0	0	0	0	0	0	0	0	0	0	0	0	0	0	0	6	0	0	0	0	0	0	6	10	0	0	0	0	0	0	0	0	0	0	0	0	0	0	0	0	0	0
37742570cc5004a11e6118f0f5f2874b	0	0	0	0	0	0	0	0	0	0	0	0	0	0	0	0	0	0	0	0	0	0	0	0	0	0	0	0	0	0	0	0	0	0	0	0	0	0	6	0	0	0	0	0	0	0	0	0	0
6c5abfcc1f8d534dcb726a516d94e920	1422	317	623	550	23	3	144	98	200	0	580	0	0	25	0	8	0	10	36	346	205	384	29	598	284	99	293	204	342	332	397	250	505	421	10	1691	47	256	142	257	101	375	250	109	84	240	274	601	275
dfdb33ad127506842157f47d5613a339	35	0	0	0	0	0	0	5	0	0	0	0	0	0	0	0	0	0	0	0	0	0	0	0	0	0	4	0	11	22	16	0	0	0	0	10	0	0	0	0	0	0	0	0	0	0	0	0	0
d20537853d89e6df96ded54069abf3c9	0	0	0	0	0	0	0	0	0	0	0	0	0	0	0	0	0	0	0	0	8	0	32	0	0	0	0	0	0	0	0	0	0	32	0	0	0	23	0	0	0	0	0	0	0	0	0	0	0
a73dc4f9aca257a130c69ea6e1c7d6c5	0	31	19	0	0	0	0	0	0	0	0	0	246	157	0	0	0	89	505	68	0	139	0	0	0	0	0	3	4	63	65	0	46	6	0	0	5	20	0	0	0	0	0	0	14	0	412	0	17
b1520235503bc5741c008fab71bf5a3e	0	0	0	0	0	0	0	0	0	0	0	0	0	0	0	0	43	26	0	0	0	39	57	0	0	0	0	0	0	0	0	0	0	0	0	0	0	0	0	0	0	0	0	0	0	0	0	0	0
35bd2e39d4c329642ccf6d725af29756	0	0	0	0	0	0	0	0	0	0	0	0	0	0	0	0	0	0	38	0	0	0	0	0	0	0	0	0	2	0	0	0	0	0	0	0	0	0	0	0	0	0	0	0	0	0	0	0	0
84d7eae5614abd3ecadc76d5e7f4248e	0	0	0	0	45	0	0	0	0	0	0	0	0	0	0	0	0	0	0	0	0	0	0	8	0	13	17	40	39	0	0	0	8	0	0	29	0	0	0	42	6	0	0	0	13	67	0	0	0
1494ce55730e7b7e12a9958f4b1b77f0	0	0	0	0	0	0	0	0	0	0	0	0	0	0	0	0	0	0	0	0	0	0	0	0	0	0	0	0	11	0	0	0	0	0	0	0	0	15	0	0	0	0	0	0	0	0	0	0	0
250ae39539abfa6765765df1ff725123	0	0	0	0	0	0	0	0	0	0	0	0	0	0	0	0	0	0	0	0	0	0	2	0	0	0	0	0	0	0	0	0	0	0	0	0	0	0	0	0	0	0	0	0	0	0	0	0	0
7d08430d9ce55132095b4532b69ff212	0	21	30	0	12	0	0	0	4	0	0	0	0	0	0	0	0	0	0	0	0	0	0	0	3	4	3	22	3	13	5	18	0	0	3	0	13	0	0	9	18	0	5	6	0	0	0	0	0
9743ae0e9b3b5b72cc11c9b92c72485d	0	0	0	0	0	0	0	0	0	4	0	0	0	0	0	0	0	0	0	0	0	22	10	9	45	0	32	27	41	0	13	0	0	0	125	35	2	0	0	0	0	0	0	20	0	0	0	32	0
4f0917018c6be37ecbb61cdb8e3f587d	0	8	11	0	0	0	1	0	0	0	0	0	0	0	0	0	1	0	0	0	0	0	0	0	0	3	0	0	0	8	13	0	0	0	0	0	0	9	0	5	0	0	0	0	0	0	3	0	2
1ad7aefa5af29538c80a396b0d4c3459	0	0	0	0	0	0	0	0	0	0	0	0	0	0	0	0	0	0	0	0	0	0	9	0	0	0	0	0	1	1	1	0	0	0	0	0	0	3	0	0	2	0	0	0	0	0	0	0	0
cc483c2cccc4d6f3940b722d2d5a092b	0	0	0	0	0	0	0	0	0	0	0	0	0	0	0	0	0	0	0	0	0	0	9	0	0	0	0	0	0	0	0	0	4	3	0	0	0	0	0	0	0	0	0	0	0	0	0	0	0
c4c03584a374398c05bfd94562b446a8	0	0	0	0	0	0	0	0	0	0	0	0	0	0	0	0	0	0	0	0	0	0	20	0	0	0	0	0	0	0	0	0	10	0	0	0	0	7	0	21	17	0	0	0	0	0	0	0	0
0252b46866448a679a36d461353b5f00	38	0	0	0	0	0	0	0	0	0	0	0	0	0	0	0	0	0	0	50	0	0	33	0	0	0	0	0	0	0	0	0	0	0	0	23	0	0	0	0	0	0	0	0	0	0	0	0	15
c8c9f93b8fb291e1bf55872353499d1e	0	0	0	0	0	0	0	0	1	0	0	0	0	0	0	0	0	0	0	0	0	0	0	0	0	0	0	0	0	0	0	0	0	0	1	0	0	0	0	2	0	0	0	0	0	0	3	0	0
c1d6fb1d434fa2ff6ed5f2084fd2ea54	0	0	88	0	0	0	0	0	0	0	0	0	173	0	0	0	0	0	0	0	0	0	0	0	0	0	0	5	2	258	254	0	0	0	0	0	0	0	0	0	0	0	0	0	0	0	0	0	0
effea3ce5249480b463b7534574e8c42	2	3	0	0	0	0	7	5	0	0	0	0	0	0	0	0	0	2	0	0	0	0	0	0	0	0	0	1	0	0	0	0	1	0	0	0	0	0	0	0	0	0	0	0	0	0	0	0	0
a959c702312a6e6fcb57e137be87fe08	0	0	0	0	0	0	0	0	0	0	0	0	0	0	0	17	0	0	0	0	0	0	2	7	6	0	0	0	0	0	0	0	0	5	0	0	4	0	13	0	0	0	9	0	0	8	0	8	9
b426abd9a3d8381ee0074086a8e4ae7e	0	0	10	0	243	0	0	0	0	0	0	0	0	0	0	0	60	0	1318	16	0	0	0	0	0	0	12	2	0	69	140	0	91	0	0	144	0	14	5	0	0	0	0	0	0	31	29	0	182
8cc43eafcf79b4f8ac1a9bc8d544b203	0	2	0	0	0	0	0	0	1	1	0	0	0	0	0	0	0	0	0	0	0	1	0	0	0	0	0	0	0	0	0	0	0	2	1	0	0	0	0	0	0	0	0	0	0	1	3	0	0
5663cd5e3779c8d04373d7181ad79ca5	0	0	0	27	0	0	0	0	5	0	0	0	0	0	0	0	0	4	11	0	0	0	77	0	0	0	0	0	0	0	0	0	0	0	0	0	0	0	89	18	0	0	0	0	0	0	48	0	10
d77d62f34250a514ba68fb8f9dcae36a	0	0	0	0	0	0	3	0	6	9	0	0	0	0	0	0	0	0	0	0	0	0	3	0	0	0	12	0	0	4	9	0	0	0	0	0	0	0	0	0	0	0	0	0	16	0	0	0	0
54670f060673b613e893712238e1ebdf	0	0	0	0	0	0	0	0	0	0	0	0	0	0	0	0	0	0	0	35	0	0	2	0	0	0	1	0	0	0	0	0	0	0	0	0	0	2	0	9	0	0	0	0	0	0	0	0	0
8765253930caea247496b2ad6f88ba7b	0	0	0	0	0	168	0	0	0	86	0	0	0	0	0	0	0	0	0	0	0	0	0	0	0	0	0	0	0	0	0	0	0	0	0	0	0	0	0	0	0	0	0	0	0	0	0	0	0
6b6ec5e2f3ace2f88fbaf0b0ac31168d	0	0	3	22	6	0	23	25	0	0	16	0	0	0	0	0	0	0	0	0	0	0	0	23	11	0	0	0	0	9	0	0	0	0	2	1	0	0	3	0	0	17	0	5	0	0	0	0	0
764af174cbfbcdb4069cceca49b63b42	0	10	7	0	0	15	20	0	32	27	0	0	0	31	0	0	0	0	0	0	0	0	0	9	23	56	40	27	34	0	0	31	0	7	0	7	47	13	0	0	19	13	43	22	9	23	0	36	0
ad348369abe37245733c8fec686ae056	0	0	0	0	0	0	0	0	0	0	0	0	0	0	0	0	0	0	23	0	0	0	12	0	0	0	0	0	0	0	0	0	0	0	0	0	0	0	0	0	0	0	0	0	0	0	0	0	0
b333a81fd3ab36e66f964e6277f9ae22	0	0	0	0	0	0	0	0	0	0	0	0	0	0	0	0	0	0	0	0	0	0	0	0	0	0	0	0	0	0	0	0	0	0	0	0	0	0	0	0	0	0	0	0	0	0	0	0	104
47daa40b15ec99bca8db3b415c593b93	0	0	0	0	0	0	0	0	0	0	0	0	0	0	0	0	0	0	0	0	18	8	5	0	0	0	0	0	0	0	0	0	0	0	0	0	0	0	0	0	0	0	0	0	0	0	0	10	0
c41230823b2c7434ee7b9daf390065e8	0	0	0	0	0	0	0	0	0	0	0	0	0	0	0	0	0	0	0	0	0	0	0	0	0	0	0	0	24	0	0	0	0	0	0	0	0	0	0	0	0	0	0	0	0	30	0	0	0
1ec33fcc8cc5ff67647193e6316b6543	0	0	0	0	0	0	0	0	31	0	0	0	0	401	0	0	599	0	0	0	0	0	0	0	0	0	0	0	0	0	0	0	0	0	0	0	0	0	0	0	0	0	0	0	0	0	43	0	0
fca9ca948a985ccc5f13b7b2015cfdc7	0	0	0	0	0	0	0	0	0	0	0	0	0	0	0	0	0	0	0	0	0	0	0	0	0	0	0	0	0	0	0	0	0	0	0	0	0	4	0	0	0	0	0	0	0	0	0	0	6
e3a9af7a90da7cd53483f5c3b2f17c31	0	0	0	0	0	0	0	0	0	0	0	0	0	0	0	0	0	0	0	0	0	0	5	0	0	0	0	0	0	0	0	0	0	0	0	0	0	0	0	6	0	0	0	0	0	0	0	0	5
b0c7480e4102010eb3339d9e5a446618	0	0	0	0	0	0	0	0	0	0	0	0	0	0	0	0	0	0	0	0	0	0	3	0	0	0	0	0	0	0	0	0	1	0	0	0	0	0	0	0	0	0	0	0	0	0	0	0	0
00b39dcfce26518eccd6699630616641	0	0	0	0	0	0	6	5	0	0	0	0	0	0	0	0	0	0	0	0	19	0	0	2	0	0	0	0	0	0	0	0	0	0	6	0	0	7	0	0	0	0	0	0	0	0	0	0	0
f706391e34cf2b3679d73ac706f4d356	0	12	0	0	0	13	0	0	0	0	0	0	0	25	0	461	30	0	0	0	0	0	0	0	0	0	0	0	0	0	0	0	0	8	0	0	0	0	0	0	0	0	0	0	0	0	13	0	0
1291790ea4c7fac3743bcae780c35731	0	25	44	0	0	0	15	23	0	0	0	0	0	0	0	0	0	20	0	26	0	84	0	0	0	50	25	42	0	0	0	34	26	27	32	28	94	19	64	0	0	0	35	112	32	51	0	0	0
6ad9bee6e9f0847399ea97586b891a58	0	0	0	0	0	0	0	0	0	0	0	0	0	0	0	0	0	0	0	0	0	0	8	0	0	0	0	0	0	0	0	0	0	0	0	0	0	1	0	0	0	0	0	0	0	0	0	0	0
1389385af9dccea0704bd8383c09a553	0	0	0	0	0	0	0	0	0	0	0	0	0	0	0	0	0	0	18	0	0	0	0	0	0	0	0	0	0	0	0	0	0	0	0	0	0	0	46	0	0	0	0	0	0	0	0	0	0
460f4d5cc2468df9a4315e3b55801c7f	0	0	0	0	17	235	53	89	115	189	0	0	0	0	0	57	25	0	27	0	0	0	0	13	0	19	27	34	0	0	0	0	14	16	22	0	32	0	0	0	17	0	0	18	17	3	57	22	0
b608b3da0e9d0687accace89d7d816ee	0	0	0	0	0	9	0	0	0	30	0	0	0	0	0	0	0	4	0	0	0	4	0	0	0	0	0	0	0	2	0	0	0	0	0	0	0	0	0	0	0	0	0	0	0	0	17	0	0
c98318cfe52d25dea41d0b36fdeb863e	0	0	0	0	0	0	0	0	0	0	0	0	0	0	0	0	0	0	0	0	0	0	0	0	0	0	0	0	0	0	0	0	0	0	0	0	0	0	0	0	0	0	0	0	0	0	0	0	0
550be6d9493ac94efc0c1526a71984fe	2	0	0	0	1	1	1	7	18	3	0	0	0	0	0	0	0	0	0	16	0	0	0	0	0	2	2	0	5	1	0	0	0	0	0	6	2	0	0	0	0	0	0	0	0	0	5	0	1
90578dc599eb5537c958133e98b7e7b4	0	0	0	0	0	0	0	0	0	0	0	0	0	0	0	6	0	0	0	0	0	0	0	0	0	0	0	0	0	0	0	0	0	0	0	0	0	0	0	0	10	0	0	0	0	0	0	0	0
7458aee4134ff24f0f080d2ea2518cb4	0	0	0	0	48	110	10	0	23	33	57	0	0	0	0	0	0	12	42	0	0	0	0	82	196	163	0	0	0	0	0	27	0	0	9	0	0	0	0	0	0	0	9	0	4	6	0	15	0
a31ebf3cec83034b26a884b629174ac0	44	0	0	0	0	0	0	0	0	0	0	0	0	0	0	0	0	0	0	0	0	0	45	0	0	0	0	0	0	14	0	0	0	0	11	0	0	0	62	0	0	0	0	0	0	0	0	0	28
0553f19c772bba515a26100fc2df7a27	0	0	0	0	0	0	0	0	0	0	0	0	0	0	0	0	0	0	0	0	0	0	0	18	9	0	0	0	0	0	0	0	0	0	1	5	0	0	0	0	0	0	0	0	0	0	0	0	0
b8914b376dfd92a59c04425e4c2c124a	0	21	0	52	21	13	0	11	34	24	0	0	0	0	0	0	0	0	0	0	0	0	0	21	16	11	0	14	0	23	23	18	16	17	0	10	11	0	38	36	0	0	0	0	0	0	0	38	38
8e521ded9b4984ac7df5b547d39862da	0	3	0	0	0	0	0	0	0	0	0	0	0	0	0	0	1	0	0	0	0	0	0	0	3	0	0	0	0	0	0	0	0	0	0	0	0	0	0	0	0	0	0	0	1	0	0	0	0
cc88cf3e6c4d2fc9c66a3d6af09d8165	0	0	0	0	0	0	0	0	33	16	0	0	0	0	0	0	0	0	0	0	0	0	18	19	16	0	16	1	0	25	37	0	0	0	0	11	19	20	22	53	29	0	0	0	0	0	26	0	0
4838d935b7b27b968d54ccc8ef8c9650	0	0	0	0	0	0	0	0	0	0	18	0	0	0	0	0	0	0	0	0	0	0	0	3	0	0	0	10	0	0	0	0	0	0	0	0	0	0	35	0	0	0	0	0	8	0	15	0	0
7f674ddd6d020643551d09773110957f	0	0	0	0	0	0	0	0	0	0	0	0	0	0	0	0	0	0	0	0	0	0	3	0	0	0	0	0	0	0	0	0	0	0	0	0	0	2	0	0	0	0	0	0	0	0	0	0	0
aea6713803130ed92b369546fa6d133c	0	0	0	0	20	0	0	0	0	0	16	0	0	0	0	0	0	0	0	0	0	0	0	0	12	0	0	0	0	0	0	0	0	0	0	0	33	0	0	0	0	0	0	0	0	0	0	10	0
db537339519b090e749e2f702d2d0dec	0	0	0	0	0	0	0	0	0	0	0	0	0	0	0	0	0	0	0	0	0	0	0	0	0	0	4	0	0	0	0	0	0	0	0	3	0	0	0	0	0	0	0	0	2	0	0	0	0
f0c781b6925629a22acd38eb9c8ac449	0	18	17	31	0	0	14	18	0	15	18	0	0	0	0	0	0	0	10	0	14	25	8	12	19	0	6	16	3	10	11	26	9	17	8	0	0	13	9	22	9	9	8	0	0	4	18	15	38
a8b8b43021a683b5e469970cd722d9c0	21	0	0	0	0	0	0	0	0	0	0	0	0	0	0	0	0	0	0	0	0	0	0	17	0	15	13	0	0	0	0	0	0	0	0	28	0	0	0	0	0	0	0	0	0	0	0	0	0
a00926b6ddc00ed55f6cdcb0b9f33fff	0	0	0	0	0	0	0	0	0	0	0	0	0	0	0	0	0	0	0	59	0	0	11	0	0	0	0	0	0	1	3	0	0	4	0	0	0	3	0	0	0	0	0	0	0	0	0	0	0
95bd61f1fde6e1362a02e68c131964dd	0	2	0	0	0	0	0	0	0	0	7	0	0	0	0	0	0	0	0	0	20	0	0	2	0	0	0	0	0	0	0	0	0	0	0	0	0	10	13	0	0	0	0	0	0	0	0	0	0
fa4f4531fd7628c3575620a7171b4155	0	13	0	0	0	0	0	0	0	0	0	0	0	13	0	0	0	0	0	0	0	0	0	0	0	0	0	0	14	0	0	0	0	0	0	0	0	13	52	0	0	0	0	0	0	0	0	0	7
fd64205759fe5f33517b3a5bd5df6669	0	3	0	0	0	19	7	41	0	27	15	0	0	0	0	0	0	0	0	0	43	0	17	9	0	0	2	0	0	10	13	0	0	0	7	0	0	11	44	0	0	13	0	0	0	0	20	0	12
402e00321819f98d4a729fb42d913aff	0	0	0	0	0	0	0	0	0	0	0	0	0	0	0	0	0	0	0	0	0	0	0	0	0	0	0	0	0	11	2	0	0	0	0	0	9	0	0	15	0	0	0	0	0	0	0	0	0
98cd9ea1de4da6cf947d2cbd4294128b	0	0	0	0	0	0	0	0	0	0	0	0	19	0	0	0	0	0	0	0	0	0	0	0	0	0	0	0	0	0	0	0	0	0	0	0	0	0	0	0	0	0	0	0	0	0	0	0	0
86f2d33a2f31df8dfd32c26f74eaab9d	0	0	18	0	0	0	0	0	0	29	0	0	0	0	0	0	0	0	0	0	136	0	51	0	0	0	0	142	0	0	0	0	8	0	0	6	0	77	0	0	0	0	0	0	0	0	0	0	0
56d5e486e262b6497a572be6b2f25067	7	0	0	0	0	0	2	0	0	0	0	0	0	0	0	0	0	0	0	6	0	7	0	0	0	0	0	0	0	0	0	0	0	0	0	0	0	0	0	0	0	0	0	0	0	0	0	0	0
45221a8ef01988e659f5a87e15f425dc	0	0	0	0	0	0	0	0	0	0	0	0	0	0	0	0	0	0	0	0	0	0	0	0	0	0	0	7	0	0	0	0	0	0	0	0	0	0	0	0	0	0	0	0	0	0	0	0	0
c1cabe00af1015b26676e1a61fb85db2	0	0	0	0	0	0	0	17	0	0	0	0	0	0	0	0	0	0	0	0	0	0	0	0	0	0	0	0	0	0	0	0	0	0	3	7	2	0	0	0	0	0	0	0	0	0	0	14	0
0a8544b8a9b1f7495deed24f0a624a4b	0	0	0	0	0	88	0	0	0	35	0	0	0	0	0	0	0	0	0	0	0	0	0	0	0	18	0	6	0	0	0	0	0	10	0	12	13	0	0	0	0	0	0	21	0	0	28	24	0
4d4cb93dcd31b1a525878916f616395d	0	0	0	0	0	0	0	0	0	0	0	0	0	0	0	0	0	0	0	62	0	0	0	0	0	0	0	0	0	0	0	0	0	0	0	0	0	0	0	0	0	0	0	0	0	0	0	0	0
c8f5b71b333157206e27d962903391e1	0	0	0	0	0	0	0	0	0	0	0	0	0	0	0	0	18	0	0	0	0	0	0	0	0	0	0	0	0	0	6	0	0	0	0	0	0	0	0	0	0	0	0	0	0	0	0	0	0
7305dd1d9d26c081f84a9ce2201be896	0	0	0	0	0	0	0	0	0	0	0	0	0	0	0	0	0	0	0	0	0	0	0	0	0	0	0	0	0	0	1	0	0	0	0	0	0	0	0	9	5	0	0	0	0	0	0	0	0
115ecc23210de6ec99fafd1fc9b09be2	19	7	0	73	0	4	36	52	0	0	32	0	0	0	0	0	0	0	18	19	27	0	6	0	0	0	10	0	9	31	88	0	76	14	0	8	0	27	14	54	0	0	0	0	9	30	4	0	73
ddcfa8f2e4a4f22ad89f204b8922e194	0	0	0	0	0	0	0	0	0	0	0	0	0	0	0	0	0	0	0	0	0	0	0	0	0	0	0	0	0	21	0	0	0	0	0	0	0	0	0	0	0	0	0	0	0	0	0	0	0
d72dd0ee52e3b123a278a7ebfe4fdddd	0	7	0	0	0	0	0	0	0	0	0	0	408	0	9	7	92	0	0	0	0	0	0	9	32	0	0	0	0	0	0	0	0	8	0	0	0	9	0	0	0	0	0	0	415	162	0	0	0
9569f3e4854de70d0b88efb87705d430	0	0	0	0	0	0	0	0	0	0	0	0	0	0	0	0	0	0	0	0	0	0	0	0	0	0	0	0	0	0	0	0	0	0	0	0	0	0	0	0	0	0	0	0	0	0	0	0	0
6799a24bc3621636334bf9d3b2592421	0	0	0	0	0	0	0	0	0	0	0	0	0	0	0	0	0	0	0	0	0	0	7	0	0	0	0	0	0	0	0	0	0	0	0	0	0	0	0	0	0	0	0	0	0	0	0	0	9
2ba3ca71fefecad1e1238a972be6e3fe	0	0	0	0	0	0	0	0	0	0	0	0	39	19	0	0	0	0	0	0	0	0	0	0	0	0	0	0	10	0	0	0	0	0	0	0	0	0	0	0	0	0	0	0	0	0	0	0	0
717da90831a7acb938fa628b6a1c1bc5	0	6	0	19	18	0	2	3	3	9	1	0	0	0	0	0	0	0	0	0	0	0	0	0	0	11	2	5	2	0	0	4	1	0	0	0	3	7	0	7	8	7	5	15	1	4	3	5	6
aa1196cd5dbacd2381c2c401a3561a3f	0	0	0	0	0	0	0	0	0	17	0	0	0	0	0	0	0	0	0	0	0	0	0	6	6	0	0	0	0	0	0	0	0	0	0	0	0	0	0	0	0	0	0	0	0	0	0	0	0
62fbc0255a763d6ad7437ff799c151be	0	0	0	0	0	0	0	0	0	0	0	0	0	0	0	0	0	0	0	0	0	0	0	0	0	0	0	0	0	0	0	0	0	0	0	0	0	0	0	0	0	0	0	0	0	0	0	0	0
23d2f09f7f44f9ef7470a6205e7a1686	0	21	0	0	0	0	0	0	0	0	0	0	0	0	0	0	0	0	0	0	26	0	47	0	0	0	0	0	0	23	20	0	21	0	0	0	0	0	25	0	0	0	0	0	0	0	0	0	0
4962837aabb87c6a82ceb42c1de0b4d6	0	16	0	26	0	34	95	35	0	0	32	0	0	0	0	0	0	0	0	0	0	44	0	24	38	133	52	110	99	15	10	89	34	0	34	12	31	19	15	69	45	29	31	14	58	65	32	64	0
b967f56681c6d32616b418b4342d8a09	0	0	0	0	0	0	0	0	0	0	0	0	0	0	0	0	0	0	0	0	0	10	4	0	0	0	0	0	0	3	3	0	0	0	0	0	0	0	0	0	9	0	0	0	0	0	0	0	0
afbd9aeafc4dd1148150e2b0ca423a25	0	52	18	0	0	0	0	0	0	0	0	0	0	0	0	0	0	0	0	0	16	0	0	0	0	0	0	0	0	15	14	0	0	0	0	0	0	48	0	0	0	0	0	0	0	0	27	0	0
1b59536c38967d6e336824d5429222f8	0	0	0	0	0	0	0	0	0	0	0	0	0	0	0	0	0	41	0	0	0	0	0	0	0	0	0	0	0	0	0	0	0	0	0	0	0	1	0	0	0	0	0	0	0	0	0	0	0
d3f16fcf59ca463f81dcf14d93179061	0	0	0	0	0	0	0	0	0	0	0	0	0	0	0	0	0	0	2	9	0	0	0	0	0	0	0	0	0	0	0	0	0	0	2	0	0	1	0	0	0	0	0	0	0	0	0	0	0
386ca03ac893468088ba5fc04f67000b	0	0	0	82	33	21	13	13	0	0	0	0	0	0	0	0	0	0	0	0	0	0	0	35	18	0	0	0	0	0	0	15	0	18	0	0	0	0	0	0	0	32	0	29	0	0	0	0	0
f92d377d8b854773a9f3b8395af2224a	0	0	0	0	0	21	0	12	0	4	0	0	0	0	0	0	0	0	0	0	0	0	0	0	0	0	0	0	0	0	0	0	0	0	0	0	0	0	5	0	0	8	0	0	0	0	0	0	0
6e2fafcbd73378f13e845da3036c6e00	0	0	4	0	0	0	0	0	4	0	0	0	0	0	0	0	0	0	0	0	0	0	0	0	0	0	0	0	0	0	0	0	0	0	0	0	3	0	0	0	1	0	0	0	0	0	2	0	0
875f60d2a72aab0d2ba10974b2f8538b	0	0	8	7	0	0	6	0	9	4	0	0	0	0	0	0	0	0	0	0	0	0	0	1	2	0	0	0	0	0	0	0	0	6	0	6	5	0	0	0	5	0	0	0	10	0	0	4	0
bab3e853c6786e05f1e5bcc591dd7c8b	9	0	1	0	0	0	0	0	0	16	0	0	29	0	0	17	0	0	0	0	0	0	30	10	36	10	0	0	10	9	7	0	0	0	0	14	0	3	0	0	0	0	0	0	7	0	10	6	14
f9156c8c6dc0c5c5c1507fd5b50cbdea	0	0	0	0	0	0	0	0	0	23	0	0	0	0	0	0	0	0	0	0	0	0	0	3	0	5	0	0	0	0	0	0	0	0	10	0	0	0	0	0	0	14	0	0	0	0	0	0	0
a258663e6afbe7d5e340b8482fad02a3	0	0	0	0	0	0	0	0	38	0	0	0	0	15	0	0	0	0	0	13	0	9	0	0	0	0	0	0	94	0	0	0	0	0	49	0	0	3	0	0	0	0	0	0	0	0	64	0	39
6a15669fbb74f5b4c7ef2c010980df44	0	0	0	0	0	0	0	0	0	0	0	0	0	0	0	0	20	44	20	0	0	96	42	0	0	0	0	0	0	0	0	0	0	0	0	0	0	6	0	0	13	0	0	0	0	0	0	0	15
1aed0abd90545265b188bed2d1c4eb6e	0	0	0	0	0	0	0	0	0	0	0	0	0	0	0	0	0	0	0	0	0	0	9	0	0	0	0	0	0	0	0	0	0	0	0	0	0	0	0	0	0	0	0	0	0	0	0	0	0
8ee1327db834ae87f29960f00763f24f	0	0	0	0	0	0	0	0	32	0	0	0	0	0	0	0	0	0	0	0	0	0	0	0	0	0	0	30	0	0	0	0	0	0	0	0	0	0	0	0	0	0	0	0	0	0	0	0	0
055c6f3a16eae40724b3e4b207695017	0	3	0	0	0	0	0	0	0	0	0	0	0	0	0	0	0	0	0	0	0	0	0	9	0	0	0	0	0	0	0	0	0	0	0	2	0	0	0	0	0	0	0	0	0	3	0	25	0
b9f64755d04c2fd35e69d7c5393565de	0	0	0	0	0	0	0	0	0	0	0	0	0	0	0	0	0	0	0	0	0	0	0	0	0	0	0	0	0	0	0	0	0	0	0	0	0	0	0	0	0	0	0	0	0	0	0	0	0
15a4ce73b11488f670d4995f4862d546	0	0	0	0	0	0	15	23	0	0	506	0	0	0	0	0	0	0	10	0	0	19	36	13	4	0	0	0	0	18	25	0	31	0	0	0	6	0	0	17	5	0	0	7	0	0	0	0	10
d1c81d12791b3ddc8e10fceee33588b9	8	4	0	0	0	0	0	0	0	0	0	0	0	0	0	0	0	14	0	0	0	3	0	0	0	0	0	3	0	0	0	0	0	0	5	0	5	0	3	0	0	0	0	0	0	0	11	0	18
83853f8ef2463ac02315c0d912889a50	0	208	279	118	81	38	45	32	41	33	0	0	0	0	0	0	0	0	0	25	0	41	4	34	31	16	32	49	0	0	0	61	67	29	53	32	345	97	125	101	152	50	0	38	142	202	18	0	0
4632080108b02b439e113e9c2838fcb5	0	0	0	0	0	0	0	0	0	0	0	0	0	0	0	0	0	0	0	0	0	0	8	0	0	0	0	0	0	0	0	0	0	0	0	0	0	0	0	0	0	0	0	0	0	0	0	0	0
13d0ca02d8033eb870f13947148fffdd	0	0	0	0	0	0	0	0	0	0	0	0	0	0	0	0	0	0	0	0	0	0	0	0	36	173	20	27	0	0	0	6	0	0	0	0	0	0	36	0	0	0	8	0	0	0	0	9	0
ace84e349f2aca3849ae0abeff5f6254	0	0	0	0	0	0	0	0	3	0	0	0	0	0	0	0	0	0	0	0	0	0	4	0	0	0	0	0	0	0	0	0	0	0	0	0	0	0	0	0	0	0	0	0	0	0	0	0	0
8c41ad7121fec7066aa7a32e6f3b578e	0	0	2	0	9	0	0	0	0	0	0	0	0	0	0	0	0	0	0	0	0	26	0	33	0	0	0	29	22	0	0	0	5	0	0	16	0	0	0	0	0	6	12	0	0	0	0	0	27
09e930b3bff8dd59834968294935e66a	0	0	0	0	0	0	0	0	0	0	0	0	0	0	0	0	0	0	0	0	0	0	0	0	0	0	0	0	0	0	0	0	0	0	0	0	6	0	0	0	0	0	0	0	0	0	0	9	0
b4297e3df2b14ae60f659a818ba424db	0	0	0	0	0	0	0	0	0	0	0	0	0	0	0	0	0	0	0	0	0	0	0	0	0	0	0	0	0	0	0	0	0	7	0	0	0	0	5	34	0	0	0	0	0	0	0	0	0
3b6eadbabafea61e7d5eea2baf5c6940	0	0	0	0	0	0	7	0	0	9	56	0	0	0	0	0	0	0	0	0	4	0	0	16	0	0	0	0	0	0	0	0	0	5	27	0	0	0	12	0	0	0	0	0	0	0	0	0	0
cf96ded14f2b8de1488519f790ae6c9c	0	9	0	0	0	0	0	8	0	0	12	0	0	0	0	0	0	0	0	0	0	0	5	0	0	0	0	7	5	8	0	6	0	8	0	7	0	5	5	8	0	7	0	0	5	0	0	2	0
201774cb66a02eb9523147ccc2c0c5c2	0	0	0	0	0	0	0	0	0	0	0	0	0	0	0	0	0	0	0	0	0	9	0	0	0	0	0	0	0	0	0	0	0	0	0	0	0	2	0	0	0	0	0	0	0	0	0	0	11
379205d56dcd521f9cee169f3819f815	101	0	0	0	0	0	0	13	0	11	0	0	20	157	0	0	46	0	64	118	62	0	16	0	0	18	10	29	112	37	51	17	18	8	24	22	43	18	5	31	0	0	0	0	88	28	0	0	30
e3f37250bbdfbb453ac25a6365554b1e	0	0	0	0	0	0	0	0	0	0	0	0	0	0	0	0	0	0	0	0	0	0	0	0	0	0	14	0	5	0	0	0	0	5	0	16	0	0	0	0	7	0	0	0	0	0	0	0	0
2f50ad2cd54036cc40d3c34ca5e7dcc6	0	19	0	0	0	0	0	0	0	0	0	0	0	0	0	0	0	0	0	0	0	0	0	0	0	0	0	0	0	0	0	0	0	0	0	0	0	0	0	7	2	0	0	0	0	0	0	0	11
1826ecbec039f9267d5f0eb02ae3851c	0	0	3	0	0	0	0	0	0	0	0	0	0	0	0	0	0	0	0	0	0	0	0	0	0	2	0	0	2	0	0	0	0	0	0	0	0	0	0	0	0	4	0	0	0	0	3	0	6
940cfb9634dc7f0f9f29e5c3cf619f60	0	0	18	0	0	0	0	0	0	0	0	0	0	0	0	0	0	0	0	0	0	0	0	0	0	0	9	0	0	0	0	0	0	0	0	0	0	9	0	0	0	0	0	0	0	0	0	0	0
7039c9fa66b0566e43538d6b440354b7	0	0	0	0	0	160	23	28	72	105	44	0	0	0	0	16	0	0	0	0	0	0	0	0	0	6	0	0	0	0	0	0	0	0	0	0	15	0	0	0	0	0	0	0	0	0	19	0	0
1f5c3f31ea36b94b05ec449e94caaedc	5	0	0	0	0	0	0	8	0	0	0	0	0	0	0	0	0	0	0	0	0	0	0	0	0	0	0	0	0	0	0	0	0	0	0	0	0	0	5	0	0	0	0	0	0	0	0	0	0
9b3712d0e8b99de24cd0f6ebbd26d5a4	0	0	0	0	0	0	0	0	0	0	0	0	0	0	0	0	0	0	0	15	0	0	0	0	0	0	0	0	0	2	0	0	0	0	0	0	0	0	0	0	0	10	0	0	0	0	0	0	0
e4da13a52144b0542e53b1740955323a	0	0	0	0	0	0	0	0	5	0	0	0	0	0	0	0	28	0	16	0	0	0	0	0	0	1	0	0	0	0	0	0	0	0	3	0	4	11	0	0	0	0	0	0	0	0	0	0	9
678f9428e414370200a3ae4869d6fdc7	0	0	0	0	0	0	0	0	0	0	0	0	0	0	0	0	0	0	0	0	0	0	0	0	0	25	0	0	0	0	0	33	0	0	0	0	0	0	0	0	0	0	0	0	38	7	0	17	16
7fd2e42837f44b9d0983573615876364	0	0	0	0	0	0	0	0	0	0	0	0	0	0	0	0	0	0	4	0	0	8	0	0	0	0	0	0	0	0	0	0	0	0	0	0	0	0	0	0	0	0	0	0	0	0	0	0	0
ec4186e4b66fa7ef9716d1c67b0e839b	0	0	0	0	0	0	0	0	0	0	0	0	0	0	0	0	0	0	0	0	0	8	0	0	0	0	0	0	0	0	8	0	8	0	12	0	0	0	0	0	0	0	0	0	0	0	0	0	0
e133d16561ee4acbf5db888ec31dd336	0	17	0	0	0	0	0	0	13	0	97	0	0	104	0	0	0	0	0	0	0	0	0	59	70	9	10	35	0	16	16	22	147	42	0	0	0	0	30	0	0	0	34	17	13	69	0	33	0
47eccf481a09b4494d508292d66b27f5	0	0	0	0	0	0	0	0	0	0	0	0	0	0	0	0	0	0	0	0	0	0	0	0	0	0	0	0	0	0	0	0	5	0	0	0	0	0	0	7	0	0	0	0	0	0	0	0	51
dd805502bca2d051a6612ef728d57d81	50	97	27	112	93	33	84	53	19	68	149	0	0	0	0	0	0	0	0	47	88	30	39	295	306	5	12	33	4	24	29	104	19	51	13	19	34	52	188	61	50	28	26	27	12	90	54	39	16
4b0cb8711cdeec7bb6ef362d401b015e	0	0	0	0	0	0	0	0	0	0	0	0	0	0	0	0	0	0	0	0	0	3	0	3	0	0	0	0	0	1	0	0	0	0	0	0	0	0	0	0	0	0	0	0	0	0	0	2	0
162cdac614ad0f9ec49bd38d2c9cfea5	0	0	0	0	0	0	0	0	0	0	0	0	0	0	0	0	0	0	0	0	0	8	18	0	0	0	0	0	0	0	0	0	0	0	0	0	0	0	0	0	0	0	0	0	0	0	0	0	0
3aeff5b7f007435d7458d468125f4d4a	0	0	0	0	0	0	0	0	0	3	0	0	0	0	0	0	0	0	0	0	0	0	0	0	0	0	0	0	0	0	4	0	0	0	0	0	0	0	0	0	0	0	0	0	0	0	6	0	0
430af5db16d2ab71f8476c573c6cefa6	0	0	0	0	6	0	0	0	0	0	0	0	0	0	0	0	0	0	0	0	0	0	0	0	0	7	9	0	0	16	14	0	0	12	7	7	24	0	17	0	0	0	0	0	0	0	0	0	0
337476dc29d74a818403495ed2941b15	20	0	0	0	38	0	0	0	0	0	0	0	0	0	0	0	0	0	0	6	0	0	2	0	0	0	0	0	0	0	0	0	0	0	0	0	0	0	0	0	0	0	0	0	0	0	0	0	1
429c690c63bd8bdd7a23a36be82c77dd	0	0	0	0	0	0	0	0	0	0	0	0	0	0	0	0	0	0	0	0	0	0	0	0	0	3	0	0	0	0	0	0	3	0	0	3	2	0	5	0	0	0	0	0	10	0	0	0	0
9d4db2b07c18d5e8e43b5ce849ccdd71	0	0	0	0	0	0	0	0	0	0	0	0	0	0	0	7	19	0	0	146	0	62	0	0	0	7	0	7	8	0	0	0	0	6	0	0	0	34	0	0	0	0	0	0	0	0	33	0	62
c840d71b851bc729d61439a5161b9c28	0	5	0	0	0	0	0	0	0	0	0	0	0	0	0	0	0	0	0	0	0	0	0	0	0	0	0	0	0	0	0	0	0	0	0	0	0	0	0	0	0	0	0	0	0	0	0	0	0
0dba3d28b054fafd99470e4d57ee225f	0	0	0	0	0	0	0	0	0	1	0	0	0	0	0	0	0	0	6	7	0	1	0	0	0	0	0	0	0	0	0	0	0	0	0	0	0	0	0	0	1	0	0	0	0	0	0	0	0
0ec71570501569ffaea9e46c84019e83	0	0	0	0	62	0	26	0	0	20	41	0	0	0	0	0	0	0	0	0	0	35	12	2	22	0	1	0	3	0	8	0	0	0	26	25	8	0	41	0	0	0	0	11	0	0	0	3	0
d302a0f099ddcbf0d8ef3ddbacf91c97	0	0	120	0	0	0	0	0	0	0	0	0	0	0	0	15	0	0	27	60	0	0	0	0	0	0	0	0	0	0	0	0	0	0	0	0	0	15	0	0	0	0	0	0	0	0	0	0	0
da8c019e691198158df41b2ee14464a8	0	0	0	0	0	0	0	0	0	0	3	0	0	0	0	0	0	3	0	0	0	0	0	2	0	0	0	0	0	0	0	0	7	0	0	0	0	0	0	0	0	0	0	0	0	0	0	13	0
1aee995db910cc07e7664931f4f586d1	0	0	0	0	0	31	0	0	52	53	13	0	0	34	0	0	248	114	347	0	26	105	151	0	0	0	0	0	56	18	14	0	0	0	73	0	0	47	0	22	0	0	0	0	0	0	22	0	63
d673482099dd7c03582d5241e25c3643	66	35	238	0	43	147	0	0	58	116	13	0	108	507	3	158	108	935	44	16	29	106	30	6	18	59	30	32	54	17	19	0	11	0	41	9	25	5	6	0	96	29	54	71	36	7	119	218	0
a4e8608839d52b3d0e6d09688fb14ed9	0	0	0	0	0	0	0	0	0	0	0	0	0	0	0	0	0	0	0	2	0	0	0	0	0	0	0	0	0	0	0	0	0	0	0	0	0	0	0	0	0	0	0	0	0	0	0	0	0
c1d7e1aa083b33dc74564ac0b19c58ad	0	0	0	0	0	0	0	0	0	0	4	0	0	0	0	0	0	0	0	0	0	1	0	0	0	2	0	0	0	0	0	0	0	0	0	0	0	0	0	3	0	3	0	0	0	0	0	1	0
55afa4258b344cdda4832cad56fe9c6a	0	0	25	0	0	0	0	0	0	0	0	0	0	0	0	0	0	0	0	0	0	0	0	0	3	0	0	0	93	11	8	0	0	3	0	0	0	15	0	12	0	5	0	0	0	0	0	0	15
dd22143ff19147456ceaaaf4eab0dfae	0	0	0	0	0	0	0	0	0	0	0	0	0	0	0	0	0	0	0	0	0	0	15	0	0	0	0	0	0	0	0	0	0	0	0	0	0	3	0	0	0	0	0	0	0	0	0	0	1
ab49993735a1c3b9c0a0c92b45a4189d	69	14	98	0	20	261	130	148	71	139	0	0	0	0	0	0	0	0	0	0	0	0	0	0	27	19	32	17	0	25	25	7	0	0	45	13	151	9	0	0	61	0	0	11	0	11	39	23	14
b36ba24bc54ab9a7ba6916f311fdf0eb	12	0	0	69	0	0	125	74	8	0	52	0	0	0	0	0	0	5	0	11	0	0	12	0	0	0	0	0	0	0	0	0	0	0	0	0	0	18	21	0	0	0	0	0	8	42	0	0	22
99a57502de571269616b387c77693519	0	0	0	0	0	15	0	0	0	0	0	0	0	0	0	0	0	0	0	0	0	0	4	16	0	0	0	0	0	0	0	20	0	16	0	0	0	0	0	0	0	0	0	0	6	0	0	0	5
3c06774c4124340771abba50d68fa02a	0	0	0	0	0	0	0	0	0	0	0	0	0	0	0	0	0	0	0	0	0	0	0	0	0	0	0	0	0	0	0	0	0	0	5	0	0	0	0	0	0	0	0	18	0	0	0	0	0
59c5aa34ef9b6d1ea15473b95de1460a	0	0	0	0	0	0	0	23	0	0	0	0	0	0	0	0	0	0	0	0	0	0	0	0	0	0	0	0	0	0	0	0	0	0	0	0	0	0	13	0	0	0	0	0	9	0	0	0	17
dbfab4bbf78832a479b5c79ecf943419	0	0	0	0	0	0	0	0	0	0	0	0	0	0	0	0	0	0	0	0	0	0	0	6	0	0	0	0	0	0	0	0	0	0	0	0	0	0	0	4	0	0	0	0	0	0	0	0	0
60c528b1d5c7a6b03084cf2596df950b	0	0	0	0	0	0	0	50	0	0	0	0	0	0	0	0	0	0	0	70	0	0	41	0	0	0	0	0	0	0	0	0	0	0	0	25	0	0	20	0	0	0	0	0	0	0	0	28	0
6d7d993c8e9a3c7d712f11ce7f37d478	0	13	0	0	0	0	0	0	0	0	0	0	0	0	0	0	0	0	0	0	0	0	0	4	29	16	0	40	25	12	9	0	11	10	0	33	27	50	16	17	19	10	0	0	204	54	0	0	0
3f2bf2e891e36d349862627895059129	10	10	0	0	0	0	0	0	0	0	0	0	0	0	0	0	0	0	0	0	8	0	6	0	0	0	0	0	0	0	0	0	0	0	0	4	0	0	0	0	0	0	0	0	0	0	0	0	0
53770053dbe2d266011b0abf32a0123f	0	7	0	0	0	0	0	2	4	0	0	0	0	0	0	0	0	9	74	45	305	19	360	0	0	0	1	0	10	8	15	0	0	0	0	0	0	26	0	2	0	0	0	0	0	0	3	0	21
62b0a067f70511f5bd6dadd40683429d	0	0	0	0	0	0	0	0	11	0	0	0	0	0	0	0	0	0	0	0	0	0	0	0	0	4	5	9	0	5	0	0	0	0	0	0	0	0	57	0	0	0	0	0	0	0	0	0	0
5ba017dce35b4f224a9be203c25149b7	0	1	14	4	22	35	5	8	17	6	0	0	0	0	0	0	0	0	0	0	4	0	1	2	0	0	5	0	5	0	1	0	3	8	6	1	20	0	3	4	19	0	0	2	3	0	4	1	0
6dfc2306e182a2b20d13ef7a2ce40f3e	0	23	16	0	0	0	0	0	0	9	0	0	0	0	0	0	0	0	0	0	0	0	0	0	0	0	0	0	0	0	0	0	0	0	0	0	10	7	36	0	0	0	0	0	0	0	0	0	0
f74a9708079d1d3e405b74dbbcbc2c09	0	0	0	0	0	0	17	32	0	0	0	0	0	0	0	0	0	0	0	0	0	0	0	5	0	0	4	0	0	0	0	0	0	0	0	0	0	0	0	0	0	12	0	0	9	0	0	0	0
38e0dbca44fbe67c42c79df1dafdbbce	0	0	0	0	0	0	0	0	0	0	0	0	0	0	0	0	0	0	16	0	0	0	0	0	0	0	0	0	0	9	0	0	0	0	10	0	0	0	0	0	0	0	0	0	0	0	0	0	0
17b1da80e66bd88815140c50480f4b8d	0	0	0	0	0	0	0	0	6	0	0	0	0	0	0	2	0	0	0	0	0	0	0	0	0	6	0	0	4	0	0	0	0	0	0	1	0	6	0	0	0	0	0	0	11	8	0	0	0
b99691b1a1ef2e9d4502be4bbe2d4c0c	0	0	0	0	0	31	6	7	16	22	350	0	0	0	0	0	0	0	0	0	0	0	0	0	5	0	0	0	0	19	7	0	0	0	6	0	0	0	24	0	0	0	0	0	0	0	38	0	0
30e9928a74b9505475a3937afba5fb81	0	5	0	0	0	19	0	8	0	2	0	0	0	0	0	0	0	3	0	0	0	20	2	3	1	0	0	5	0	0	1	0	0	0	3	0	0	0	0	0	0	0	0	0	6	0	0	0	0
f4aaccb17bacf65976ad5bf8b1a43727	0	0	0	0	16	0	0	0	0	0	0	0	0	0	0	0	0	0	0	0	0	0	0	7	0	0	0	4	0	0	0	0	0	8	0	0	0	3	3	0	0	3	3	0	0	23	0	0	0
53b68722ac3bbf26e4ba96efdec0dcf4	0	68	5	0	0	0	0	0	0	5	0	0	0	0	0	0	0	0	0	0	0	50	0	0	7	4	12	0	0	1	5	4	0	0	0	3	0	0	15	0	3	11	0	0	0	0	0	7	0
f2c4e0e5321111e45fece815d92db947	0	0	0	0	0	0	0	0	17	0	0	0	0	0	0	0	0	0	0	0	0	0	0	5	25	63	46	17	52	0	0	0	0	0	5	0	17	0	0	0	0	0	0	0	5	0	0	0	0
91dd4a3ee0dbed61925f56f0cbf199e3	0	0	0	14	0	0	0	0	0	0	0	0	0	0	0	0	0	0	0	0	0	0	0	0	2	3	0	0	0	0	0	0	0	0	0	0	0	0	0	0	0	0	0	0	0	0	0	0	0
25971ed77ffbb430bb4b37ef613cbf6b	0	0	0	0	0	0	0	0	3	0	0	0	0	0	0	0	0	0	0	0	0	0	0	0	0	0	0	0	0	0	0	0	9	0	0	0	0	0	0	0	0	0	0	0	0	0	0	0	0
47a6e2c7cb6eb93ceb38b90c84e54a8b	0	0	0	0	0	0	0	0	0	0	0	0	0	0	0	0	0	0	0	5	0	0	0	3	0	0	14	0	19	0	0	0	0	0	13	0	0	11	20	0	0	0	0	0	0	0	0	0	0
f1cc4dbbdda430e48a739515788c08f1	0	0	0	0	0	0	0	0	0	0	0	0	0	0	0	0	0	2	0	0	30	0	7	0	0	0	0	0	0	0	0	0	0	0	0	0	0	0	0	0	0	0	0	0	0	0	0	0	4
2b7bfb255147cb971a66373107fdee0c	0	0	0	71	0	0	0	0	0	0	0	0	0	0	0	0	0	0	0	0	0	0	0	0	0	0	0	0	0	0	0	0	0	2	0	0	0	0	0	0	0	0	0	0	0	0	0	0	0
593556096ab77e6b072f35aec2dedd29	0	0	0	0	0	0	0	0	0	0	0	0	0	0	0	0	0	0	0	0	0	0	0	0	0	0	0	0	0	0	0	0	0	0	0	0	0	0	0	0	0	0	0	0	0	0	0	0	0
de0ea2abcaf0105fa05f2bfd9625d6b2	0	0	0	0	0	0	0	0	0	0	0	0	0	0	0	0	0	0	0	0	0	25	0	0	0	0	0	0	0	0	0	0	0	0	0	0	0	0	0	0	0	0	0	0	0	0	0	0	0
5bb2e44d0b67c988e60261ab76f39620	0	0	0	0	0	0	0	0	0	0	0	0	0	0	0	0	0	0	0	0	0	0	0	0	0	0	0	0	0	0	0	0	0	0	0	0	0	0	6	0	0	0	0	0	0	0	0	0	0
433bcb32a7191b54589915166cee5b8e	12	94	44	11	130	609	37	46	15	276	34	0	3	0	0	0	10	34	41	104	13	68	15	58	109	2	8	25	0	16	17	17	30	28	342	20	35	47	16	472	1053	0	40	233	9	8	8	8	61
9bc3f5c56eaf0d98dc4c2ee32ffb7cb5	0	20	0	0	0	0	255	207	0	0	25	0	0	0	0	0	0	0	0	0	0	0	0	0	0	0	0	0	6	5	7	0	11	7	9	0	4	8	13	0	0	14	0	0	0	10	0	0	9
e80e8a7f8f9a70ea5b289b1ba003b8cd	0	0	0	0	0	0	0	0	0	0	28	0	0	0	0	0	0	0	0	0	0	0	0	11	18	0	0	10	0	10	11	0	0	0	0	0	0	0	0	38	0	0	0	0	0	0	0	0	0
d4a992a3ee135e1207d03f03314e3812	0	0	0	0	0	0	0	0	0	0	0	0	0	0	0	0	0	0	0	0	0	0	5	0	0	0	0	0	0	0	14	0	0	9	0	0	0	0	0	0	0	0	0	0	0	0	0	0	0
c4292ca8e6a53460472efef9879ef175	0	0	0	0	0	0	0	0	0	0	0	0	0	0	0	0	0	0	0	0	0	0	0	0	0	0	0	0	0	0	0	0	0	0	0	0	0	0	0	0	0	0	0	0	0	0	0	0	0
bd2c7e322b3b59644cd366e0cac5e451	0	0	0	0	0	0	0	0	0	0	0	0	0	0	0	1	0	0	0	0	0	0	0	2	0	0	0	0	18	0	0	0	68	0	25	0	9	1	0	0	0	0	0	0	3	0	0	0	28
d5f96f0a9abcabbbd86e8a68f91c566c	0	0	0	0	0	0	0	0	13	0	0	0	0	0	0	0	0	0	0	0	0	10	0	0	0	0	0	0	0	0	0	0	0	0	0	0	0	0	0	0	0	0	0	0	0	0	0	0	0
bd3f04da4d2ded7d0f8bebb1f07d6827	0	0	0	14	0	0	0	0	0	0	0	0	0	0	0	0	0	0	0	0	0	0	0	0	0	0	19	0	0	0	0	0	0	0	0	0	0	0	0	0	0	7	0	20	0	0	0	0	0
3d830aff79e3e7d4328081eaf605d746	0	0	0	0	0	0	0	0	0	0	0	0	1	0	0	0	0	0	0	0	0	8	0	0	0	0	0	0	0	0	0	0	0	0	0	0	0	0	0	0	0	0	0	0	0	3	0	0	0
c5d68197c27ff7a68cb58bdc7cbf6cdd	0	0	0	0	0	0	0	0	0	0	0	0	0	0	0	0	0	0	0	0	0	0	0	0	0	0	0	0	0	0	0	0	0	0	0	0	0	0	0	0	0	0	0	0	0	0	0	0	0
6a0d9cf2abcc906c2391b310cf98e10f	32	0	0	21	15	69	15	0	17	50	0	0	0	12	0	0	0	0	0	0	0	0	0	0	9	0	0	0	0	0	0	0	14	13	0	0	6	3	0	0	2	0	0	0	0	0	53	0	0
aeff1a874bb1a343590b1ff6c4d955ab	0	0	0	0	0	0	0	0	0	0	0	0	0	0	0	0	0	0	31	0	0	0	4	0	0	0	0	0	0	0	0	0	0	0	0	0	1	0	0	0	0	0	0	0	0	0	0	0	24
8b193e6a2d65311fe3bcc3407bf3701d	45	33	7	0	0	0	24	18	0	0	0	0	0	0	0	0	0	0	0	0	0	0	0	15	0	0	0	0	9	10	12	6	17	0	23	0	0	0	26	0	0	9	0	0	19	9	8	0	25
5f468c9c0a348be1208e2130ccf28179	0	8	0	0	0	0	0	0	0	0	0	0	39	153	0	8	8	16	24	0	0	0	0	0	0	0	0	0	6	19	4	0	0	0	0	0	0	8	0	0	91	0	0	0	0	0	0	0	3
a86896d5f084a29c0970542e067c77f1	0	0	0	0	0	6	0	0	9	0	0	0	0	0	0	0	0	0	0	0	0	0	0	0	0	7	0	0	0	0	0	0	0	0	0	0	0	0	6	0	0	0	0	0	0	0	0	0	0
9630a6203e737938250a63ca237b2038	0	0	0	0	0	0	0	0	0	0	0	0	0	0	0	0	0	0	0	0	0	0	0	0	0	0	0	89	10	37	25	0	680	13	0	0	0	0	0	0	0	0	0	0	0	0	0	0	0
48eedea5e258b2b927473dce9d759611	0	0	0	0	0	0	0	0	0	0	0	0	0	0	0	3	0	0	0	0	0	0	0	0	0	0	0	0	0	0	0	0	0	0	0	0	0	0	0	0	0	0	0	0	0	0	0	0	0
9d32ea83bcaf93efaa35d235cc0e4c6d	0	4	11	0	0	10	0	0	0	0	0	0	0	4	0	0	20	0	0	0	0	0	0	0	0	2	0	0	0	0	0	0	0	0	0	0	0	0	0	0	4	0	3	17	0	0	0	0	4
61b34fcea39d592118b75e9c40f8ab3c	0	0	0	0	0	66	11	6	0	15	0	0	0	0	0	0	0	0	0	0	0	0	0	17	17	0	0	0	0	9	12	0	0	12	0	0	0	0	4	0	0	0	17	0	16	0	0	0	0
eeacc3d678742069ece0de59e1c80fe2	0	57	0	0	0	0	0	0	0	0	0	0	0	0	0	0	0	0	0	0	24	0	0	0	0	0	0	0	0	12	14	0	0	0	0	2	0	0	20	0	0	0	0	0	0	0	0	0	0
ffe3a8c3fe42f51dfe92037951135dac	0	1	0	0	0	0	0	0	0	0	0	0	0	0	0	0	0	0	0	0	0	3	0	0	0	0	0	0	0	0	0	0	4	1	4	3	4	0	0	0	0	0	0	0	11	17	0	2	4
df34d1d9835bea03bdf546fc2539f0db	0	0	0	0	0	0	0	0	0	0	0	0	0	0	0	0	0	0	0	0	0	0	0	0	0	0	0	0	0	0	0	0	0	0	0	0	0	0	0	8	0	0	0	0	0	0	0	0	0
4a904abe6e11282d9e541ea06acc69b8	0	7	0	0	0	0	0	0	0	0	0	0	0	8	0	0	0	0	0	0	0	0	0	0	0	7	38	17	9	0	0	0	0	0	0	9	20	6	41	4	0	0	0	0	0	0	25	0	0
618a44f53544648e1d5556c3e62720a6	0	94	3	29	8	0	15	6	2	0	37	0	0	0	0	3	0	0	22	2	22	31	5	0	2	0	0	0	0	13	10	9	11	0	8	0	4	14	32	18	7	0	0	4	6	26	8	3	53
84c8a8e6af845d6cad225e9aa7a78a0f	0	0	0	0	0	0	0	0	0	0	0	0	0	0	0	0	0	0	0	0	0	0	0	0	0	0	0	0	0	0	0	0	0	0	1	0	0	0	0	0	0	0	0	0	0	0	0	0	0
657f2553786d3cd9ceb08c4d5287ac71	0	0	0	0	0	0	0	0	0	5	0	0	0	0	0	0	0	0	1	0	0	0	0	0	0	0	0	2	3	0	0	0	0	0	0	1	0	0	0	0	0	0	0	0	0	0	0	0	0
a0ae769201aa0d355e37fa69eaa4705d	0	12	39	0	0	5	77	59	32	17	0	0	0	0	0	0	0	10	0	0	0	0	0	3	8	9	0	0	17	73	87	0	3	9	0	0	0	0	8	7	0	8	30	0	7	0	13	0	0
3d6b1aeaf4b7d46e2c050b849c60391f	0	0	0	0	0	0	22	0	0	0	0	0	0	0	0	0	0	0	0	0	0	0	0	0	0	0	0	0	0	0	0	0	11	0	0	0	0	4	0	0	0	0	0	0	0	0	0	0	52
e75370fb1277ecee64d4dc3d270d1b68	4	0	0	0	0	0	0	0	0	7	3	0	0	0	0	0	2	0	6	0	13	0	4	0	0	0	0	0	0	3	0	0	0	0	2	0	1	1	0	0	0	1	0	0	1	0	0	0	3
14d43c94f457e9f1c409b088fc804a95	0	11	0	0	12	0	0	0	0	0	0	0	21	0	0	0	55	0	0	0	0	19	7	0	0	0	7	0	0	129	57	0	0	0	0	0	0	10	10	0	0	0	0	0	27	17	11	0	0
1e697acad05f5eaf0cb89ad07b6c74b2	0	0	0	0	0	0	0	0	0	0	0	0	0	0	0	0	0	0	0	0	0	0	0	0	0	0	0	0	0	0	0	0	0	0	0	0	0	0	0	24	8	0	0	0	0	0	0	0	0
81512d448a0f71a34cc60c8421040e45	0	0	0	0	0	0	0	0	0	0	0	0	0	0	0	0	0	0	0	0	0	0	0	0	0	0	0	1	0	1	0	0	0	0	0	0	0	12	0	0	0	0	0	0	0	0	0	0	0
15cefa2ad7f9a06a6802b87152c5a0b6	0	0	0	0	0	0	0	0	15	0	0	0	0	0	0	0	8	0	0	0	0	0	0	0	0	0	0	0	10	28	26	0	0	0	0	0	0	0	0	0	0	0	0	0	0	0	0	0	0
ce1f6541c97aff23a223142d21e722d5	0	0	12	28	0	0	33	33	0	0	75	0	0	0	0	0	0	0	0	0	0	0	0	25	0	14	22	0	0	21	24	12	0	23	0	3	0	29	17	0	0	16	0	0	0	11	17	18	0
5890a96c8131532bbfdd647bf96e59e1	0	0	0	0	0	0	0	0	0	0	0	0	0	0	0	0	0	0	0	0	0	0	0	0	0	0	0	0	0	0	0	0	0	0	0	0	0	0	0	0	0	0	0	0	0	0	0	0	0
9509ddd33fee8cf50e8bad2f2b1a100f	0	20	0	0	0	0	0	0	0	0	0	0	0	0	0	0	0	0	0	0	0	0	0	0	0	0	4	0	12	0	0	0	0	15	0	2	0	17	0	0	0	0	0	0	5	15	0	4	0
7029ad2d8675ac25359555a18497a677	0	0	0	0	0	0	0	0	0	0	0	0	0	30	0	0	0	0	0	0	0	0	0	0	0	0	0	0	0	0	0	0	0	0	0	0	0	0	0	0	0	0	0	0	0	0	0	0	0
d1b1cc7f63f95bc8f04af1e090131f67	0	0	7	0	0	16	3	0	0	14	0	0	0	0	0	0	0	0	0	0	0	0	0	0	0	12	0	8	0	0	0	0	0	0	0	0	0	0	0	0	0	3	0	9	4	0	0	0	0
fa6b239a4dc9a5f814243649de5f9570	0	0	0	0	0	7	0	0	0	0	20	0	0	0	0	0	0	0	0	0	0	0	0	17	14	0	0	0	0	0	0	0	0	21	0	0	0	0	0	0	0	13	0	0	0	0	0	0	0
752f51ba088a57b3ee9915b6bd73aea3	0	0	0	0	0	0	0	0	0	0	0	0	0	0	0	0	0	0	0	25	0	0	0	0	0	0	0	0	11	27	22	0	0	0	0	0	0	0	0	0	0	0	0	0	0	0	0	0	0
57675c332ecce1356bb6c2d35b504a3c	0	0	0	0	0	0	0	0	0	0	0	0	0	0	0	0	0	0	0	0	0	0	0	0	18	0	0	4	0	0	0	0	0	2	0	0	0	0	0	0	8	6	0	0	0	0	0	0	0
e72bc88f9fb3947de78540226a2f688c	0	0	0	0	0	0	0	0	0	0	0	0	0	0	0	0	0	0	0	0	15	0	0	8	4	0	0	0	0	0	0	0	0	0	0	0	0	0	0	0	0	0	0	0	0	0	0	0	0
12d2263c70161c91db8336ffca0a6534	0	0	0	0	0	0	0	0	0	0	0	0	0	0	0	0	0	0	0	0	0	0	70	0	0	0	0	0	0	18	24	0	0	0	0	0	0	0	0	12	5	0	0	0	0	0	0	0	0
ce50d1968283d062a16df63410af398a	0	0	0	0	0	0	0	0	0	0	0	0	0	0	0	0	0	0	0	0	0	20	0	0	0	0	14	0	6	0	0	0	0	0	0	0	0	0	0	0	0	8	0	0	0	0	0	12	0
8f90dde97c2237e300bb1113c479d01e	0	15	0	0	0	0	0	0	0	0	0	0	0	0	0	0	4	0	0	15	60	0	7	0	0	0	0	16	0	11	13	0	5	0	0	0	6	0	5	0	0	0	0	0	0	7	0	0	26
c6f5acb686822177f0ab4046fade0654	0	5	0	0	0	0	0	0	5	0	0	0	0	0	0	0	0	0	0	0	0	0	0	4	5	0	0	0	6	0	0	0	12	0	8	26	0	0	0	0	0	0	0	345	0	0	0	19	0
c74836cc56ce813fb787cc1f8f373095	0	0	0	0	0	80	0	0	0	22	0	0	0	0	0	0	0	0	0	0	0	0	0	0	0	0	0	0	0	0	0	0	0	0	0	0	0	0	4	0	0	0	0	0	0	0	0	0	0
95da9e1a79596feaf62c31c2632a45a9	0	0	0	0	0	0	0	0	0	0	0	0	0	0	0	0	0	0	0	0	0	0	0	0	0	0	0	0	0	0	0	0	4	0	0	0	0	3	20	0	0	0	0	0	0	0	4	0	0
58b5d8dc696d121858dcb3172c46790e	0	0	0	0	0	0	0	0	0	0	0	0	0	0	0	0	0	0	0	0	0	0	0	0	0	0	0	0	0	0	0	0	0	0	9	0	0	0	0	0	0	0	0	11	16	6	19	0	0
61f397f957282f85e2bfd15033d8b52d	0	0	0	0	0	0	0	33	0	0	55	0	0	0	0	0	0	0	0	0	0	33	66	42	9	0	0	0	0	71	53	19	0	11	0	0	30	19	0	0	0	0	0	0	0	0	0	12	10
52d212b4bbcb3989feb5a727e7de5e50	0	0	0	0	0	0	0	0	0	0	0	0	124	215	0	45	86	106	0	0	0	0	0	0	0	0	0	0	0	0	0	0	0	0	0	0	0	0	0	0	0	0	0	32	0	0	11	23	0
c6824caf06445a00eb2fb86434de2909	0	4	0	0	0	0	0	0	0	0	0	0	0	0	0	0	0	0	0	0	0	0	0	1	0	0	10	0	0	3	7	1	0	1	0	0	0	0	0	5	0	0	0	0	0	0	0	0	1
83e2b57e74fe688429fc16c8a0395bbe	0	11	0	0	0	0	24	27	0	0	0	0	0	0	0	0	0	0	0	0	0	0	0	0	0	0	0	0	0	0	0	0	0	0	0	0	0	0	9	0	0	0	0	0	0	0	0	0	0
f6cdb34b2649e6aa988ccdad02d57ad9	24	13	0	10	0	9	9	29	10	13	20	0	0	10	0	0	6	0	20	27	0	11	6	50	80	13	36	29	23	17	13	39	0	5	14	0	24	32	23	22	15	23	22	0	22	34	0	10	29
f422837120bf5e1335033d33c6890636	0	0	19	0	0	0	0	0	0	0	0	0	0	0	0	0	0	0	0	0	0	32	0	0	0	0	9	0	0	0	0	0	0	0	0	7	8	0	0	0	0	0	0	0	0	0	0	0	21
11feef5fe448a910b923c94ed5dc9244	8	0	0	0	0	0	0	0	0	0	0	0	0	0	0	0	0	0	0	0	1	3	0	0	0	0	0	0	0	0	1	0	0	40	0	0	0	2	0	0	0	0	0	0	0	0	0	0	0
afb329d9b781d1e14f7f10d8ce485f90	0	0	0	0	34	0	62	55	13	0	230	0	0	0	0	0	0	0	12	27	15	39	20	54	29	0	0	0	0	0	14	18	0	0	0	37	15	0	21	14	0	0	0	0	0	5	6	0	0
50ac0ecf3acf7ba53f2308e875704520	0	0	0	10	0	0	0	0	0	0	0	0	0	0	0	0	0	0	0	0	0	0	0	0	3	3	0	6	9	0	0	7	0	0	0	0	0	0	0	0	0	0	0	10	0	8	0	0	0
f6fc3bfaeaa5c3b8963b0cdbe95a6e56	0	0	0	0	0	0	0	0	0	0	0	0	0	0	0	0	0	65	0	0	0	0	0	0	0	0	0	0	0	0	0	0	0	0	0	0	0	0	0	0	0	0	0	0	0	0	0	0	0
228e958e0cab9edbd0f0d5c33ff9d7a1	0	0	0	0	0	4	0	0	8	4	0	0	0	0	0	0	45	5	56	10	0	0	7	0	0	0	0	0	7	0	4	0	1	9	0	0	0	3	0	0	0	0	0	0	0	0	0	0	11
6a0de04f7035fc3248866b7b8de9513c	0	0	0	0	0	4	0	0	0	0	0	0	0	0	0	0	0	0	0	0	0	0	0	0	0	0	0	0	0	0	0	0	0	0	0	0	0	0	0	0	0	0	0	0	0	0	0	0	0
ea190c00677531505bc8660935c9ecfc	6	0	0	0	0	0	0	0	0	0	0	0	0	0	0	0	0	0	0	0	0	0	0	6	0	0	0	0	0	0	0	0	0	0	0	0	0	0	7	0	0	0	0	3	1	0	0	0	0
64da05fbafbcda9f968d2849816c3051	0	0	0	0	0	0	0	0	0	10	0	0	0	0	0	0	0	0	0	0	0	0	0	6	2	0	0	0	0	3	0	0	0	0	0	0	0	0	0	0	0	0	0	0	0	0	0	0	0
eb2edce7286a2dc26fd5d74578887fcf	0	0	0	0	0	0	0	0	0	0	0	0	0	0	0	0	0	0	0	7	0	0	0	0	0	0	0	0	0	0	3	0	0	0	0	0	0	1	0	0	0	0	0	0	0	0	0	0	0
5199b69a7ebe2003cb3732771b0656dc	4	0	0	0	0	0	0	0	0	0	0	0	0	0	0	0	0	20	0	0	0	0	0	0	0	0	0	0	0	0	0	0	0	0	0	0	0	0	0	0	0	0	19	0	0	0	0	0	0
6966bbda322cb090b76e127d8a8e47eb	0	0	0	0	0	0	0	0	0	0	0	0	0	0	0	0	0	0	0	0	0	0	0	0	0	0	0	0	0	0	4	0	0	0	0	0	0	0	0	0	0	0	0	0	0	0	0	0	0
8ddf28abb43f8f14acc70c88b27a0314	0	0	4	0	0	0	0	0	0	0	0	0	0	0	0	0	0	0	0	0	0	0	0	0	0	0	0	0	0	0	0	0	0	0	0	0	0	0	0	0	0	0	0	0	0	0	0	0	0
41a52a803630b7d29e8eced0a7dd59c6	0	0	0	0	0	0	0	0	0	0	3	0	0	1	0	0	0	0	0	0	8	0	2	0	0	0	0	0	0	0	0	0	0	0	0	0	0	0	0	0	0	0	0	0	0	0	0	0	0
8720bc9cc2028ed94df35c8026c5d0ef	0	0	0	0	0	310	12	17	0	66	35	0	0	0	0	0	0	0	16	0	15	101	7	32	79	0	0	0	0	0	0	0	0	5	0	0	7	0	0	0	0	0	0	0	0	12	0	0	107
f8b2d2cc1b42a1bc14e03a7b86b61298	0	0	0	0	0	0	0	0	0	0	0	0	0	0	0	0	0	0	0	0	0	0	0	0	2	0	0	0	0	0	0	0	0	0	0	0	0	0	0	0	0	0	0	0	0	0	0	0	0
692fdca2e945d5b5fae9657e94529b1a	30	0	0	0	0	51	93	81	9	27	23	0	0	0	0	11	0	0	0	0	0	0	25	0	0	0	0	0	5	3	0	9	6	0	6	0	5	3	0	0	0	0	12	0	13	0	0	0	0
0ed40ff8a1a3256d11eed79d31787c51	0	0	0	0	0	0	0	0	0	0	0	0	0	0	0	0	0	0	12	1	0	0	0	0	0	0	0	0	0	0	0	0	0	0	0	0	0	0	0	0	0	0	0	0	0	0	0	0	0
8c742a7f4277fbd79c968107d5fad551	0	0	0	0	0	0	0	0	0	0	0	0	0	0	0	0	0	15	0	8	0	0	5	0	0	0	0	3	10	0	6	0	0	0	0	0	0	1	1	0	0	0	0	0	0	0	0	0	0
131368270a48544d97ebbfd7f4695ab5	14	157	52	30	69	28	81	65	49	75	46	0	0	0	0	5	0	5	0	50	0	92	30	39	32	49	69	68	36	39	31	51	31	38	20	0	88	56	80	53	39	48	9	21	40	64	49	44	12
08bc9f8e99882a0d32ae077df3902388	0	0	0	0	0	0	0	0	0	0	0	0	0	0	0	0	0	0	0	0	17	0	0	0	0	0	0	0	0	0	0	0	0	0	0	0	0	0	0	0	0	0	0	0	0	0	0	0	0
8201dd4ff6ef01c9bc760365932d458b	0	0	0	0	0	0	0	0	0	0	0	0	15	0	0	0	0	0	0	0	0	0	24	0	0	0	0	0	0	0	0	0	0	0	0	0	0	0	0	0	0	0	0	0	0	0	0	0	0
385cd8e3cf0dd81780582ea80f993bc1	0	0	0	0	17	0	0	0	0	0	0	0	0	0	0	0	0	0	0	0	0	0	0	7	18	0	0	0	0	0	0	0	0	0	0	14	0	0	0	0	0	0	0	0	0	0	0	0	0
bdb51940b86611b6ab6824f2016b9209	0	0	45	0	0	0	0	0	59	0	0	0	0	0	0	0	0	0	0	0	0	0	0	3	0	0	0	0	0	0	0	0	0	0	0	33	0	0	0	0	0	0	0	0	0	9	0	0	0
37bc4f39f2aee18e0edb1d2e50efda58	0	0	0	0	0	0	0	0	0	0	0	0	0	0	0	0	0	0	0	0	0	0	0	0	0	0	0	0	13	0	0	17	0	0	0	0	0	0	0	0	0	0	0	0	0	0	0	0	0
0fadf08af0b444cbaa52b9c1fcbbd766	0	0	0	0	0	0	0	0	0	0	0	0	0	0	0	0	0	0	0	0	0	0	0	0	0	0	0	0	0	0	0	0	0	0	0	0	0	3	0	0	0	0	0	0	0	0	0	0	0
ff8ca458f6a0d64cd9c9e28f597e0366	0	0	0	0	0	0	0	0	0	0	0	0	0	0	0	0	0	0	0	0	0	0	0	0	0	0	0	0	22	0	0	0	0	0	0	0	14	0	0	0	0	0	0	0	19	26	0	0	0
090295ad9497cc2da3f75478e352c9cb	0	0	0	0	0	0	0	0	0	0	0	0	0	0	0	0	0	0	0	0	0	0	0	0	0	0	0	0	0	0	0	0	0	0	0	0	16	0	0	17	0	0	0	0	0	0	0	0	0
6a14cc6cc78967c3c21cf24fbd9da2c7	0	0	0	0	0	0	0	0	0	41	0	0	0	0	0	0	0	0	0	0	78	0	0	0	0	0	0	0	0	0	0	0	0	0	0	0	0	0	0	0	0	0	0	15	0	0	0	0	8
fc8ce28caa2082f2df8576c575c0c33d	0	0	21	0	1036	82	0	0	147	45	0	0	13	17	0	58	53	133	23	0	0	19	11	0	0	12	18	119	47	0	2	0	5	0	56	3	56	0	12	11	56	0	0	0	0	0	69	0	7
51f8b8689d370c81e0f208124196c8d2	0	0	0	37	12	4	9	5	0	7	44	0	0	0	0	0	5	0	21	0	0	0	6	13	10	0	0	0	12	14	15	0	17	14	10	4	3	5	38	6	0	12	5	5	41	10	0	4	10
9f4d42c40e142a51c061e4172c499cc4	0	3	0	0	0	0	0	0	0	0	0	0	0	0	0	0	0	0	0	18	26	0	0	0	0	0	0	0	0	3	0	0	24	0	0	0	0	0	3	0	0	0	0	0	0	0	0	0	0
a52173ddb2adfc349308a30a549478cd	0	0	0	0	21	0	0	0	38	0	0	0	0	22	0	0	0	7	0	0	49	0	0	0	0	0	0	15	0	314	330	0	111	0	0	0	3	0	0	28	17	0	0	0	0	0	0	0	31
f1635ea88b411ed158b4f60e28f090a6	0	0	0	3	0	0	0	0	0	0	0	0	0	0	0	0	0	0	0	0	0	0	0	0	0	0	0	0	0	0	0	0	2	0	0	0	0	0	0	0	0	0	0	0	0	0	0	0	4
566453da5954fe6e14eec0bc4822467f	0	13	0	0	0	0	0	0	0	0	0	0	0	0	0	0	0	0	0	0	0	38	6	0	0	0	0	0	0	0	0	0	0	0	0	0	0	0	0	0	0	0	0	0	0	0	0	0	0
1cfa5a47938d5159191284fdd6482d95	0	0	0	0	0	0	0	0	0	0	0	0	0	0	0	0	0	0	0	0	0	0	0	0	0	0	0	0	0	14	7	0	10	3	29	0	0	5	2	0	0	0	0	0	0	0	0	0	0
223ba2981d59bcaf69cdab834133216b	0	0	0	0	0	0	0	0	0	10	11	0	0	0	0	0	0	0	0	0	0	12	0	17	9	65	9	7	7	5	7	12	0	11	11	27	15	2	0	14	7	0	0	4	17	8	13	0	0
9603fbd54c4d3383be69f0fba29c4724	0	0	0	0	0	0	0	0	13	4	0	0	0	0	0	0	30	0	0	0	0	0	0	0	0	0	0	14	9	0	0	0	0	0	0	0	0	0	0	0	0	0	0	0	0	0	0	0	0
854132b15844796bfc1234036998b6c6	0	0	0	0	0	0	0	0	0	0	0	0	0	0	0	0	0	0	0	0	0	0	0	1	0	0	0	0	0	0	0	0	0	0	0	0	3	0	0	4	0	0	0	0	0	0	0	1	0
727416d69e93490d284ee271f096c133	0	76	0	0	0	0	0	0	40	0	0	0	0	0	0	0	0	0	10	35	0	0	8	0	0	0	0	0	0	0	0	0	0	0	0	0	0	0	0	0	0	0	0	0	0	0	0	0	0
cabe7054414651aa21e2dfe6ff144e14	0	0	0	24	0	0	0	5	0	0	0	0	0	0	0	0	0	0	0	0	0	0	0	0	0	5	0	0	0	0	0	0	0	0	0	0	0	0	0	0	0	0	0	0	0	0	0	0	0
59ebf28645bfd5f0b04ec70ea8d4d83a	0	0	0	0	0	0	0	0	0	1	0	0	0	0	0	5	12	0	0	0	0	0	0	0	0	0	0	0	0	0	0	0	0	0	0	0	0	0	0	0	0	0	0	0	21	0	0	0	0
b834c99350f39778f085e36b3152c2a5	0	0	33	0	0	0	0	0	0	0	0	0	0	0	0	0	0	0	0	0	0	0	2	2	6	4	4	0	12	5	14	0	2	0	0	0	0	0	0	0	0	0	0	0	1	0	0	0	0
9d6a0c7daed794194706d99d63da2c71	0	0	0	0	0	0	0	0	0	4	0	0	18	0	0	0	0	0	0	0	0	0	0	0	0	0	0	0	0	0	0	0	5	0	0	0	0	0	0	0	0	0	0	0	0	0	0	0	0
58c27a6db78bd6b112a271e3cf14042f	0	0	0	0	0	0	0	0	0	0	0	0	0	0	0	0	0	0	0	0	0	0	0	0	0	0	1	0	0	1	3	0	0	0	0	0	0	0	0	0	0	0	0	0	0	0	0	0	1
997499a15e32aacd93fb2ef78dbcb647	22	68	0	6	0	0	40	55	0	0	50	0	0	9	0	0	0	0	0	43	476	0	93	35	5	9	0	0	0	29	41	0	0	0	31	9	19	0	0	0	0	8	0	0	110	45	0	0	12
e759f2edd80ae5c02aa42a9467ad8f9a	0	0	0	0	0	0	0	0	0	0	0	0	0	0	0	0	0	0	0	0	0	0	0	0	0	0	0	0	0	0	0	0	0	0	0	0	0	0	0	0	0	0	0	0	0	0	0	0	0
27ed7bb98a397f75790ef9201b8fcad4	48	61	0	171	43	0	54	106	0	0	0	0	0	0	0	0	0	0	0	0	55	0	0	138	24	39	48	235	0	36	27	62	33	119	18	23	17	41	62	20	27	75	10	14	95	40	0	93	25
a1896555285cf6a72a71bf9728bdbadc	0	0	0	0	0	0	0	0	0	0	0	0	0	0	0	0	24	0	0	0	0	0	0	0	0	3	0	0	0	14	6	0	0	4	0	0	0	0	0	13	6	0	0	0	0	0	0	0	0
38e0f9faa0fdc7243c5b6bfb68d91dd0	0	0	0	0	0	0	0	0	22	0	0	0	0	112	0	0	11	0	0	0	0	0	0	0	0	0	0	0	220	0	0	0	0	0	0	0	0	0	0	0	0	0	0	0	0	0	0	0	0
1b37a73e8829946ae5acb8d521957fa9	10	7	0	19	0	0	0	0	0	0	0	0	0	0	0	0	0	0	0	0	0	0	0	19	9	2	0	0	0	0	0	12	5	11	5	41	94	4	22	0	0	9	2	0	13	21	0	0	0
4ac30661017f71f312533600e6ddcdbb	0	0	0	0	7	19	0	0	0	0	0	0	0	0	0	0	0	0	0	0	0	0	0	0	0	0	0	10	0	0	0	0	0	0	13	0	0	0	6	0	0	0	0	0	0	0	0	0	0
b308513849cacd456c5ba1edb3f1b764	0	0	0	0	0	0	0	0	0	0	0	0	0	0	0	0	0	0	0	0	0	0	0	2	3	0	0	4	0	0	0	5	0	0	0	0	0	0	0	0	0	0	0	0	0	0	0	0	0
1112d6e7193e025c46d96e1ea39e4937	0	0	0	0	0	0	0	0	0	0	0	0	0	0	0	0	0	16	0	45	0	22	251	0	0	0	0	0	0	0	0	0	0	0	0	0	0	0	0	0	0	0	0	0	0	0	0	0	0
a9f36488ccd1d95bb2a0e02a589e67d8	0	0	0	0	0	10	0	0	0	0	0	0	0	0	0	0	0	0	0	0	0	0	9	0	0	0	0	0	0	0	0	0	0	0	0	0	0	0	0	0	0	0	0	0	0	0	0	0	62
058556d7b4747443be635bd608d83790	0	0	0	0	0	0	25	0	26	21	0	0	0	0	0	0	0	0	0	0	0	0	0	0	0	0	25	16	0	0	0	0	14	0	0	0	7	0	0	0	0	0	0	0	5	0	21	12	0
b14cde62260f4af82be3abef10caf9a7	0	0	0	0	0	12	0	0	0	9	0	0	0	32	0	6	0	0	0	0	0	0	0	0	0	0	0	6	0	0	0	0	3	0	7	0	0	0	0	0	0	0	0	0	15	11	0	0	0
0ce97ea9c0394f32a73ccd49aa247310	0	0	0	0	0	0	0	0	0	0	0	0	0	0	0	0	0	0	0	0	0	0	0	0	0	0	0	0	0	0	0	0	0	0	0	0	0	0	0	0	0	0	0	0	0	0	0	0	0
713adbf8ce5a0a80b097b3b387435e26	735	16	57	29	32	110	148	74	248	139	26	0	14	78	0	23	0	0	20	40	0	77	0	32	80	317	265	278	455	12	12	76	29	41	78	106	153	85	90	97	202	121	124	329	254	343	74	355	13
0bbf8aa7046563b1fe2d71b04ef4bceb	51	45	0	18	0	0	13	9	11	4	19	0	0	0	0	0	0	0	0	17	21	16	12	22	16	0	0	18	0	18	28	10	28	42	2	10	0	21	34	15	7	14	9	0	37	17	0	9	43
8a4d5542a532f3b95dd8c774dea8ae02	0	0	0	0	0	0	0	0	0	0	0	0	0	0	0	0	0	0	0	25	0	0	0	0	0	0	0	0	0	0	0	0	0	0	0	0	0	0	0	0	0	0	0	0	0	0	0	0	0
3346d2f3a7c6f4bf924e4365f5f13c48	0	0	0	0	0	10	0	0	0	2	0	0	3	1	0	0	0	0	0	0	0	0	0	0	0	2	0	12	0	0	0	0	0	0	0	5	0	0	0	0	2	14	0	0	0	5	0	0	0
66eb37f0594bc86b0dd20a7eb2a4a9bc	0	2	0	12	0	0	10	7	0	0	26	0	0	0	0	0	0	0	55	0	12	18	8	16	8	6	0	6	0	0	1	5	0	0	0	0	0	0	0	0	0	24	0	0	0	0	15	0	5
c563febd3d13af5eaca7b169cd59587d	0	0	0	0	0	0	0	0	0	0	0	0	0	0	0	0	0	0	0	0	0	0	0	0	0	0	0	0	0	0	0	0	0	0	0	0	0	5	2	0	0	0	0	0	3	0	0	0	3
e392d8b2ef7d871e915580f87f093aef	0	0	0	13	0	0	0	0	0	0	0	0	0	0	0	0	0	5	0	0	0	0	0	0	0	0	0	0	0	0	4	0	0	0	0	0	0	0	0	0	0	0	0	11	0	0	0	0	0
796850f31443ecd9d3737fe77cdc9147	0	35	0	0	0	0	0	0	0	0	0	0	0	0	0	0	63	22	0	0	11	32	169	0	0	0	0	0	0	0	0	0	0	0	0	0	0	0	0	0	0	0	0	0	0	0	7	0	127
4c94d50194009a0e2e6812adafa47c90	0	0	0	0	0	0	0	0	0	0	0	0	0	0	0	0	0	0	0	0	0	0	0	0	0	0	0	0	0	0	0	0	0	0	0	0	0	0	0	0	0	0	0	0	0	0	0	0	0
cf9185c0c34cdeb88aff2895de57dcdb	0	0	0	0	0	49	0	0	0	99	0	0	0	0	0	0	48	0	0	0	0	0	0	0	0	0	0	0	0	0	14	0	0	0	0	0	0	0	0	0	0	0	0	0	0	0	0	0	0
e84c4a82c5fbf79e8e0f1c254c065974	0	7	0	0	0	0	0	0	0	0	0	0	0	0	0	0	0	0	0	8	0	12	0	2	4	0	0	0	0	4	0	0	3	4	13	15	3	0	0	0	0	0	0	0	0	0	0	0	5
c0a2914155be34e15b3dc8cb20cfbcef	0	0	0	0	0	0	0	0	0	0	0	0	0	0	0	0	0	0	0	0	0	0	0	0	0	34	0	0	0	0	0	0	0	0	38	0	0	0	0	0	0	0	0	0	0	0	0	0	0
f702ecb536dd7406a525b08defbe3892	0	0	0	0	0	0	0	0	0	0	0	0	0	0	0	0	0	0	0	11	0	0	0	0	0	8	0	0	0	9	0	0	0	0	0	0	4	0	0	0	0	0	0	0	12	3	0	5	0
61d4c434f12c6fe95fa8a0aee2975a36	0	0	0	0	0	0	0	0	0	0	0	0	0	0	0	0	0	22	0	38	0	0	63	0	0	0	0	0	0	0	0	0	0	0	0	0	0	0	0	0	0	0	0	0	0	0	0	0	49
0dbd91b952aae2ca82358cb9d3ecae98	0	0	0	0	0	0	0	0	0	0	0	0	0	0	0	0	0	0	0	0	241	68	37	7	26	0	0	0	0	0	0	0	0	0	0	0	0	0	0	0	0	0	0	0	0	0	0	0	5
d35a643c9b36b1274a37d66836bda41b	0	0	0	0	0	0	0	0	0	0	0	0	0	0	0	0	0	0	0	0	0	0	0	0	0	0	0	0	0	0	0	0	0	0	3	0	0	0	1	0	0	0	0	0	3	0	0	0	0
d1cce899800ffbdfe7e0d1450027649c	0	12	0	0	0	0	0	0	0	0	0	0	0	0	0	0	0	0	0	0	0	0	7	18	9	0	0	0	0	7	0	21	0	0	0	0	0	0	10	0	0	0	0	0	0	0	0	0	6
4b4ec95c34a8aa3965075f5dc6785c80	0	0	0	0	0	4	0	0	0	0	0	0	0	0	0	0	10	0	0	0	0	0	0	0	0	0	0	0	0	13	36	0	0	0	0	0	0	0	0	8	0	0	0	0	0	0	0	0	0
512dde6117226b930d4ae780bab9ae84	0	7	0	0	0	0	0	27	0	0	0	0	0	0	0	0	0	0	0	0	0	0	0	0	0	0	0	21	0	0	0	0	0	0	0	0	0	0	0	0	0	0	0	0	35	25	0	0	0
0761373db2c9418e55b20cff381b909a	0	0	0	0	0	0	0	0	19	0	0	0	0	0	0	0	0	4	0	0	0	0	0	18	40	0	0	0	0	0	0	0	0	0	0	4	0	0	0	0	0	0	0	0	0	7	0	0	0
4da29d9477163c2a417cc508d113b189	0	0	0	0	0	0	0	0	0	0	0	0	0	0	0	0	0	0	0	0	0	0	12	2	0	0	0	0	0	0	0	0	0	0	0	0	0	0	0	0	0	0	0	0	8	0	0	0	0
814d5302e1b732fa4af50d40354b2185	0	4	0	0	0	0	0	0	0	0	0	0	0	0	0	0	0	0	0	0	0	0	0	0	0	0	12	0	7	6	0	0	0	0	2	0	0	0	0	0	0	0	0	0	0	0	36	0	0
c06cdff5a8d97483a50e8538306d422f	0	0	41	183	33	0	0	0	0	25	37	0	0	0	0	7	0	0	0	0	0	0	0	38	44	0	0	0	0	0	0	0	8	8	13	12	7	0	0	0	0	17	7	26	0	0	21	60	22
4f98d24b6f4733ff3d4dc490c32576c4	0	4	0	0	0	0	0	0	0	0	0	0	8	0	0	0	0	0	1	0	0	1	1	0	0	0	0	0	0	0	0	0	0	0	0	0	0	0	0	0	0	0	0	0	0	0	0	0	0
f1c57085954b6c9e214095082a35cf96	0	0	0	0	0	0	0	0	0	0	0	0	0	0	0	0	0	0	0	0	0	3	0	0	0	0	0	0	0	2	0	0	0	0	0	0	1	0	0	5	0	0	0	0	0	0	0	0	0
ecd0773e53821aa5d3a4d8fe6f303336	0	0	0	0	0	9	0	0	0	0	0	0	0	0	0	0	0	7	0	0	0	0	0	3	2	0	0	0	0	0	0	0	0	5	9	0	0	2	0	0	0	0	0	0	0	0	0	0	0
56de2b3c2e0d5c02ce14212705adf616	0	0	0	31	0	0	42	59	0	0	70	0	0	0	0	0	0	0	0	0	0	0	21	24	0	0	0	13	0	0	0	17	0	0	0	0	0	0	5	0	0	22	0	0	0	0	0	0	0
4f69f9118a8e8f9e14cf5f4201f10937	0	8	0	0	0	0	0	0	0	0	0	0	0	0	0	0	0	0	0	0	0	0	0	0	0	0	3	0	6	3	11	0	5	0	0	0	3	4	0	0	0	0	0	0	0	0	0	0	16
475d72a6ebba3d088be051e7f32060df	0	0	0	0	0	0	0	0	0	0	0	0	0	0	0	0	0	0	11	0	0	0	8	0	0	0	0	0	0	0	0	0	0	0	0	0	0	6	0	0	0	0	0	0	0	0	0	0	0
9ed936fb960a4ba7c370ba01b11d4f68	0	0	0	0	0	0	0	0	0	0	0	0	0	0	0	0	0	11	0	0	0	0	0	0	0	0	0	0	0	0	0	0	0	0	0	24	0	0	0	0	0	0	0	0	0	0	0	0	0
83ad59cff7b0a0a02eb449dded948ae4	11	8	0	0	0	0	0	0	0	0	0	0	18	0	0	40	0	0	0	0	0	0	0	0	2	9	16	10	0	0	0	0	0	0	8	13	20	7	0	0	0	0	0	0	13	4	0	0	0
f9be86343d4382cbac1db67aa6c0a001	0	0	0	0	0	0	0	0	0	0	0	0	0	0	0	0	0	0	0	0	0	0	0	0	0	0	0	0	0	5	12	0	0	0	0	0	2	0	0	0	0	0	0	0	0	0	0	0	0
f13d11308744c76da672e3b9130d0d87	0	0	0	0	0	0	0	0	57	7	0	0	0	0	0	0	0	0	0	0	0	0	0	0	0	0	0	26	14	0	0	0	0	0	10	0	0	0	0	0	0	0	0	0	22	0	0	10	0
81fc3389e0c737551403a2ba76a481b6	0	78	76	42	17	16	63	36	128	26	17	0	0	0	0	0	0	0	0	289	0	0	8	39	48	44	91	55	128	30	18	59	34	40	23	28	178	122	47	17	51	45	42	105	36	185	63	107	15
4bd2abaac5b489b0cc0e021a23fe2481	0	0	0	0	0	0	20	13	0	0	0	0	0	0	0	0	0	0	0	0	0	0	0	0	0	0	0	0	0	0	0	0	8	15	0	0	0	0	0	0	0	0	0	0	0	0	10	0	0
1a610337b28857de64e26f40d2c13396	0	0	0	0	44	0	0	0	0	0	0	0	0	0	0	0	0	0	0	0	0	0	0	19	61	0	0	0	0	0	0	14	0	0	0	0	13	0	21	0	0	52	0	54	0	0	0	0	0
c95f2375179e2ee173c8628d1362cd9d	198	0	0	0	0	0	0	0	0	0	12	0	0	0	0	0	0	0	0	0	0	0	0	35	12	0	0	0	0	66	65	0	0	77	0	0	0	0	0	0	0	0	0	0	0	25	0	31	0
22ed779a6b85a71c1f0681c31e0debfc	0	0	0	0	0	0	0	0	0	0	0	0	17	0	0	0	243	0	0	0	0	0	0	0	0	0	0	0	65	0	0	0	0	0	0	0	0	0	0	0	0	0	0	0	0	0	0	0	0
a3e8063b51d86124997801b8b3dd2444	0	0	0	10	0	0	0	0	0	0	7	0	0	0	0	0	0	0	0	0	0	0	0	11	0	0	0	6	0	0	0	0	0	0	0	0	0	0	5	0	0	0	0	0	8	0	0	0	0
0a3e21e973a256953cd9b6c5268d0422	0	0	0	5	0	0	0	0	0	0	0	0	0	0	0	0	0	0	0	0	0	0	0	0	0	0	0	0	0	0	0	0	3	0	0	0	0	3	38	0	0	0	0	0	0	0	0	0	0
75555bf41a1b7123d629d0afe1410a9d	243	0	29	0	50	0	0	0	55	40	0	0	32	517	0	0	28	0	0	0	0	0	0	4	0	0	0	0	0	11	3	0	1	0	179	0	5	0	9	17	3	0	1	4	44	16	0	0	38
16a7bd630c47e82bb1eedd5c2dafa4a1	0	0	0	0	0	0	0	0	0	0	0	0	0	0	0	0	0	0	0	0	0	0	2	0	0	0	0	0	0	0	0	0	0	0	0	0	0	27	0	0	0	0	0	0	0	0	0	0	0
cfde48b3348d89adffe1b7fbbdbc20d2	0	0	0	0	0	0	0	0	0	0	0	0	0	0	0	0	0	0	0	0	0	0	0	0	0	0	0	0	0	0	0	0	0	0	0	0	0	0	0	0	0	0	0	0	65	28	0	0	0
4561b81c3a66c4a7e884552337ef3b55	0	0	16	0	0	11	0	0	5	24	0	0	0	8	0	0	0	0	0	0	18	0	0	7	5	1	342	0	14	360	175	0	0	384	468	6	1	15	0	0	0	0	0	0	0	0	0	0	52
a68e61411f18157f3f1b720c60b8d730	0	0	10	0	0	158	0	0	20	237	0	0	0	0	0	0	6	7	0	0	0	0	0	0	0	26	42	0	21	6	11	0	0	0	0	0	0	0	0	0	72	0	0	0	0	0	15	0	0
4c1a51e2b2f4ef0f471af7ac17ae9f61	0	0	0	0	0	0	0	0	0	0	0	0	0	0	0	0	0	0	18	0	0	0	0	0	0	0	0	0	0	7	0	0	0	0	0	0	0	0	16	0	0	0	0	0	0	0	0	0	0
a8429fa60260393307a9616a3252c1f0	0	0	0	0	0	0	0	0	0	0	0	0	0	0	0	0	0	0	12	0	0	0	0	0	0	0	0	0	0	2	0	0	0	3	0	0	0	6	2	0	0	0	0	0	0	0	0	0	3
555c7ec28d6261fb6f9b5fe4ad20057b	0	0	0	0	0	0	8	0	0	0	0	0	0	0	0	0	0	0	0	0	0	0	0	0	0	11	0	0	0	0	0	7	0	0	0	0	0	0	0	0	8	0	0	0	0	0	0	0	0
3ccbabc3402d065b727298e24b4b4c85	35	11	0	0	0	0	14	26	4	11	14	0	0	0	0	0	0	0	0	0	0	0	28	27	11	21	10	25	27	16	34	15	0	33	24	37	0	5	0	0	0	0	0	0	9	7	0	32	20
e6e514765dfe4de150bd5e645c7de149	0	0	0	0	0	18	0	0	0	6	0	0	2	81	0	0	9	6	9	0	0	19	1	0	2	8	0	4	6	4	11	7	2	0	10	0	0	0	0	11	22	0	0	0	10	2	4	1	22
ae5a9d952f798e0bd6987e10e94065f5	0	0	0	0	0	0	0	0	0	0	0	0	0	0	0	0	0	0	0	0	0	0	0	0	0	0	0	0	0	3	5	0	0	0	0	0	0	0	0	0	0	0	0	0	0	0	0	0	0
7f5315a071dee64244d3a7474f6e8121	0	0	0	0	0	0	0	0	0	0	0	0	0	0	0	0	0	0	0	0	0	0	0	0	0	0	0	0	0	0	0	0	0	0	0	0	0	12	8	0	0	0	0	0	0	0	0	0	0
a4718762e55ca7c4b7c622cd9cd50f6e	0	0	0	0	0	0	0	0	0	0	0	0	0	0	0	0	0	0	0	0	0	0	14	0	0	0	0	0	0	0	0	0	0	4	0	0	0	0	0	0	0	0	0	0	0	0	0	0	3
1d1667bbb861710654f662ac47ccb4dd	0	0	3	0	0	0	0	0	0	0	0	0	0	0	0	0	0	0	0	0	0	0	0	0	0	0	0	0	0	0	0	0	0	0	164	0	0	0	0	0	0	26	0	0	0	0	127	0	7
31340638ba80d646f3ebbe0437301911	0	35	0	0	0	0	0	0	0	0	0	0	0	0	0	0	0	19	0	0	0	0	0	0	12	0	18	0	3	15	9	0	0	0	21	0	19	12	0	0	0	0	0	0	12	16	0	8	0
3fd751dd004415b6df182b22daeacbc2	0	0	0	0	0	0	0	0	0	0	0	0	0	0	0	0	0	0	0	6	0	0	0	0	0	0	0	0	11	0	0	0	0	0	0	0	0	4	0	0	0	0	0	0	0	0	0	0	32
dd041d9c3ab6a47d6e2f48bdf820a2a2	37	370	202	276	244	28	407	257	373	41	184	0	0	88	0	0	0	39	0	503	53	512	45	575	792	321	160	408	215	67	41	1237	365	85	23	349	27	136	79	241	90	382	1052	501	118	428	120	374	52
99e4443ebf543cdc55ed1e6cf66c0d85	0	78	10	0	0	0	0	0	0	0	0	0	0	0	0	0	0	0	0	0	0	0	0	0	0	0	0	0	0	0	0	0	0	0	0	0	0	6	216	0	0	0	0	0	0	0	0	0	0
350458e8d7f1bce2a87abf312e0e809f	0	10	0	0	0	103	23	29	39	110	0	0	0	0	0	6	0	0	0	0	53	20	17	0	0	31	0	36	0	15	16	23	0	0	0	7	48	0	36	0	0	15	13	11	3	7	28	11	16
0367e121e813423497fe9832fe5d3f68	0	0	0	0	25	0	0	0	0	0	11	0	0	0	0	0	0	0	0	0	0	0	0	0	0	0	0	0	0	0	0	15	0	0	0	0	0	0	0	0	0	13	4	32	0	0	0	0	0
867240deec85f0612f37d9bdbfbb894f	0	0	0	0	0	0	0	0	0	0	0	0	0	0	0	0	0	0	0	0	0	0	17	0	0	0	0	0	0	0	0	0	7	16	0	2	0	7	0	0	0	0	0	0	0	0	0	0	45
cb4fc16a48d82ec57d0c669b02ef52ef	12	14	0	0	0	0	0	0	121	0	0	0	0	7	0	0	0	0	0	10	11	13	2	5	4	0	10	120	49	7	5	0	2	38	0	14	0	8	25	0	14	0	0	0	0	0	0	21	5
380168955136a9e94fbdaf4f88145046	0	0	23	0	0	10	10	0	46	0	27	0	42	0	0	0	24	0	0	0	0	39	0	0	0	0	0	0	0	0	0	0	0	0	0	0	0	0	0	0	0	0	0	0	42	8	0	0	4
5a8be584118f295dbd165807bb8d940e	0	0	0	0	11	0	41	70	229	8	41	0	4	0	0	0	0	0	0	0	7	75	0	0	0	210	933	25	26	0	0	81	12	0	0	69	529	9	0	0	0	203	0	31	83	31	25	0	14
78da3da4651b5a3d01bdb67294844e00	0	0	0	0	0	0	0	0	0	0	0	0	0	0	0	0	0	0	0	0	0	0	0	0	0	0	0	0	0	0	0	0	0	0	0	0	0	9	0	0	0	0	0	0	0	0	0	0	0
a77fcc73313aaac375084c1a37ab562c	0	0	0	0	0	0	0	0	0	0	0	0	0	0	0	0	0	0	0	0	0	0	0	0	0	0	0	0	0	0	0	0	0	0	0	0	0	0	0	0	0	0	0	0	7	0	0	7	0
186eca1facc05f792cef7596709f2eef	0	0	0	0	0	0	0	0	0	0	0	0	0	0	0	0	0	0	0	0	0	0	0	0	0	0	0	0	29	22	14	0	0	0	0	0	0	0	0	0	0	0	0	0	0	0	0	0	0
51dfd25c258e66470607df12bb62c5cb	0	0	0	0	0	15	8	4	22	9	9	0	0	0	0	0	0	7	0	0	0	0	0	0	0	33	7	13	0	0	0	2	0	9	0	0	17	0	0	4	0	11	0	4	0	0	20	16	0
d7ed5ca2baf68649822a71850eb5cf71	0	0	0	28	0	0	0	0	0	7	0	0	0	0	0	0	0	0	20	0	0	0	9	4	3	0	0	0	0	0	0	0	0	0	0	0	0	7	0	0	0	0	0	0	0	0	0	2	0
a5c46c1177894172b2c779a2e01bb39c	0	0	0	0	0	0	0	0	0	0	0	0	10	0	0	0	0	0	0	0	0	0	8	0	0	0	0	0	0	12	21	0	3	0	0	0	0	0	0	0	0	0	0	0	0	0	0	0	0
bd36b5f4f8ed5bf3eb8e3465612a9b35	0	19	0	0	35	0	11	50	0	0	0	0	0	0	0	0	0	5	0	0	0	0	32	21	73	48	0	10	0	0	11	0	0	0	0	0	0	0	35	12	0	0	0	0	10	0	0	12	10
e2ce5f76ef80fe1bf030fcd8dccd5adb	17	51	59	55	114	0	69	0	0	30	0	0	0	0	0	10	0	0	0	0	0	0	0	0	38	93	96	53	74	31	72	0	76	163	20	56	83	35	0	125	316	0	1246	140	110	70	0	100	6
d869a6a34e2953ed17f0be37d9bfa85b	0	0	0	0	129	0	0	0	0	0	0	0	0	0	0	0	0	0	6	0	0	0	0	0	0	2	0	0	0	0	0	0	0	0	0	0	0	0	0	0	0	0	0	0	0	0	14	0	6
9c0dc052acf6bf047f3df4160607ce0a	0	0	0	0	0	0	0	0	0	0	0	0	0	0	0	0	0	0	0	0	0	0	0	0	0	0	0	0	0	0	0	0	0	0	0	0	0	0	0	0	0	0	0	0	0	0	0	0	0
8a59706366e9aa436c83bb540a8ef868	0	0	0	0	0	16	0	0	0	0	0	0	0	0	0	0	0	0	0	0	0	0	0	0	0	0	0	3	0	0	0	0	0	0	0	2	0	0	0	7	7	0	0	5	0	0	0	0	0
c953bb23e9edd82e3dd9e2c994ea8cf6	0	0	0	0	0	0	0	0	0	0	0	0	34	0	0	7	0	0	0	0	0	0	0	0	0	0	0	0	0	0	0	0	0	0	0	0	0	0	0	0	0	0	0	0	0	0	0	0	0
c86b01d734fbc0e50283f71f96813548	13	4	0	0	0	0	0	0	0	0	9	0	0	6	0	0	0	0	0	0	20	0	0	0	0	2	0	9	6	7	17	4	5	5	0	11	0	5	76	0	0	0	0	0	0	0	0	0	10
c750ac19b0187e7608a8365668da54f5	175	11	0	0	18	0	16	10	0	0	18	0	0	0	0	0	0	0	19	15	111	0	19	1	0	0	0	4	15	0	0	0	17	3	27	11	0	24	0	37	15	3	0	0	2	4	0	0	12
29c7a3cb3852b0d62e1860c37f0efc47	0	0	0	0	0	0	0	0	23	0	0	0	0	0	0	0	0	0	0	0	0	0	1	0	0	5	0	0	0	0	0	0	0	0	7	0	0	0	0	0	0	0	0	0	0	0	3	0	0
b13e1b250fff802329a3c787f7c0d9a0	0	0	0	0	0	0	0	0	0	0	0	0	0	0	0	0	0	0	0	0	0	0	0	0	0	0	0	0	0	0	0	15	0	0	0	10	0	0	15	0	0	0	0	0	0	0	0	0	0
85f87cb4e230be2efb0807c14638cea5	0	0	0	0	0	0	0	0	0	0	25	0	0	0	0	0	0	0	0	0	0	0	0	0	0	0	0	0	0	0	0	0	0	0	4	0	3	0	0	0	0	0	0	0	0	0	0	0	0
61e8e1eec3b6254869cbdf692882d100	0	0	0	0	0	0	0	0	0	0	25	0	0	0	0	0	0	0	0	0	0	0	0	15	12	0	0	0	0	0	0	0	0	0	0	21	0	0	0	0	0	10	10	13	220	64	0	16	0
8485b0f14ea0229217ae9efedbb6617f	0	0	0	0	0	0	0	0	0	0	0	0	0	11	0	0	0	0	0	10	0	0	0	0	0	0	0	20	62	0	0	0	0	0	118	5	114	25	0	13	0	0	0	0	0	0	38	0	6
91e3d4b1a4f7a1bd23212c41ed74ab22	0	0	0	0	0	0	0	0	0	0	0	0	0	0	0	0	0	0	0	0	0	0	0	0	0	0	0	0	0	0	0	0	0	12	0	23	6	0	0	0	0	0	0	51	0	0	0	15	0
2116fc8ecfaf993f6704c2769d75fcfc	0	0	0	0	0	0	0	0	0	0	0	0	0	13	0	0	0	0	0	0	0	0	0	0	0	0	0	0	0	0	0	0	0	0	0	0	0	0	0	0	0	0	0	0	0	0	0	0	0
4574cb11adaaadc7f8332ce9c734fb44	0	0	0	0	0	0	0	0	0	0	0	0	0	0	0	0	0	0	0	0	0	0	0	0	0	0	0	0	0	0	0	0	0	0	0	0	0	0	0	0	0	0	0	0	0	0	0	0	0
2ae514e56b504588aa2d29c8d7ada9e5	0	0	0	0	0	0	25	22	0	0	0	0	0	0	0	0	0	0	0	0	0	0	0	0	0	0	0	0	0	0	0	0	0	0	0	0	0	0	9	0	0	0	0	0	0	0	0	0	0
bfdf86fd46210d72e4b60a978be7c4aa	0	0	0	0	0	0	0	0	0	0	0	0	0	0	0	0	0	0	0	0	0	0	0	0	0	0	0	0	0	0	0	0	0	0	0	0	0	5	3	0	0	0	0	0	0	0	0	0	4
4c125f2d32fe44fcb7daeac021fa7157	0	0	0	0	0	0	0	0	0	0	0	0	0	84	0	0	0	0	0	0	0	0	0	0	0	0	0	0	0	0	0	0	0	0	0	0	0	0	0	0	0	0	0	0	0	0	0	0	0
d5871031d2639cd43c3c274d47fc4150	0	0	0	0	0	0	0	0	0	0	0	0	0	0	0	0	0	0	0	0	0	0	0	0	0	0	3	0	0	0	0	0	0	0	0	0	0	0	0	0	2	0	0	0	0	0	0	0	0
161e7cefdb7c81e5bd2b3a7a53e07479	0	0	0	0	0	0	0	0	83	0	0	0	0	0	0	0	38	5	0	18	0	0	0	0	0	0	0	0	86	0	0	0	0	0	0	0	0	0	0	0	0	0	0	0	0	0	482	0	3
0cedf3ad013fb02aaff39f8234b7620f	0	0	0	0	0	0	0	0	0	0	0	0	0	0	0	0	2	0	5	0	0	0	0	0	0	0	0	0	0	0	0	0	0	0	0	0	0	0	0	0	0	0	0	0	0	0	0	0	0
49d555f8340aa32d425497fe605040d4	0	13	0	0	0	0	0	0	0	0	0	0	0	0	0	0	0	0	0	0	0	0	0	0	0	0	0	0	0	0	0	0	0	0	0	0	0	0	0	0	0	0	0	0	0	0	0	0	0
584f9858e63435de1b29143e77009f3a	0	0	0	0	0	0	0	0	0	5	0	0	0	6	0	0	0	0	0	0	0	0	0	0	0	0	5	0	0	0	0	0	0	0	0	0	0	0	0	0	0	0	0	0	0	0	4	0	4
ef573f64b0ca255a1687900dc397924c	17	0	0	0	0	22	35	7	30	49	0	0	0	19	0	0	0	0	0	0	0	0	16	0	0	9	0	0	0	9	0	0	0	0	0	31	4	0	0	0	0	0	0	0	116	32	11	0	16
2bbc22f89c310a7a0791e8a4eb681dcc	0	0	0	0	0	0	0	0	0	7	0	0	0	0	0	0	0	0	0	14	9	0	0	0	0	0	5	6	8	0	0	0	4	0	0	0	5	4	4	0	0	0	0	0	0	0	0	0	10
ec7394c98d5c870901674c483e7a72dd	0	9	0	0	0	0	5	14	10	16	10	0	0	0	0	0	0	0	0	0	0	0	0	0	0	0	0	15	0	0	0	0	8	0	0	0	0	20	0	0	0	0	0	0	6	5	0	0	0
24f73444accda0f702df7beb7066f1cf	0	0	10	0	0	0	0	0	0	0	0	0	0	0	0	0	0	0	30	0	0	0	0	0	0	0	0	0	0	0	0	0	0	3	0	0	0	0	0	0	0	0	0	0	0	0	0	0	0
e0c36e1c5b97a1c8abc580322de28807	0	0	0	0	0	0	0	0	0	0	0	0	0	0	0	0	0	6	0	0	0	0	5	0	0	0	0	0	0	6	7	0	0	0	0	0	0	56	0	0	0	0	0	0	0	0	0	0	0
1ea01f990fef3b9d13e5455f1911bd4c	19	58	0	0	0	19	6	9	0	5	7	0	0	0	0	0	0	0	12	0	19	15	0	3	0	6	0	0	0	16	29	2	5	0	0	8	0	0	159	0	0	0	0	0	62	15	9	0	17
9b5dfc7169c424e346ec5cf1357867cb	0	0	0	0	0	0	0	0	0	0	0	0	0	0	0	0	0	0	0	0	0	0	0	0	0	18	0	0	0	0	0	0	0	0	50	0	0	10	0	0	0	0	0	0	0	0	0	0	0
834405d6c067facf2580c1f335b99099	0	0	0	0	0	0	0	0	0	0	0	87	66	0	0	76	0	60	0	0	0	0	0	0	0	0	0	0	0	0	0	0	0	0	0	0	0	0	0	0	0	0	0	0	0	0	0	0	0
47c2f8716f538bdab85c98dfa95ab7f6	0	0	0	0	0	0	0	0	0	0	0	0	0	0	0	0	0	0	10	0	0	0	0	0	0	0	0	0	0	0	0	0	0	0	0	0	0	8	0	0	0	0	0	0	0	0	0	0	0
db61f3e9f273af206a758a19037d22c5	7	4	0	0	7	24	18	14	0	8	10	0	0	7	0	0	0	0	32	0	0	22	7	4	4	0	14	0	6	0	0	0	0	0	0	0	0	0	3	0	0	0	0	0	0	0	0	5	12
3c0e4ead32e33657163cad2ff8aae260	0	0	0	0	0	0	0	4	0	3	0	0	0	0	0	0	0	0	0	0	10	0	0	0	0	0	0	0	0	0	0	0	0	0	0	0	0	0	0	0	0	0	0	0	0	0	0	0	18
53959f75ce269e9d93512f13fef901a9	0	0	0	0	0	0	0	0	5	0	0	0	0	0	0	0	0	0	0	0	0	0	0	0	0	0	0	6	3	0	3	0	0	0	0	4	0	0	6	0	0	0	0	0	10	4	0	3	0
f4c9208b708001b483e1a4cd3c09e4d6	0	0	0	0	0	0	0	0	0	0	0	0	0	0	0	0	0	0	0	0	0	0	12	0	0	0	0	0	0	0	4	0	0	0	0	0	0	0	0	0	0	0	0	0	0	0	9	0	0
3174ab5dd2ebba314c3aa4dad1d9728d	0	59	66	76	91	40	45	27	61	53	168	0	0	0	0	0	0	0	31	95	30	34	17	136	88	83	88	98	27	49	63	214	119	151	37	17	181	80	112	177	137	67	35	107	91	158	79	174	64
55f672e4eba1daa2baa13c19bd9e7f25	0	27	11	0	0	0	10	0	0	0	35	0	0	0	0	0	0	3	0	0	0	0	0	0	0	0	0	0	13	70	66	11	0	0	3	0	4	0	27	0	0	3	11	8	0	0	0	2	7
3908943f4ee75c9aab61f3eb2335b99f	122	33	5	27	103	8	0	0	15	20	0	0	0	0	0	0	19	0	62	304	334	16	35	0	0	17	0	55	49	0	0	0	108	42	16	41	80	57	27	137	24	0	0	0	0	0	40	0	123
17a0d0869d5fbf80b033ca0f1289d18a	31	0	0	0	0	0	0	0	0	0	0	0	0	0	0	0	14	0	0	0	0	0	13	0	0	9	0	0	0	0	0	0	0	0	2	0	0	0	2	0	0	0	0	0	0	0	3	0	1
16f46b2d2146b9ae00bb7b1af1ac276c	69	0	0	0	0	0	0	0	0	0	0	0	0	0	0	0	15	0	0	0	0	0	0	0	0	0	6	0	4	92	27	0	0	0	0	0	0	0	0	0	0	0	0	0	0	0	0	0	0
672b59f7fbfa4637b954f74bcc37f268	0	0	0	0	0	0	0	0	0	0	0	0	0	0	0	0	0	0	0	0	0	0	5	0	0	0	0	0	0	0	0	0	0	0	0	0	0	3	0	0	0	0	0	0	0	0	0	0	0
b43461d55096198a1de5d0a00c278f45	0	0	0	0	0	170	15	21	107	76	6	0	0	0	0	0	0	0	0	0	0	0	0	0	0	0	0	0	0	0	0	0	0	0	0	0	0	0	0	0	0	0	0	0	0	0	45	0	0
25f32be29dbc2193e0889c6a649191d1	0	0	0	0	0	0	0	0	0	0	0	0	0	0	0	0	0	0	0	0	0	0	0	7	0	0	0	0	0	23	0	0	0	0	0	21	59	0	0	0	33	0	0	0	0	0	0	0	0
7e76422b94bf785f809d82a05d3e136e	0	0	0	0	0	0	0	0	0	0	0	0	0	0	0	0	0	0	0	0	0	0	8	0	0	0	0	0	0	3	9	0	0	0	0	0	0	0	0	0	0	0	0	0	0	0	0	0	0
4baddaed3c3ca06873a5ffbbc5cf07b8	0	0	0	0	0	0	0	0	0	0	0	0	0	0	0	0	0	0	0	0	0	0	0	0	0	0	0	0	0	0	0	0	0	0	0	0	0	0	0	0	0	0	0	0	0	0	0	0	0
7ebb37ba73be3c6351b44034c7f6a351	0	0	0	0	0	0	0	0	0	0	0	0	0	0	0	0	0	0	0	0	0	0	0	0	0	1	0	0	0	0	0	0	0	0	1	0	3	0	0	0	0	0	0	0	0	0	0	0	0
4647ede948a9ee22c15b9dae3f1d2de9	0	0	0	0	0	0	0	0	0	0	43	0	0	0	0	0	0	0	0	0	0	19	0	0	0	0	0	0	0	0	0	0	0	0	0	0	3	11	0	0	0	0	0	0	0	0	0	0	0
d5955056a19659d4445e20e057b04c07	0	13	0	0	7	0	0	0	0	0	0	0	0	0	0	0	0	0	0	0	0	0	0	0	0	0	0	0	0	0	0	4	0	0	0	0	4	0	0	0	12	0	0	0	0	0	0	0	14
85a03d3e6e4bb4318c98d6caa1ab1a7d	0	0	0	0	0	0	0	0	0	12	0	0	0	0	0	0	0	0	0	0	0	0	13	0	0	0	0	0	0	0	0	0	0	0	0	0	0	0	0	0	0	0	0	0	0	0	0	0	0
704ab1bc1c6df6a10a17b705dc1bdcd5	0	0	0	0	0	0	0	0	0	0	0	0	0	0	0	0	0	0	0	0	0	0	0	3	7	21	8	0	0	0	0	0	0	0	0	5	0	0	6	23	0	0	0	0	0	0	0	0	0
a8964f89468ab09ca8378fedacf7a194	0	0	0	0	0	0	0	0	0	0	0	0	0	0	0	0	0	0	0	0	0	0	0	0	0	0	0	0	0	1	3	0	0	0	0	3	0	0	0	0	0	0	0	0	0	0	0	0	0
6da62a806c7b9a48cc60cb55f2a5bf0d	0	0	0	0	0	0	0	0	0	0	0	0	0	0	0	0	0	15	0	0	0	0	0	0	0	0	0	0	0	0	0	0	0	0	0	0	0	0	0	0	0	0	0	0	0	0	0	0	0
e1c12021bb9981d86ec63b0211948929	0	12	0	0	8	5	0	0	50	18	0	0	0	0	0	0	0	0	24	0	0	7	0	0	0	0	16	10	11	0	0	0	11	0	0	30	38	0	0	0	0	0	0	10	0	0	0	0	0
4b0d3157336364a31c298df2aef4755c	54	81	100	0	0	27	211	142	141	109	93	0	0	0	0	0	0	0	0	0	45	38	13	65	118	233	107	192	120	52	35	79	61	54	23	62	147	62	32	101	96	374	70	85	229	155	140	132	43
dace556d7ae93f08b6774f6ad61d709f	0	0	0	0	0	0	0	0	0	0	0	0	0	0	0	0	0	0	0	0	0	9	22	0	0	0	0	0	0	0	0	0	0	0	0	0	0	0	0	0	0	0	0	0	0	0	0	0	0
4c9cbe33cb35870c9da0cc93dd9e2cda	0	0	0	0	0	0	0	0	21	0	0	0	0	0	0	0	0	0	0	0	0	0	0	0	0	0	0	0	0	4	0	0	0	0	0	0	6	0	8	0	0	0	0	0	0	0	0	0	0
b6c836c64a1a132824f6c54ec909ed53	0	19	0	0	0	0	0	0	0	0	0	0	0	0	0	0	0	0	20	20	0	0	0	0	0	0	0	7	10	5	12	0	0	0	0	5	0	0	26	0	0	0	0	0	0	0	0	0	0
cbbeaa9edf8d4fdb2db2c7ffa66c0187	0	0	0	0	0	0	0	0	0	0	0	0	0	0	0	0	0	0	0	0	0	16	0	2	6	21	10	8	31	20	29	13	29	4	0	12	10	0	0	11	0	5	0	0	4	9	0	18	0
6e0618f6c6e54f2c0bff05058dd90382	0	0	0	0	0	0	0	0	0	6	0	0	0	0	0	0	0	0	0	0	0	0	0	0	0	0	2	0	0	0	9	0	18	0	0	0	0	0	16	8	0	0	0	0	0	0	0	0	0
a9083bf662579a0e0236fce9af011406	0	0	0	0	0	0	0	0	0	0	0	0	0	0	0	0	0	0	0	0	10	0	0	6	0	0	0	0	0	0	0	0	0	0	0	0	0	0	0	0	0	0	0	0	0	0	0	0	3
9a41957f87bacb42adc95fb766a91f21	0	43	41	0	0	0	0	0	0	0	0	0	0	0	0	0	0	0	0	0	0	0	0	0	0	0	18	0	27	33	29	27	0	23	0	0	0	0	24	0	0	0	0	0	0	29	0	0	0
02ad99c160cc14147c830e12fe0e831d	83	39	0	0	32	0	0	0	0	3	0	0	0	0	0	0	0	0	22	94	0	0	2	3	2	0	4	3	0	0	0	0	0	0	0	0	0	0	0	0	0	0	0	0	0	0	0	0	44
ca381ecefd8e016b1849a83c493e7d14	0	0	0	0	0	0	0	0	0	0	0	0	0	0	0	0	0	0	0	0	0	0	0	2	3	0	0	0	0	0	0	0	0	2	0	3	0	0	0	0	0	0	0	0	0	0	0	7	2
aa704fd037d60d4e8bdfd74469606dcf	0	0	0	0	0	0	0	0	0	0	0	0	0	0	0	0	0	0	0	0	12	0	0	0	0	0	0	0	0	0	0	0	0	0	0	0	0	2	1	0	0	0	0	0	0	0	0	0	0
b719c39c1b81fc6736192dd518ff09e8	0	28	0	59	0	0	0	0	0	0	0	0	0	0	0	0	0	0	0	0	0	0	0	0	0	0	0	0	0	0	0	0	0	0	0	16	0	0	0	0	0	0	0	0	0	0	0	0	0
c3fc4e8df394ca73a290778e34d3ffc1	0	0	0	0	0	0	0	0	0	0	0	0	0	0	0	0	0	0	0	0	5	0	0	0	0	0	0	0	0	0	0	0	0	0	0	0	0	0	4	0	0	0	0	0	0	0	0	0	0
4b014d4fefd425e1d515dcf99de97ccd	0	0	0	0	0	0	0	4	0	0	0	0	0	0	0	0	0	0	0	0	2	0	0	0	0	0	0	0	0	1	0	0	0	0	0	0	0	5	0	0	0	0	0	0	0	0	0	0	0
e2e822892f6865e01007f3a8a2fdc70b	0	0	24	0	0	0	0	0	41	32	9	0	0	0	0	0	0	0	0	0	0	0	0	0	0	0	0	14	0	14	11	11	0	0	2	0	0	0	0	0	9	0	0	9	0	0	8	7	0
7c96f42b80087d57f6b515213cad2ae3	0	3	0	0	0	0	0	0	0	0	0	0	0	0	0	0	0	0	0	0	0	0	0	0	0	0	0	3	0	0	0	6	0	0	0	0	18	0	12	0	0	0	0	0	0	0	0	0	0
d872a23b9e8f946766500938cf511491	0	0	64	0	0	0	0	0	0	0	0	0	0	0	0	0	0	0	0	0	0	0	0	0	0	0	0	0	6	0	0	0	17	0	0	0	0	0	0	0	0	0	0	0	26	22	0	0	0
9af0c13cbff8cca97c6b35c58d630427	0	0	0	0	0	0	0	0	0	0	0	0	0	0	0	0	0	0	0	0	0	0	0	0	0	0	0	0	5	0	0	0	0	0	0	0	0	2	0	0	0	0	0	0	0	0	0	0	0
2d6ea3077e0b6316135d696814e7ea50	0	0	0	63	0	0	23	52	0	0	0	0	0	0	0	0	6	0	0	0	0	0	0	14	16	3	0	0	0	0	0	0	0	27	6	0	0	5	0	0	0	0	0	0	0	0	0	0	0
94b8d22e677c8e104c581fbcd2d40e62	0	6	0	0	7	10	10	0	6	20	0	0	24	0	0	4	0	0	0	0	0	0	13	2	12	10	36	25	38	9	0	0	0	13	26	16	0	0	0	0	0	0	0	0	0	0	8	6	0
a8dd61c97e67315a588c754bec23509b	0	13	0	0	0	0	0	0	0	2	0	0	0	0	0	0	0	0	0	0	0	0	3	0	0	0	0	0	0	0	0	0	5	0	0	2	0	16	7	0	0	0	0	0	0	0	0	0	0
821ed33e948b940ba7fec415dc853361	0	10	25	0	0	0	14	0	15	6	0	0	0	0	0	0	0	0	0	33	0	0	0	5	18	0	0	0	11	63	72	0	0	0	0	7	5	0	0	0	0	0	0	0	0	0	11	0	9
66a9411bc36692cc12998c355222a72c	38	0	0	0	0	0	0	0	0	0	0	0	0	0	0	0	0	0	0	0	9	0	18	0	0	0	0	19	0	0	10	0	0	0	13	0	0	18	15	22	0	0	0	0	19	0	6	0	32
fad901b254bbd302517aacb644cd9920	0	8	0	0	0	0	0	0	0	0	0	0	0	0	0	0	0	0	0	0	0	0	7	0	0	0	0	1	0	10	22	0	8	0	0	0	0	11	20	0	0	0	0	0	0	0	0	0	9
7cb35f79f555e26d2cce10e176021043	0	0	0	0	0	0	0	0	0	0	0	0	0	0	0	0	0	0	0	0	15	12	4	0	0	0	0	0	0	0	0	0	8	3	0	0	0	13	4	0	0	0	0	0	0	0	0	0	1
d945d337bc89f5dfec686ba19cdb137f	0	62	452	304	0	18	0	0	40	20	30	0	0	0	0	0	0	0	0	24	0	0	0	28	17	5	0	16	0	0	10	33	24	134	44	60	34	86	35	109	185	36	31	30	37	68	23	0	0
893dcaa8ec3d5a8ea86e256e79ddad17	0	0	0	0	0	0	0	0	0	0	0	0	0	0	0	0	0	0	0	31	0	0	36	26	62	0	0	0	0	0	0	0	0	0	0	0	0	0	0	12	0	12	0	0	0	0	0	0	14
e804d07644ae3b0d97012c1343484067	0	0	0	10	25	0	0	0	7	13	0	0	0	0	0	0	0	0	0	0	0	0	0	0	10	0	0	0	0	0	0	0	0	0	0	0	1	0	0	0	17	0	0	0	0	0	0	0	0
8a525a7d6ec1d764099295e5dce20255	0	0	36	0	0	0	0	0	0	0	0	0	0	0	0	0	0	0	0	0	0	0	10	0	0	0	0	29	18	0	0	0	0	0	0	0	0	0	23	0	0	0	0	0	0	0	0	0	143
ee1487a9b49e3c791428924d5cf0f6ba	0	0	0	0	0	0	0	0	0	0	0	0	0	0	0	0	0	0	0	0	0	0	0	0	0	0	0	0	0	0	0	0	0	0	0	0	0	0	0	0	0	0	0	0	0	0	0	0	0
e5a2861f27a7116bcdb47da209e15129	0	0	0	0	17	0	0	0	0	0	0	0	0	0	0	0	0	0	0	0	0	0	0	0	0	0	0	0	0	0	0	0	0	0	0	0	0	14	0	0	0	0	0	0	0	0	0	0	13
a8536cb26a6bb536bae9f1dfcc435439	59	27	0	31	18	0	35	31	0	0	0	0	0	0	0	0	0	0	0	43	0	22	0	18	15	0	29	28	69	17	40	7	75	12	36	9	0	0	0	38	7	0	0	8	9	31	0	0	0
fc759f23212ac8fd5f314ed35c6fc912	0	0	0	0	0	0	0	0	0	0	0	0	0	0	0	0	0	0	0	0	0	0	0	0	0	11	0	0	5	0	7	0	0	0	0	0	0	7	0	0	0	0	0	0	3	0	6	0	0
d8d28aea6f442d8f13e8d7d9dc92626f	0	0	0	0	0	0	0	0	0	0	0	0	0	0	0	0	0	0	0	0	0	0	0	0	0	0	0	23	0	0	0	0	0	0	0	0	0	0	0	0	0	0	0	0	0	0	0	0	8
424d7578a7d0729134bba524e1b7f825	0	0	0	0	0	0	0	0	0	0	0	0	0	0	0	0	0	0	0	0	0	0	4	0	0	0	0	0	0	0	0	0	0	0	0	0	0	0	0	0	0	0	0	0	0	0	0	0	6
a7dab1ed83d0cca2df5e5ad6afe1cd87	20	16	19	0	91	6	17	17	8	37	0	0	0	0	0	5	313	0	434	140	347	18	67	0	1	0	0	1	53	11	11	0	33	0	4	0	3	109	0	4	2	0	0	0	3	0	131	0	18
5e09a07a19881b988955aef3c2b54e81	0	0	0	0	0	0	0	0	0	0	0	0	0	0	0	0	0	0	0	1	0	0	0	0	0	0	0	0	0	0	0	0	0	0	0	0	0	0	0	0	0	0	0	0	0	0	0	0	0
58ecade3f4d34a23179ed9cf08949dd7	0	15	0	0	0	0	12	5	29	10	0	0	0	32	0	0	14	0	44	0	0	8	7	1	0	0	16	6	20	5	11	0	12	0	0	10	0	11	3	7	0	0	0	0	8	9	14	0	20
e940f4d0e1f1c3ceca019f23e59ed941	0	0	0	0	0	0	1	0	0	0	0	0	0	0	0	0	0	0	0	0	18	0	0	0	0	0	4	0	0	0	0	0	1	0	0	0	0	0	0	0	0	0	0	0	0	0	0	0	2
9d4041cd00e6db0df7489c371b832ef1	0	0	0	0	0	0	7	25	0	0	0	0	0	0	0	0	0	0	0	0	0	0	0	0	0	0	0	0	0	0	0	0	0	0	0	0	0	0	9	0	0	0	0	0	6	5	0	0	0
0cad19f863fadf4944da9eb8da1d7153	0	0	0	0	0	0	0	0	0	0	0	0	0	0	0	0	0	0	0	0	344	0	0	0	0	0	0	0	0	0	0	0	0	0	0	0	0	0	0	0	0	0	0	0	0	0	0	0	149
2d919052191a1ac99db618ed5b923422	0	6	0	0	0	0	0	0	0	0	0	0	0	0	0	0	0	0	0	0	19	0	0	0	0	0	0	0	0	0	0	0	0	0	0	0	0	0	14	0	0	0	0	0	0	0	0	0	3
cf7ecf593b273150c6098f6217b9db20	0	0	0	0	0	0	6	0	0	0	0	0	0	0	0	0	0	0	0	0	0	0	0	0	5	4	3	0	0	0	0	0	11	0	0	0	1	0	0	0	0	0	0	0	0	0	1	0	0
700ef5ab9fdc2f5067f6776aa483d7b8	0	0	0	0	0	0	0	0	0	0	12	0	0	0	0	0	0	0	0	2	0	1	0	1	0	0	0	0	0	0	0	0	0	0	0	0	0	0	0	0	0	0	0	0	0	0	0	4	0
2e1d475d38329907ca2253ba9ba7b305	0	0	0	0	34	5	0	0	0	2	0	0	0	0	0	0	24	0	0	0	0	0	0	0	0	0	0	40	0	8	3	0	0	0	0	0	0	0	2	0	11	0	0	0	0	0	0	0	11
bfec0ae75f78e40c3abc5c9191fc583a	0	0	0	0	0	0	0	0	0	0	0	0	0	0	0	0	0	0	0	0	0	0	11	0	0	0	0	0	0	0	0	0	0	0	0	0	0	0	0	0	0	0	0	0	0	0	0	0	0
a94b9a892e6bd852845c2c75095de87e	0	0	0	0	0	0	0	0	0	0	0	0	0	0	0	222	0	2930	0	0	5	0	0	0	0	0	0	0	0	0	0	0	0	21	0	0	1	0	0	0	0	0	0	0	0	0	0	0	0
185a311f9bf6a337a4b196bdb43c99ef	0	0	0	0	0	0	0	0	0	0	0	0	0	0	0	0	0	3	0	0	0	0	0	0	0	0	0	0	0	0	0	10	0	0	0	0	0	0	0	0	0	0	0	0	0	0	0	0	0
7c147c75ca9da2410d614e6442ce90de	0	0	0	0	0	0	0	0	0	0	0	0	0	0	0	0	0	0	0	0	0	0	0	0	0	0	0	0	0	0	0	0	0	0	0	0	0	0	0	0	0	0	0	0	0	0	0	0	0
146eac485d25a96c157b7b4504b4a2b3	0	0	0	0	0	0	0	0	0	0	0	0	0	0	0	0	0	12	0	0	0	0	0	0	0	0	0	0	0	0	0	0	9	0	0	0	0	0	0	0	0	0	0	0	0	0	0	0	0
a47f2a2daea6c94460ca117455796e9e	18	33	0	0	0	0	0	0	0	0	0	0	15	0	0	0	52	0	0	0	0	51	19	0	0	0	0	0	16	8	22	0	11	0	0	0	3	16	51	28	0	0	0	0	0	0	0	0	88
11c1e3250b1560f4e2cdfce2f06d9232	0	5	0	0	0	0	0	0	0	0	0	0	0	0	0	0	0	0	0	0	0	0	0	0	0	0	0	0	0	0	0	0	0	0	2	0	0	0	4	0	0	0	0	0	0	0	0	0	0
0e00daf61011afd7315a4a25d6bc3e37	0	0	0	0	0	0	0	0	0	7	0	0	0	83	0	0	0	0	0	0	0	0	9	0	1	0	0	7	0	59	52	0	0	0	0	0	20	30	8	0	0	0	0	0	0	0	10	0	0
c29edfb458878f5657bc6546fcead480	0	55	45	18	0	79	37	0	0	36	95	0	4	0	0	0	0	0	0	0	0	0	0	100	119	22	38	18	15	0	13	85	21	142	96	138	19	15	0	0	37	0	18	0	29	110	0	433	12
db319e5f8d6524b5ff78b3aa260ca876	0	10	0	0	0	0	0	0	0	0	0	0	0	0	0	0	0	0	0	0	22	0	13	0	0	0	11	0	0	0	0	0	0	0	0	0	0	4	4	0	0	0	0	0	0	0	0	0	0
e68325c9e82af1b5ef6c50dd0e2bd780	0	0	0	0	0	0	0	0	0	0	0	0	0	0	0	0	0	0	0	0	0	0	0	0	0	0	0	0	0	89	55	0	0	0	0	0	0	10	0	0	0	0	0	0	0	0	0	0	0
f592f3488da2fb07dae5c0afae5d5db6	0	0	0	0	0	0	0	0	0	0	0	35	0	0	240	0	0	0	0	0	0	0	0	0	0	0	0	0	0	0	0	0	0	0	0	0	0	0	0	0	0	0	0	0	0	0	0	0	0
b92ef921d950dc006743ea17054e1bde	0	5	9	0	0	0	0	0	0	0	0	0	0	0	0	0	0	0	0	0	0	0	0	0	0	0	0	16	0	0	10	0	0	0	4	0	0	14	6	20	17	8	0	0	0	0	0	0	0
88051120be5a027285b0438e0b6f5697	0	0	0	0	0	0	0	0	0	0	0	0	0	0	0	0	0	10	0	0	0	0	0	0	0	0	0	0	10	6	7	0	0	13	0	0	0	0	0	56	384	0	0	0	0	0	48	0	0
bd59905960cd44786badcb01ddb679f1	0	0	0	0	0	4	0	0	1	0	0	0	0	8	0	1	0	0	0	0	0	0	0	0	0	0	0	0	0	0	0	0	0	0	0	0	0	0	0	0	0	0	0	0	0	0	0	0	0
c170526e12c9017fdfc016f765441b19	31	0	0	0	0	0	0	0	0	0	0	0	0	0	0	0	0	0	0	0	0	0	0	0	0	2	24	86	32	0	0	0	0	0	0	1	0	0	0	0	0	5	0	0	0	0	0	0	0
14c82009a47a8eacb1d95f2bdc7442aa	0	3	0	0	0	0	0	0	0	0	0	0	0	0	0	0	0	0	0	0	0	0	0	0	0	0	6	0	0	4	0	0	0	0	0	0	0	0	3	0	3	0	0	0	0	0	2	0	0
26ee6e419a5b58eea70bbc6d2f40f975	0	0	0	0	0	0	0	0	0	0	0	0	0	0	0	0	0	0	0	0	0	0	0	0	0	0	0	0	0	0	0	0	0	0	0	3	0	0	0	0	0	0	0	0	0	0	0	0	0
e6de645aa54a978382ff7551c7b0a222	0	0	0	0	0	0	3	0	4	4	0	0	0	0	0	0	0	0	0	0	0	0	0	0	2	0	2	0	0	0	3	0	0	0	0	2	5	2	0	0	0	0	0	0	0	0	2	0	0
626c7044d29f1798a7a8bafadcccdb8b	0	0	0	0	0	0	0	0	0	0	0	0	0	0	0	0	4	0	0	0	0	0	0	0	0	0	0	0	0	0	0	0	0	0	0	0	0	0	0	0	3	0	0	0	0	0	0	0	0
b566f0d00e6f57504a7aef6bd5face05	0	0	0	30	0	0	16	21	27	20	34	0	0	0	0	0	0	2	0	8	0	32	3	28	26	18	0	12	0	7	2	25	0	0	0	0	0	8	14	0	13	9	0	0	0	16	28	80	0
d0487d66253ee558f1b88dbcef069962	0	0	0	0	0	0	0	0	0	0	0	0	0	0	0	0	11	0	26	0	0	0	5	0	0	0	0	0	0	0	0	0	0	0	0	0	0	0	0	0	0	0	0	0	0	0	0	0	0
11f1380112431621797810b6606959ad	0	33	0	0	0	0	0	0	0	0	0	0	0	0	0	0	0	0	74	30	0	0	109	0	0	0	13	0	31	13	28	0	47	0	17	0	0	42	65	0	0	0	0	0	0	0	0	0	30
9b439b9e91325d90040fa718018a1fec	0	0	0	0	0	0	0	0	0	0	0	0	0	0	0	0	0	0	0	0	0	0	11	0	0	0	0	0	0	0	0	0	0	0	0	0	0	0	0	0	0	0	0	0	0	0	0	0	0
1daf5065bc9796a410f779b9cb21ad62	0	0	0	0	0	0	0	0	0	0	0	0	0	0	0	0	0	0	0	0	0	0	0	0	0	0	0	0	0	0	10	0	0	0	0	0	0	0	0	0	0	0	0	0	0	0	0	0	0
21c3904a8ff3492831438c4f336a0bcc	0	0	0	11	0	0	0	0	0	0	0	0	0	0	0	0	0	0	0	0	0	0	0	0	0	0	0	0	0	0	0	0	0	0	0	0	0	4	23	0	0	9	0	0	6	0	0	0	0
c14e29a7ef16e607d9e4400a8ecf61de	0	0	28	0	0	27	0	0	0	12	0	0	33	0	0	0	10	26	0	0	0	30	6	0	2	0	18	0	0	8	8	0	0	0	0	0	0	0	0	0	0	0	0	0	61	7	0	0	20
5789e34ea32b0ec647cc3fb1721810dd	0	0	0	0	0	0	0	0	0	0	0	0	0	0	0	0	0	0	13	0	0	0	0	0	0	0	0	0	0	0	0	0	0	0	0	0	0	0	0	0	0	0	0	0	0	0	0	0	0
4ab820a80c4c2dce97a507a75f7448ca	0	0	0	0	0	0	0	0	0	0	0	0	0	0	0	0	0	0	0	0	0	0	0	0	3	14	0	12	0	0	0	0	3	0	0	0	0	2	0	4	20	11	0	65	0	4	0	0	0
de990416d16eceb5f18ec995e385c847	0	0	0	0	0	0	0	0	0	0	0	0	0	0	0	0	0	0	0	0	0	0	0	0	0	0	0	0	0	0	0	0	0	0	0	0	0	0	1	0	0	0	0	0	0	0	0	0	0
b144f3a5eb5eb4e0b16ba22e31f05469	0	0	0	0	0	0	0	0	0	0	0	0	0	0	0	0	0	0	0	0	0	0	0	0	0	0	0	0	0	0	0	0	0	0	2	0	0	0	0	0	0	0	0	0	0	0	0	0	0
d026d930e6f4cd84ddc71db15d45e0f9	0	0	0	0	0	0	0	0	0	0	0	0	0	0	0	0	0	0	20	0	0	0	0	0	0	0	0	0	0	0	0	0	0	0	0	0	0	0	0	0	0	0	0	0	0	0	0	0	0
1cac7ac08363ec6a5b8d2dce4542898e	0	34	0	0	0	0	0	0	0	0	0	0	0	0	0	0	0	0	0	0	0	0	0	6	0	11	0	0	0	8	23	0	0	0	0	0	0	0	0	0	0	9	0	0	0	0	0	0	0
1d56e87dac6bf373f7eb488f85777d03	0	0	0	0	6	0	0	0	0	0	0	0	0	0	0	0	0	0	0	0	0	0	0	0	0	0	0	0	0	3	0	0	0	0	0	0	0	0	4	0	0	0	0	0	0	0	0	0	10
762f3a302f49ea86978ad313b6bc4763	5	0	0	0	0	0	0	0	0	0	0	0	0	0	0	0	0	0	4	0	5	0	3	0	0	0	0	0	0	0	0	0	0	0	0	0	0	0	10	0	0	3	0	0	0	0	0	0	11
0c600a874e49a0f1ab9b439247232188	0	129	2	0	0	0	0	0	0	0	0	0	0	0	0	0	0	622	0	0	0	0	0	0	0	2	2	0	0	1	5	0	16	3	0	0	159	0	0	0	0	0	0	0	0	0	0	0	224
26a17f477d0e099b10b1360b0001bb2b	0	0	0	7	0	0	0	0	0	0	0	0	0	0	0	0	10	0	0	6	0	0	0	0	0	0	0	0	0	0	0	0	0	0	0	0	0	0	0	2	0	0	0	0	0	0	22	0	0
11eab383bac338907025969b2aca61f3	0	0	0	0	0	0	0	0	0	0	0	0	0	0	0	0	0	0	0	0	48	0	14	0	0	0	0	0	0	0	0	0	0	0	0	0	0	24	0	0	0	0	0	0	0	0	0	0	22
dbf5dd103213dacdf2b70cda167f75e5	0	0	0	0	91	0	0	0	0	0	0	0	0	0	0	0	0	0	18	15	0	0	0	0	0	0	0	0	0	0	0	0	0	0	0	0	0	17	0	12	146	0	0	0	0	0	0	0	17
666c62e40a7f7b4805a4cb9f45a3c1ac	0	0	0	0	0	0	0	0	0	0	0	0	0	0	0	0	0	0	0	0	0	2	0	0	0	0	0	5	0	0	0	0	0	0	0	0	0	0	0	0	0	0	0	0	25	9	0	0	0
81423b8ca9974541002c29f7e90db80d	0	0	0	0	0	0	0	0	11	0	0	0	0	0	0	0	0	0	0	0	0	0	0	8	0	0	0	0	0	0	0	0	0	0	0	0	0	0	0	0	0	0	0	0	37	22	0	0	0
b13a667f0a580edd579486d60e2b8574	0	0	0	0	0	0	0	0	0	0	0	0	0	0	0	0	0	0	0	0	0	0	0	3	0	0	0	0	0	0	0	8	0	0	0	0	6	3	0	0	1	0	2	0	0	0	0	0	0
cd591b5091c9baf391e7c81bcf0e660e	0	0	0	0	0	0	0	0	0	0	0	0	0	0	0	0	0	0	0	0	0	0	0	0	0	0	0	0	0	0	0	0	0	0	0	0	0	0	0	2	0	0	0	0	0	0	0	0	0
5e2aca40b2e2bf6336df7bef8f470f17	0	0	0	0	0	0	0	0	0	0	0	0	0	0	0	0	0	0	0	0	0	0	0	8	0	0	0	8	1	0	0	0	0	12	0	0	0	0	0	0	0	6	0	0	3	0	0	0	0
320f8992414e5ed0cb9df1c3156e87ed	14	4	0	0	7	0	0	0	0	0	0	0	0	0	0	0	0	0	0	29	0	0	0	0	0	0	13	0	17	0	0	0	0	0	0	0	0	0	0	0	0	0	4	0	0	0	0	0	0
29820a903cf872c75c2d90b627b915e4	0	6	0	0	0	0	0	0	0	0	0	0	0	0	0	0	0	0	0	0	0	0	5	0	0	0	0	0	0	0	0	0	0	0	0	0	0	0	2	0	0	0	0	0	0	0	0	0	0
25c9c40488918419d2a0fee46bb62080	0	0	0	0	0	0	0	0	0	0	0	0	0	0	0	0	0	4	0	0	0	0	0	0	0	0	0	0	0	0	0	0	0	0	0	0	0	0	0	0	3	0	0	0	0	0	0	0	0
20253390012e97875cdc4c6d602a8bde	0	0	0	0	0	0	0	0	0	0	0	0	0	0	0	0	0	0	0	0	0	0	19	21	42	22	0	16	0	0	0	0	0	0	26	0	0	0	0	0	25	0	0	0	0	7	0	15	0
079c74242463566d7fc9c2ce9467a53d	0	0	0	0	0	0	24	7	0	0	121	0	0	0	0	0	0	0	0	0	118	6	0	38	10	0	0	0	0	17	21	0	0	0	0	0	0	0	0	0	0	0	0	0	3	96	0	0	0
d875b096f2cd1e0da3bf50442b0931a3	19	0	0	0	0	0	0	0	0	0	0	0	0	0	0	0	0	0	0	0	32	0	0	0	0	0	0	19	0	0	5	0	0	0	0	0	0	0	4	0	0	0	0	0	0	12	0	0	16
e726df644647a0b39bdd0835824b0d87	0	0	0	0	0	0	0	0	0	0	0	0	12	0	0	0	0	30	0	0	0	106	35	0	0	0	0	0	0	0	0	0	0	0	0	0	0	0	0	0	0	0	0	0	0	0	0	0	0
f3d5350d6ecabd80f0de985c35926b1f	0	0	0	0	0	0	2	9	0	0	0	0	0	3	0	0	0	0	0	0	0	0	0	0	0	0	0	0	0	12	12	0	0	0	0	0	0	0	0	0	0	0	0	0	0	0	0	0	0
06e4edf7362944c987802ae29d9f8e36	0	0	0	0	0	0	11	11	0	0	0	0	0	0	0	0	0	0	0	0	0	0	0	0	0	0	0	0	0	0	0	0	3	0	0	0	0	0	0	0	0	0	0	0	0	0	0	0	0
980912265644adc37d0cf72e3a6157d1	0	0	0	0	0	0	7	4	10	0	11	0	0	0	0	0	0	0	0	0	0	0	0	0	5	0	28	8	47	0	0	0	3	0	0	8	0	0	0	0	0	2	0	0	0	6	0	0	0
2d9dd049fb987edffed450adbc9fb549	0	0	0	0	0	0	0	0	0	0	0	0	0	0	0	0	0	0	0	0	0	0	0	0	0	0	0	0	0	0	0	0	3	0	0	0	0	1	3	0	0	0	0	0	0	0	0	0	0
20f086cf62783bbc056c60392d2826be	0	14	0	0	0	0	28	30	0	11	0	0	0	0	0	0	0	0	18	0	46	0	10	0	0	4	11	10	0	17	9	0	17	0	5	11	0	4	28	0	0	0	0	0	0	0	11	0	38
2baabd3e6ce9444aafde5c0eff34bbb7	0	0	0	0	0	0	0	0	0	0	0	0	0	0	0	0	15	0	0	0	0	0	0	0	0	0	0	0	36	0	0	0	17	0	0	204	0	0	0	0	0	0	0	0	0	0	18	0	0
cb2f52a0e24c6f7e750103609f63e505	0	0	0	3	0	0	3	0	0	0	0	0	0	0	0	0	0	0	0	0	0	0	0	0	0	0	0	0	0	0	0	0	0	0	0	0	0	0	0	0	0	2	0	0	0	0	0	0	0
8dcef15fff3a624d3b45cf0bd45d10fd	0	0	0	0	0	11	0	13	0	0	0	0	0	0	0	0	0	0	9	0	40	0	0	0	0	0	0	0	0	0	0	0	0	0	0	0	0	21	20	13	0	0	0	0	0	0	0	0	0
9486db2d2edb19d70d0bff7f27890c6f	27	0	0	0	0	0	0	0	0	0	0	0	0	0	0	0	0	0	0	0	0	0	0	3	0	24	0	31	0	0	0	0	0	0	0	0	0	0	0	0	0	0	0	0	15	29	0	0	24
ae3fe017f32474761d7ea2b4afdfc065	0	0	0	0	0	0	0	0	0	0	0	0	0	0	0	0	0	5	0	0	0	0	0	0	0	0	0	0	0	0	0	0	0	0	177	0	0	0	0	0	0	0	0	0	0	0	0	0	15
efb99cd35222aab986ac1fb5871ebb53	0	0	0	0	0	0	0	0	0	0	0	0	0	0	0	0	0	0	0	0	0	0	0	0	0	13	0	3	0	0	0	0	0	0	0	0	0	0	0	0	0	0	0	0	14	5	0	0	0
35eda8a9a56f394d163f670b280f6e28	0	31	0	0	0	0	0	0	17	0	0	0	0	21	0	0	7	0	18	79	48	22	83	0	0	7	16	113	18	77	94	0	15	5	9	52	65	60	21	35	6	0	0	0	0	0	10	0	36
1fe6652143ba62745306f7872dc88c61	0	0	0	0	0	0	0	0	73	0	0	0	0	48	0	0	0	0	0	67	80	0	0	0	0	0	40	0	0	177	149	0	204	33	0	49	0	0	0	0	0	0	0	0	0	0	0	0	0
f5891c4c5b9203777dc43d92caad7664	0	0	0	0	9	0	0	0	0	0	0	0	0	0	0	0	0	4	0	0	0	0	0	0	0	0	0	0	0	0	0	0	0	0	0	0	0	0	0	0	0	0	0	0	0	0	0	0	0
a7db1d23851ba111833893ae7c0146de	0	0	0	0	0	0	5	16	0	0	14	0	0	0	0	0	0	0	0	0	0	0	0	0	0	0	0	8	0	0	0	0	0	0	0	0	0	0	0	0	0	0	0	0	0	0	0	12	0
60b96f98d023b7dfc4da0b62d535bf8b	145	231	64	218	421	0	239	202	297	36	210	0	0	285	0	16	25	46	72	723	96	356	76	529	891	356	196	336	249	125	96	1220	328	215	12	335	27	195	87	241	104	1045	1650	574	57	354	133	953	85
95ef6bb831f49173b358c34ee09d638b	0	0	9	0	0	0	0	0	0	3	0	0	0	0	0	0	0	0	0	0	0	0	0	0	0	0	0	0	0	3	4	0	0	0	0	0	0	0	0	0	0	0	0	0	0	0	0	0	0
aa34a1a80ca33e8dd6693beeb22af431	0	0	0	0	0	0	0	0	0	0	0	0	0	0	0	0	0	0	0	0	0	0	0	0	0	0	0	0	2	0	0	0	0	0	1	0	0	3	3	0	0	0	0	0	0	0	0	0	0
bc07b1175cfc571b7e1f43aa36d14125	0	0	0	0	0	0	0	0	0	0	0	0	0	98	0	0	0	0	0	0	0	0	0	0	0	0	0	0	0	0	0	0	0	0	0	0	0	0	0	0	0	0	0	0	0	0	0	0	0
c7fe6ee7e3899bb58d3f244e3824f3ce	54	20	0	0	0	0	0	0	0	0	0	0	0	0	0	0	0	0	17	0	99	0	40	0	0	0	0	5	0	5	8	0	8	0	0	6	0	4	49	0	0	0	0	0	0	0	0	0	17
891e28b1c5cfe3c6024b5a6f7fcf4037	17	20	0	0	0	0	0	0	0	0	0	0	0	0	0	0	0	0	0	0	19	0	0	0	0	0	0	0	0	0	0	0	0	0	0	0	0	0	10	0	0	0	0	0	0	0	0	0	0
1bba6f9bb270de2c405fb37f77252c59	0	0	0	0	0	0	0	0	0	0	0	0	0	0	0	0	4	0	0	0	0	0	0	0	0	0	0	0	0	0	0	0	0	0	0	1	0	6	5	0	0	0	0	0	6	0	0	0	0
ef557a86fa8fcc00a67c3b735391c2ef	0	0	0	0	0	0	0	0	0	0	13	0	0	0	0	0	0	0	0	0	0	0	0	25	5	2	4	0	19	31	30	0	0	18	0	0	0	12	0	0	0	0	0	0	0	0	13	5	0
3f27c4cd9030e213fc02c519217e85e7	0	0	0	0	0	0	0	0	0	0	0	0	0	0	0	0	0	0	8	0	0	0	0	0	0	0	0	0	0	1	0	0	0	0	0	0	0	0	0	0	0	0	0	0	0	0	0	0	1
f1e227dddb8bdc991ade4e4048d62b42	0	0	0	0	0	0	0	0	0	0	0	0	0	0	0	0	0	0	0	0	0	0	0	0	0	0	0	0	8	4	0	0	3	0	9	8	12	0	0	26	15	0	0	0	0	0	0	0	0
443a4a1eaeba7b3cd979e2ca46e09a23	0	0	0	0	0	0	0	0	0	0	0	0	0	0	0	0	0	0	19	0	0	0	0	0	0	0	0	0	0	0	0	0	0	0	0	0	0	8	0	0	0	0	0	0	0	0	0	0	0
5ad00d3fbfd5a56e11b84e9159641266	0	19	19	0	0	0	14	0	0	0	13	0	0	0	0	0	0	0	12	0	0	0	11	8	16	0	0	15	4	3	16	15	0	0	0	0	0	1	11	0	9	0	12	0	0	9	0	0	24
c49e819031fab3b18c6d9cc273f216c1	0	0	0	0	0	0	0	0	0	0	0	0	0	0	0	0	0	6	0	0	0	17	0	6	19	13	0	4	0	0	0	16	18	0	54	31	0	0	0	0	11	0	0	0	0	0	0	0	0
ee254b2a28c1a999c0cfc37e839882aa	0	0	0	0	0	0	0	0	0	0	0	0	0	0	0	0	0	0	0	0	0	0	0	0	0	6	0	6	6	0	0	0	0	12	0	0	0	0	0	0	0	10	0	0	0	0	0	0	0
8f747c0b81aba462103ae8daef693134	0	0	0	0	0	0	0	0	0	0	0	0	0	0	0	0	0	0	0	0	0	0	0	0	0	0	0	0	0	0	0	0	0	0	0	0	0	0	0	0	0	0	0	0	0	0	0	0	0
fffd4063b40f32ac2f98d4f03d89ba23	0	7	16	4	4	35	6	5	16	29	0	0	0	0	0	0	12	1	7	0	0	0	3	5	28	0	6	19	22	5	5	0	9	7	72	9	0	1	26	0	0	13	13	21	10	7	0	0	3
e59560aacab9e5b8ac820369346eac0e	0	0	0	0	0	0	5	0	0	0	7	0	0	0	0	0	0	0	0	0	0	0	0	0	7	0	0	0	0	0	0	0	0	0	0	0	0	0	0	0	0	0	0	0	0	0	0	0	0
31ea5a1e35706323fe63a6520c4aa5a4	0	0	0	0	0	0	0	0	0	0	0	0	0	38	0	0	0	0	0	0	0	0	0	0	0	0	0	0	0	0	0	0	0	0	10	0	0	0	0	0	0	53	0	0	0	0	0	0	0
b4ea414d6c86bf34309a2359c72adf3e	37	4	0	0	0	0	8	7	24	4	6	0	0	0	0	0	0	0	66	10	19	0	0	0	1	0	0	0	18	0	0	0	11	0	5	3	0	6	2	0	0	3	1	0	6	0	0	0	4
13ba39b4b95274eab34c5c2aaa2a63c1	0	0	0	0	0	0	0	0	0	0	0	0	0	0	0	0	0	0	0	0	0	0	3	0	0	0	0	0	0	0	0	0	0	0	0	0	1	0	0	0	0	0	0	0	2	0	0	0	3
feea0b0623e7eb6399e4f69cde5d89d7	0	0	7	0	0	0	0	0	0	8	0	0	0	0	0	0	0	0	7	0	0	0	0	0	0	0	23	0	0	0	0	0	2	0	0	0	0	0	22	0	0	0	0	0	24	3	18	0	9
c6df5bf2787d4e90197b8b8d5d2f2067	35	10	96	0	0	78	0	0	0	38	0	0	143	356	0	84	81	437	21	0	0	55	4	6	9	29	20	0	23	4	0	0	10	0	16	0	11	0	0	0	22	0	18	29	33	0	57	84	10
1e09453c4f266ba51724edd4440be9fe	0	7	0	0	26	0	0	0	0	0	0	0	0	0	0	0	0	0	0	0	35	0	3	6	1	0	0	0	0	0	0	0	0	0	0	4	0	0	0	0	0	0	0	0	0	0	0	0	0
bf0cc31d59b80a04927b775b93416396	14	6	14	0	0	0	0	0	0	0	0	0	0	0	0	0	0	0	0	0	0	0	8	0	0	0	0	0	0	132	123	0	14	0	0	0	10	9	0	0	0	0	0	0	0	0	0	0	0
8d4ad7aaa9b3895a19e42e83eca994d2	0	0	0	0	0	0	0	0	0	0	0	0	0	0	0	0	0	0	8	0	0	0	0	0	0	0	0	0	4	0	0	0	0	0	0	0	0	0	0	0	0	0	0	0	0	0	0	0	0
a4f46b1062d4884e54799c99eda50819	0	0	0	0	0	0	0	0	0	0	0	0	0	0	0	0	0	0	0	0	0	0	0	0	0	0	0	0	0	0	0	0	0	0	0	0	0	0	0	0	0	0	0	0	0	0	2	0	0
65291717887abe003990d1eefa343a64	0	39	0	177	157	0	234	210	39	41	56	0	0	0	0	0	0	0	0	0	77	0	0	220	249	391	31	95	0	0	0	192	0	93	15	45	6	0	12	36	30	179	266	504	19	157	30	157	10
7e6455f85fd0ab46c56945443c4818ee	0	0	0	33	0	0	13	33	0	0	0	0	0	0	0	0	0	0	0	0	0	0	0	7	0	0	0	0	0	33	55	0	0	20	0	22	8	12	0	67	9	0	0	0	0	0	0	17	0
6f103fef2423d1713dbe166ccb1923d3	0	70	0	100	0	0	0	0	0	0	0	0	0	0	0	0	0	0	0	0	0	0	0	29	0	0	0	0	0	69	75	0	37	38	0	0	0	0	18	0	0	0	0	0	40	24	0	0	0
17e81f2d4ce72394fbbeb36364e2effc	0	0	0	0	0	0	0	0	0	0	0	0	0	0	0	0	0	0	0	0	0	15	0	0	0	0	0	0	0	0	0	0	0	0	0	0	0	0	0	0	0	0	0	0	0	0	0	0	5
3a6a4d96b139d141d41dc5d718c36ab5	0	0	60	0	0	54	0	0	0	34	0	0	0	0	0	0	0	0	0	0	0	0	0	0	0	0	0	0	0	0	0	0	0	0	0	0	0	27	0	0	0	0	0	0	0	0	0	0	0
97041d42fe86eff8e7f63dab290ee6db	0	0	0	0	0	0	0	0	0	0	0	0	0	0	0	0	0	0	61	0	0	32	0	0	0	0	0	0	0	0	0	0	0	0	32	0	0	0	0	0	0	0	0	0	0	0	0	0	0
92b4303325f872d684210fb2f6ca68d1	11	0	0	0	0	0	0	2	0	0	0	0	0	0	0	0	0	0	0	0	16	0	0	0	0	0	0	0	0	0	0	0	0	0	0	0	0	2	0	0	0	0	0	0	0	0	0	0	0
f68d9194f0bf3d46467e4f77e7766278	150	149	41	100	131	0	198	116	121	42	160	0	0	261	0	0	0	36	73	481	81	414	97	334	375	218	117	247	277	146	136	182	234	43	13	71	27	137	90	351	149	540	485	495	76	231	178	263	39
772df2862caf6d9fc55ff97f1d7f063a	0	0	24	0	0	0	0	0	0	0	0	0	0	0	0	0	0	0	37	0	0	0	0	0	0	0	0	0	0	0	0	0	0	0	0	0	0	11	0	0	0	0	0	0	0	10	0	0	0
001da591e65f81ad9678b06a25c1ae30	0	0	0	5	0	0	0	1	0	0	0	0	0	0	0	0	0	0	5	1	6	0	0	1	0	0	0	2	1	0	0	1	0	0	0	0	1	0	0	0	1	0	0	0	0	1	0	0	0
e808a6daba57ba6c5dd7db2b2550dcb1	48	0	0	58	0	0	70	116	0	0	64	0	0	0	0	0	0	0	0	65	113	31	43	51	15	0	7	32	29	33	45	50	39	75	0	53	18	42	37	48	14	32	15	0	39	15	0	85	0
a792a4bc0184ff36f9fa1da4743a422f	0	0	10	0	0	0	0	0	0	0	0	0	0	0	0	0	0	7	18	17	0	0	0	0	0	1	0	12	0	4	0	0	5	0	0	0	0	0	0	0	0	0	0	0	0	0	0	0	0
1a108ae21aff92b547458614e9a5cafa	0	0	0	0	0	0	0	17	0	10	0	0	0	0	0	0	0	0	0	0	0	0	4	0	3	0	0	0	0	0	0	0	9	7	0	4	4	10	9	0	0	0	0	0	0	0	1	0	0
d85d0ba4fbf8fb8cd2f133f5cbcff790	0	0	0	0	0	0	0	5	0	0	0	0	0	80	0	0	0	0	0	0	0	0	0	0	0	0	0	0	0	0	0	0	0	0	0	0	0	0	0	0	0	0	0	0	0	0	0	0	0
b6d0508b43b9ec153d7f1978fb3a937e	0	0	0	0	0	0	0	0	0	0	0	0	0	0	0	0	0	0	0	0	0	0	0	0	0	0	0	0	9	0	0	0	0	0	0	0	0	0	6	0	0	0	0	0	9	6	0	0	0
36dcce46a0a2edd4325eddc8f5ca0895	0	0	0	0	0	0	0	0	0	0	0	0	0	0	0	0	0	22	0	39	5	0	7	0	0	0	0	0	0	0	0	0	0	0	0	0	0	0	0	0	0	0	0	0	0	0	0	0	0
c0d4bb7e0eb97e6da366267d7ce48feb	0	0	0	0	0	0	0	0	31	0	0	0	0	0	0	0	0	0	0	0	0	0	0	1	0	0	16	0	0	0	0	7	0	0	0	21	0	0	12	0	0	0	0	0	12	33	24	36	0
2b7f872ebfc9e2b4bff4acb5fec64df0	0	0	0	0	0	0	0	0	0	0	0	0	0	0	0	0	0	0	0	0	0	0	22	0	0	0	0	0	0	0	0	0	0	0	0	0	0	0	0	0	0	0	0	0	0	0	0	0	0
61cf77e88bc7a81c479114c5f0937548	0	0	0	0	0	0	0	0	0	0	0	0	0	0	0	0	0	0	11	0	0	0	0	0	0	0	0	0	0	0	0	0	3	0	0	5	0	1	0	0	0	0	0	0	3	0	0	0	10
45bed8c64ce418bdf0a7e35e8ab1d386	0	0	16	0	0	0	0	0	0	14	23	0	0	0	0	0	0	0	0	0	0	47	0	13	32	0	76	42	0	0	43	0	0	0	35	0	53	0	0	0	20	0	0	26	0	0	0	0	0
80e62a3fb498c6f53c1f785ec8939f4a	33	0	0	0	0	0	0	0	0	0	0	0	0	0	0	0	0	37	0	0	0	0	0	0	0	0	0	42	0	0	0	0	0	0	0	0	0	0	0	11	0	0	0	0	0	0	0	0	0
c56bb00f162bf9da44c6238ff1f59cd0	0	0	0	0	0	0	0	0	0	0	0	264	59	0	0	0	0	0	0	0	0	0	0	0	0	0	0	0	0	0	0	0	0	0	0	0	0	0	0	0	0	0	0	0	0	0	0	0	0
be6ab18b8b65aea2672ce058ab609738	0	0	0	0	0	0	0	0	0	0	0	0	0	0	0	0	0	0	20	34	0	0	24	0	0	0	0	0	0	0	0	0	0	0	0	0	0	0	0	0	0	0	0	0	0	0	0	0	0
bf3da614fcbc6e8c49ffdca161210f50	0	0	0	0	0	0	0	0	0	0	0	0	0	0	0	0	0	0	0	0	0	0	0	0	0	0	0	0	0	0	0	0	0	0	0	0	0	0	0	0	0	0	0	0	0	0	0	0	0
b55d11ef9fce61c54be683db65a4853d	0	0	0	0	4	0	0	0	0	6	0	0	0	0	0	0	0	0	0	0	0	9	0	0	0	0	0	0	0	0	0	0	0	0	0	0	0	0	0	0	0	0	0	0	6	0	10	0	0
50af9ff1424340667f8ec7b99f5fce5a	0	0	0	0	0	0	0	0	0	0	18	0	0	0	0	0	0	0	0	0	0	0	0	0	0	0	0	0	0	0	0	0	0	0	0	0	0	12	0	0	0	0	7	0	0	0	0	0	0
d4e05ba581375fae1876129b9922d122	0	42	0	0	0	0	0	0	0	0	0	0	0	0	0	0	0	0	0	0	0	0	0	0	0	0	0	0	0	0	0	0	0	2	0	1	0	0	0	0	0	0	0	0	0	0	0	0	9
4a4ae6bbce339db113c6aa1c75541507	0	10	0	34	0	0	0	0	0	0	0	0	0	0	0	0	0	0	0	0	0	0	0	6	7	0	0	2	0	0	3	0	0	13	0	85	0	10	5	22	10	9	0	15	0	5	10	0	0
49ae6ac95d1c818d4554fd53ab26b330	0	0	15	0	0	0	0	0	0	0	0	0	0	0	0	5	0	0	0	0	0	0	0	0	0	0	0	0	0	4	0	0	0	0	0	0	0	0	0	0	0	0	0	0	0	0	0	0	0
e4df1354869d2e857fc9876e8776577c	0	0	0	0	0	0	0	0	138	0	0	0	0	0	0	0	0	0	0	0	0	0	0	0	0	0	0	22	0	0	0	0	0	0	0	0	0	0	0	0	0	0	0	0	0	0	58	0	0
b54654cb42dfc6dce0b77b73b7a20b43	0	0	0	0	0	0	0	0	0	0	56	0	0	0	0	0	0	0	0	5	0	49	13	52	39	0	15	0	33	0	0	25	7	0	0	0	0	0	12	0	0	0	0	0	11	0	0	0	0
5f24d49e566509c61a3083612bdb43e7	0	24	0	0	0	0	15	18	0	0	0	0	0	0	0	0	0	0	0	0	0	0	0	0	0	0	0	0	0	0	6	4	0	0	0	0	0	0	14	0	0	0	0	0	0	0	0	0	0
d6e5bfc1a84e8ae059ea21d710d7ee4b	0	11	41	0	16	106	7	0	24	67	0	0	13	169	0	59	103	0	30	19	0	0	0	3	22	125	72	56	50	24	7	10	6	6	63	23	109	32	5	30	80	14	37	35	73	68	11	14	30
8c338480518d0a2f5379b5cffd9c1bb6	0	0	0	0	0	0	0	0	0	0	0	0	0	0	0	0	0	0	0	0	0	0	0	0	3	15	64	8	20	0	0	0	0	0	0	0	7	0	0	0	0	17	3	0	72	53	0	7	31
053590511872b787108a600a30e0f115	0	0	0	0	0	0	0	0	0	0	0	0	0	0	0	0	0	0	0	0	0	0	0	0	0	0	0	0	0	0	0	0	0	0	0	0	0	0	0	0	0	0	0	0	0	0	0	0	0
2e15674964a74df1c64143d3d5a38604	174	0	0	0	0	0	0	0	0	0	0	93	0	0	0	0	0	17	0	0	38	0	0	0	15	0	0	0	0	0	0	0	0	524	404	10	4	0	0	0	0	0	0	0	0	0	0	0	0
bd3095412eeb04a9f7e3b3a09c36ba63	0	0	0	0	0	0	0	0	0	0	0	0	0	0	0	0	289	0	0	0	0	22	52	0	0	0	0	0	0	0	0	0	0	0	0	27	0	42	0	0	0	0	0	0	0	0	0	0	89
bca8a4a8c2d90cc3804d21a3fe4bb0d3	0	1	0	0	0	0	0	0	0	0	0	0	0	0	0	0	13	0	0	12	24	0	5	0	0	0	0	4	0	7	2	0	12	0	0	1	18	0	0	0	0	0	0	0	0	0	0	0	1
6964d4660ac0fde41a3c7dbdc1c3f24a	0	0	0	0	0	0	0	0	0	22	0	0	0	0	0	0	0	0	0	0	0	0	0	64	66	22	42	0	24	34	40	23	40	33	0	0	23	0	0	0	0	20	86	43	0	26	0	0	12
ddcf0a6602972dd683d08036fc370e4b	0	0	0	0	0	0	5	0	0	0	0	0	0	0	0	0	0	0	0	0	0	0	0	0	0	5	0	26	0	0	0	0	0	0	7	0	0	0	0	0	0	0	0	0	0	0	0	0	0
c2a332a511c1785d8200b64280e03053	0	0	0	0	0	0	0	0	0	0	0	0	0	0	0	0	0	0	0	0	0	0	0	0	0	0	0	0	0	0	0	0	0	0	0	0	1	1	0	0	0	0	0	0	0	4	0	2	0
a0a0190862eebe9c5ff1e52851fc4b22	0	0	0	3	0	0	5	3	0	4	0	0	0	0	0	0	0	0	0	0	3	42	10	0	12	0	0	0	0	2	0	5	0	0	0	0	0	0	0	0	0	0	0	0	3	1	33	4	0
64a19b280a1183365c6a66e5d3dd6d4c	0	0	0	0	0	0	31	11	0	0	0	0	0	0	0	0	0	0	9	15	0	0	0	6	0	0	29	24	68	13	19	0	7	0	22	0	0	0	0	0	0	0	0	0	0	0	0	27	0
f2fa7debcab8bb7649ca70a001dfd086	0	28	0	0	0	0	0	0	0	0	0	0	0	0	0	0	0	0	0	0	14	16	0	0	3	0	2	0	0	11	7	0	0	0	0	14	0	0	24	11	0	0	0	0	0	0	0	0	0
b47d81aec4f16a70f749fe44b0633643	0	0	0	0	0	0	0	0	0	0	0	0	0	0	0	0	0	0	0	0	0	0	0	0	0	0	0	0	0	0	0	0	0	0	0	0	0	0	0	0	0	0	0	0	0	0	0	0	0
82e757548c94ad107e0ff4201258bade	0	0	0	0	0	0	0	0	0	0	0	0	0	0	0	0	0	0	0	0	0	0	0	0	0	0	0	0	0	0	0	0	14	0	0	18	0	0	0	0	0	0	0	0	0	0	0	0	0
a5a422d6c32ad9ceae6ed0ec71f973f9	0	0	0	15	0	0	0	20	0	0	0	0	0	0	0	0	0	0	0	0	0	0	0	0	0	1	0	0	0	0	0	0	0	0	0	0	0	0	0	0	0	0	0	0	5	0	0	2	0
fe237ab9242d655ec816cdee77846554	0	0	0	0	0	0	0	0	0	0	0	0	0	0	0	0	7	0	59	53	63	0	0	0	0	0	0	0	0	0	0	0	0	0	0	0	20	0	104	5	0	0	0	0	0	0	13	0	28
2eecc21d30b37d8235060526a1eeed62	0	13	0	11	0	0	0	7	0	0	11	0	0	0	0	0	0	0	0	0	0	0	3	0	0	0	0	0	11	0	0	0	7	0	0	0	8	2	15	0	0	0	0	0	3	12	0	0	2
9e1becff2f9d5759ff8c4034f1b236e3	0	0	0	10	24	0	23	29	0	0	40	0	0	0	0	0	0	0	0	14	0	0	0	0	0	0	0	15	0	0	0	0	38	0	0	19	0	0	0	0	0	0	0	0	0	3	26	0	10
3f6cb216057bda6dd768ec4449825822	0	22	0	0	0	0	0	0	0	0	0	0	0	0	0	0	0	0	0	0	0	0	0	0	18	0	0	0	0	9	0	0	0	18	27	0	0	0	15	0	0	0	0	0	0	35	0	127	0
c1b0df1566ef2084a18df5f430db6296	0	0	0	0	0	0	18	18	0	0	0	0	0	0	0	0	0	0	0	0	0	0	0	0	0	0	0	0	0	0	0	0	0	0	0	0	0	0	0	0	0	0	0	0	0	0	6	0	16
8acea10e841ab1e27a9f3b2fc59d06d1	0	0	0	0	0	0	0	4	0	0	0	0	0	0	0	0	0	0	0	0	0	0	0	0	0	0	0	0	0	0	0	6	0	0	0	0	0	7	0	0	0	0	0	0	0	0	0	2	0
cbf34ceb6c673ab7ddae47a14fe6d359	27	40	0	7	42	0	19	13	0	15	0	0	0	8	0	0	0	0	14	45	57	0	12	0	0	3	0	19	17	11	19	0	13	18	10	7	27	50	40	12	5	0	0	0	8	0	21	0	18
377c0999d039ae1fa1cb0b6ebed9c260	0	0	0	0	0	0	0	0	0	0	5	0	0	0	0	0	0	0	0	0	0	0	0	0	0	0	0	0	0	0	2	0	0	0	0	0	2	0	0	0	0	0	0	0	0	0	0	0	0
39dc1aba8cf95dfe68f1ad736db7ff1f	0	8	0	0	0	0	0	0	0	0	0	0	0	0	0	0	0	0	0	0	0	0	0	0	0	0	0	0	6	0	10	4	5	0	0	3	3	5	0	0	0	0	0	0	0	0	0	0	8
3ecf9ff8a109a79f04ece55a7cb72d9c	13	0	0	0	0	0	0	0	0	0	0	0	0	0	0	5	0	0	0	0	10	0	0	0	0	0	0	0	3	2	8	0	0	0	0	0	0	9	9	0	0	0	0	0	0	0	0	0	7
786fa4ac49c1a714d87fce1edebff52b	0	0	0	0	0	0	0	0	0	0	0	0	0	0	0	0	0	0	0	0	0	0	0	0	0	11	0	32	0	0	0	53	0	0	0	0	20	0	0	0	0	0	0	0	0	23	0	0	0
c6076b33586c6dcf8a8159eed65949c8	0	0	0	25	0	0	0	0	0	0	0	0	0	0	0	0	0	0	0	0	0	0	0	0	1	0	0	5	0	4	0	0	0	2	0	2	0	0	0	0	0	3	0	0	0	4	0	0	0
e8b7f71dc7d083be8cbb8387fa3e32f3	0	118	28	0	0	0	0	0	0	0	0	0	0	0	0	0	0	0	0	0	8	0	0	0	0	0	0	0	0	0	0	0	0	0	0	0	0	0	0	0	0	0	0	0	0	0	0	0	0
12b01e2748afa01962cf19208c3bc2f3	0	0	0	0	0	0	5	8	0	0	0	0	0	0	0	0	0	0	0	0	0	0	0	0	0	0	0	0	0	0	0	8	0	0	1	12	0	0	1	0	0	0	0	0	4	0	0	11	3
a77182938c35bde8d06513f777f3fd9e	0	18	0	0	0	0	0	0	12	0	51	0	0	0	0	0	0	0	0	0	0	0	0	7	5	0	0	12	15	0	0	10	0	0	0	11	0	0	0	0	0	0	28	0	19	17	0	0	0
568d933f34041fc8fcec368fa62f3e13	0	0	0	0	0	0	0	0	0	0	0	392	25	0	619	0	0	0	0	0	0	0	0	0	0	0	0	0	0	0	0	0	0	0	0	0	0	0	0	0	0	0	0	0	0	0	0	0	0
c207d0387c124608e5053cff41f2d891	0	0	0	0	0	0	0	0	0	0	0	0	0	0	0	0	0	0	0	0	0	0	26	0	0	0	0	0	0	0	0	0	0	0	0	0	0	0	0	0	0	0	0	0	0	0	0	0	0
b104ca3fc0925398dced375650975371	0	0	0	0	0	35	0	0	0	18	0	0	0	0	0	0	0	0	0	0	0	0	31	0	0	0	0	21	0	0	0	0	0	0	0	0	0	0	0	0	0	0	0	0	0	0	0	0	0
6d67fcaf7568c6efdeaa46972798c08a	83	0	0	0	20	0	0	0	6	0	0	0	0	0	0	0	0	0	17	0	0	0	0	0	0	3	0	0	14	0	0	0	11	35	9	26	9	0	15	0	0	0	0	0	0	0	0	0	0
4a088d5aea37c67795d9f939379e62e5	0	0	0	0	0	0	0	0	0	0	0	0	0	0	0	0	0	617	0	19	0	53	39	0	0	0	0	0	0	0	0	0	3	0	0	0	0	0	0	0	0	0	0	0	8	0	0	0	4
01a29a6e9cfa846504cf56882ac2ca1f	0	0	0	0	0	7	0	0	0	0	0	0	0	0	0	0	0	0	0	0	0	0	0	0	0	0	0	0	0	0	0	0	0	0	0	0	0	0	0	0	0	0	0	0	0	0	0	0	5
c6f0679eed563295cd9a7d1bea84082e	0	0	0	0	0	0	0	0	0	0	0	0	0	0	0	0	0	0	0	0	0	0	0	0	0	0	0	20	0	0	0	0	0	0	0	0	0	0	0	0	0	0	0	0	0	0	0	0	0
0720257f62c6f0f7703bedb5c5263cdf	0	0	0	0	0	0	0	0	0	0	39	0	0	0	0	0	0	0	0	0	0	0	0	0	0	0	0	0	0	0	0	15	0	0	0	0	0	0	0	62	3	0	0	7	0	0	0	7	0
d3bba13f1ad612ddfea26d44ad8bf250	0	0	0	0	0	0	0	3	0	0	0	0	0	0	0	0	0	0	0	0	0	0	0	0	0	0	0	0	0	0	0	0	0	2	4	0	0	0	4	0	0	0	0	0	3	0	0	0	0
ba2664107ed8addb757e161290c683ec	0	43	0	0	0	0	0	0	0	0	0	0	0	0	0	0	0	0	0	0	0	0	35	0	0	0	0	0	0	24	16	0	0	0	0	0	0	21	0	0	0	0	0	0	0	0	0	0	0
62cd8e95b23e378549611f4c01de461c	0	0	0	0	23	0	6	10	0	0	0	0	0	0	0	0	0	0	0	21	84	0	0	17	0	0	0	5	0	0	0	0	0	0	0	0	2	0	0	0	0	4	0	0	0	0	0	0	25
2e0167358e09999c959cd63fe2f37d8a	0	0	0	0	0	66	0	0	11	52	0	0	31	0	0	14	9	0	0	0	0	0	3	0	2	79	6	24	9	0	0	4	0	0	4	5	0	0	0	0	4	0	0	0	31	7	5	0	2
feb4f6cdb277be107b0f749157aec688	0	0	0	0	0	0	0	0	0	0	0	0	0	0	0	0	0	0	0	0	0	0	0	0	0	0	14	0	0	0	0	26	0	0	20	0	0	0	0	0	0	0	17	0	19	0	0	25	0
85cac8c9dde78d43b30c8b5bc9d80a86	0	0	14	0	0	0	0	30	27	27	0	0	0	0	0	0	0	0	0	0	0	0	0	0	18	21	26	55	24	0	0	34	0	0	0	18	40	0	0	0	24	0	0	15	40	20	19	26	15
af2c39fe76ec59e6be5948cf1d0c21c2	0	0	0	0	0	0	13	0	0	26	0	0	0	0	0	0	0	0	0	0	0	0	0	0	0	0	20	20	0	0	0	13	26	0	0	4	0	0	0	0	19	0	46	0	38	15	0	20	0
176b45968a394b0edf0f7a7c635a8711	0	0	0	0	0	0	8	4	0	0	10	0	0	0	0	0	0	0	0	0	0	0	0	23	38	0	0	0	0	0	0	0	0	15	0	0	0	0	0	0	0	0	0	0	0	3	9	21	0
47352517cd2da8847c796d41dd7b0b45	0	0	0	0	0	0	0	0	0	0	39	0	0	0	0	0	0	0	0	0	0	0	0	0	0	0	0	0	8	0	0	0	0	0	0	22	0	0	21	0	0	0	0	0	0	0	0	0	0
1fa932be7fb4f489451eab23f679d08b	0	45	0	0	0	0	0	0	0	0	0	0	0	0	0	0	0	0	0	0	0	0	0	20	0	0	0	0	0	12	28	12	0	41	0	37	0	29	0	0	0	0	0	0	0	0	0	23	0
04ac0033d98f057d68ae0112d5ffcc61	0	0	0	0	0	0	0	0	0	0	28	0	0	0	0	0	0	0	0	0	0	0	0	0	0	0	31	0	8	0	0	0	0	0	76	14	2	0	1	0	0	0	0	32	19	11	6	42	0
eb5ef58e7cc8b25106a6f56879b7d9e6	0	0	0	0	0	0	0	0	0	0	0	0	0	0	0	0	0	0	0	0	0	0	0	0	0	0	0	0	0	0	0	0	0	0	0	0	0	0	0	0	0	0	0	0	0	0	0	0	0
8705af9079bfd24eccb7dfbe62c6bfa6	0	0	0	0	0	0	0	0	0	0	0	0	0	0	0	0	0	0	0	0	0	0	0	5	0	10	0	0	0	0	0	0	0	0	14	16	23	12	0	0	7	0	4	0	58	0	0	0	10
a1e8e01ff2cd196f5812cfa933e8ce85	0	0	0	0	0	0	0	0	0	0	0	0	0	0	0	0	0	0	0	0	0	9	15	0	0	0	0	0	0	0	0	0	0	0	0	0	0	0	0	0	0	0	0	0	0	0	0	0	0
5604415aa240e18b4ae60bd17c7912e2	0	0	0	0	0	0	0	0	28	21	0	0	0	0	0	0	0	0	0	4	0	0	0	0	0	9	3	66	8	4	8	2	0	0	6	0	9	11	4	0	0	0	0	0	11	5	20	0	21
7ea99e5b4d10b4180140c1f1acbab5ca	0	0	0	0	0	0	0	0	0	0	0	0	0	0	0	0	0	0	0	0	14	0	0	0	0	0	0	0	0	0	3	0	0	0	0	0	0	3	0	2	0	0	0	0	0	0	0	0	0
d3036851ea9702486c452ff88f2bdfa4	0	0	0	0	11	0	0	0	0	0	0	0	0	0	0	0	0	0	0	0	0	0	0	0	0	2	0	0	0	0	0	0	0	0	0	0	0	0	0	0	0	0	0	0	0	0	13	0	0
2ad524829226c5c542ce22e7264f11fc	0	0	0	0	0	0	0	0	0	0	0	0	0	0	0	0	0	0	0	0	0	0	0	0	0	0	0	0	0	0	0	0	6	0	0	6	0	9	0	0	0	0	0	0	20	16	0	0	0
adff88b6f3128c1745e5c0c765dbe21b	0	13	0	0	0	0	0	0	0	13	22	0	0	0	0	4	0	0	0	0	21	0	7	0	0	0	0	2	14	0	0	0	0	0	10	0	8	7	28	0	0	0	0	0	0	0	0	0	71
5b909e151ab0c45f6edd04b03cea7c80	0	17	0	0	10	0	0	0	0	0	0	0	0	0	0	0	0	0	0	0	0	0	0	19	10	0	9	0	0	0	14	68	0	0	0	0	7	3	0	25	0	0	0	0	0	0	0	10	15
0270cc1bf240c8bb9aa1a44f75c38626	0	0	0	0	0	0	0	0	0	0	0	0	0	0	0	0	0	0	0	0	0	0	0	0	0	0	5	0	0	0	0	0	0	0	0	0	0	0	0	0	0	0	0	0	0	0	0	0	0
c1cef3f18c9920913fd4535fdad267d0	0	0	0	0	0	0	0	0	0	0	0	0	0	0	0	0	30	0	0	0	0	0	0	0	0	0	0	0	0	31	24	0	0	0	46	0	0	0	0	0	0	0	0	0	0	0	12	0	0
3e92f7acecffd3f6aace29714dc981ed	0	0	0	0	0	0	0	0	0	0	0	0	0	0	0	9	0	0	0	0	0	0	0	0	0	0	0	10	0	0	0	0	0	0	0	0	0	0	0	0	0	0	0	0	0	0	0	0	0
84c47c10f151158b20c993046db59e13	0	0	0	0	0	0	0	0	0	0	0	0	0	0	0	0	0	0	0	0	0	0	0	0	0	0	10	12	22	0	0	71	0	0	4	4	0	0	0	0	0	147	0	0	0	0	0	4	0
f441b2e084bb347ae0e50bf47cccf002	0	0	0	9	0	0	0	0	0	0	0	0	0	0	0	0	0	0	0	0	0	0	0	0	0	0	0	0	0	0	0	6	0	11	0	0	23	25	16	0	0	0	0	8	0	0	0	0	0
455f409eb1a7c84e741a2a1c166a4a07	0	0	0	0	0	0	0	0	0	0	0	0	0	0	0	0	0	20	408	540	194	79	162	0	0	0	0	0	0	0	0	0	0	0	0	0	0	0	0	0	0	0	0	0	0	0	0	0	0
f493c692dda871be905398e33abe96d4	0	0	27	0	0	0	0	0	0	0	0	0	19	0	0	0	0	0	0	0	0	0	0	0	0	2	0	23	51	0	0	0	0	0	0	0	0	3	0	0	0	0	0	0	0	0	0	0	0
ae3daf8197c76879ea5a10bdfba50e4c	2	0	0	0	0	4	0	0	0	0	19	0	0	0	0	5	0	0	0	0	0	0	0	0	0	0	0	0	0	0	0	0	0	0	4	0	0	0	3	0	0	0	0	0	0	0	0	0	0
14e620134511b2b3464cf2ac2b7b1ec3	0	0	0	0	0	0	0	0	0	15	0	0	0	0	0	0	0	0	0	0	0	0	0	0	9	23	0	14	0	0	0	7	0	0	0	0	23	0	0	0	0	0	0	0	0	0	0	0	0
a97f9317b45606c0f9bd3c1f3b7b0a21	0	0	0	0	0	0	0	0	0	0	0	0	0	0	0	0	0	0	0	12	0	0	10	0	0	0	0	0	0	0	10	0	0	0	0	0	0	0	0	0	0	0	0	0	0	0	0	0	0
f99d89063cb72f8a4b30d0c2840e6a21	114	184	35	237	63	42	67	53	187	91	158	0	0	68	0	0	0	5	114	245	0	283	15	12	6	7	36	80	19	16	26	54	35	32	7	40	0	192	38	153	53	294	30	116	4	39	166	28	29
76a1fbff6c9e13c16eedc176e6cfabb5	0	0	0	0	0	0	0	0	0	0	3	0	0	0	0	0	0	0	0	0	0	0	0	3	4	0	0	0	0	0	0	0	0	2	0	0	0	0	0	0	0	0	0	0	0	0	0	5	0
26a98eb6bc199a15d1e3c42a299255d9	0	0	0	0	0	0	0	0	0	41	0	0	0	0	0	0	129	0	0	0	0	0	33	0	0	0	0	0	0	0	0	0	0	0	0	0	0	35	0	23	0	0	0	0	0	0	0	0	0
cf87d16a8739bc625379c9ccaf25b9e8	0	27	0	0	0	0	0	0	0	0	0	0	0	0	0	0	0	0	0	4	0	0	4	0	0	0	0	0	0	0	0	0	0	0	2	1	0	0	8	0	0	0	0	0	0	0	0	0	4
a6e3cb1983b65ea1935c230d49247af7	0	0	0	0	0	163	0	0	0	92	0	0	0	0	0	0	0	0	0	0	0	20	0	25	41	3	0	0	0	0	0	0	0	0	0	7	0	0	0	10	9	60	0	52	13	9	0	0	0
c94dda399d628e2b80b498a3a37b177a	0	0	0	0	0	0	2	0	0	1	0	0	0	0	0	0	0	0	0	0	0	0	0	0	0	0	0	0	0	1	1	0	0	0	0	0	0	0	0	0	0	0	0	0	0	0	0	0	0
2e0aef7471ea71e153372d8e694f5b01	0	0	0	0	28	0	0	0	13	0	0	0	28	0	0	3	93	0	0	0	0	0	0	9	12	0	0	9	0	0	0	0	0	0	9	0	23	0	0	0	0	0	0	0	0	0	0	7	2
28580dcc51b07f9dd71cd2ece4252b87	0	0	0	0	0	0	0	0	129	0	0	0	0	0	0	0	0	0	0	0	0	0	0	0	0	0	0	0	0	26	17	0	0	0	0	0	0	0	0	0	6	0	0	0	0	0	0	0	0
f14ef15ffc2c2c4f3234d7c10a58e66c	0	11	4	45	9	6	0	0	0	0	0	0	0	0	0	6	0	0	0	16	0	0	0	0	8	0	32	14	12	0	0	0	0	18	0	14	0	6	0	0	6	20	5	45	0	0	0	34	0
3d657dc89043d822b0ef0aeee1289c19	0	6	7	0	8	0	0	0	0	0	0	0	0	0	0	0	0	0	0	0	0	0	0	0	4	9	0	0	4	0	0	1	0	0	0	0	0	3	0	0	5	0	0	0	0	0	0	0	0
552e52fae97998cb54bcb5a313c838b6	0	0	0	7	0	0	0	0	0	0	8	0	13	0	0	7	0	0	0	0	0	0	0	5	0	0	0	0	0	0	0	0	0	6	0	0	0	0	6	0	0	5	0	0	0	0	0	0	0
8a768104ef03ffbc082907d618196894	0	0	0	0	0	0	0	0	0	0	0	0	0	0	0	0	0	0	0	0	0	0	0	10	23	0	0	0	0	0	0	0	0	0	0	0	0	0	0	0	0	0	0	0	0	0	0	0	5
d44c0deb7d0ead85710689674480a945	0	0	0	0	0	0	0	0	0	0	0	0	0	0	0	0	8	0	0	0	0	0	0	0	0	2	0	0	0	0	0	0	0	0	0	0	0	0	0	0	0	0	0	0	0	0	0	0	0
d6dc46fb669a42ee85e9211a3c4aae67	0	0	0	0	0	0	0	0	0	0	0	0	0	0	0	0	0	0	0	0	0	0	0	0	0	0	0	343	0	0	0	0	0	0	0	0	0	0	0	0	0	0	0	0	0	0	27	56	0
da955fca2ea578dae4421a4c6b0a31fa	0	0	16	0	0	0	0	0	0	0	0	0	0	0	0	0	0	0	0	0	0	0	0	0	0	0	0	0	50	0	0	0	0	0	0	0	0	24	0	0	0	0	0	0	0	0	0	0	0
e47d1188eab0fbaa1cfb895136aa9092	0	0	34	0	11	26	28	0	69	49	7	0	0	71	0	0	0	0	0	14	0	21	13	7	17	25	15	6	20	10	18	7	12	4	7	11	18	19	5	23	16	0	8	11	15	11	33	17	5
336ddd5f1c1e5b0869edae8422527e29	31	0	0	10	0	0	0	0	0	0	0	0	0	0	0	0	0	0	71	26	49	0	7	2	3	4	12	16	61	0	16	0	18	0	36	17	63	8	6	22	7	0	0	0	0	0	0	0	37
167f382d5f01a8e110a72357bb9f3fbe	0	0	0	0	0	0	0	0	0	13	99	0	0	0	0	0	0	0	0	0	0	0	0	0	0	0	0	0	0	23	20	17	0	12	0	0	17	0	25	0	0	0	0	0	11	23	0	0	0
f55cea105a7b9aeb4bed7d4d5822665c	0	0	0	0	0	0	0	0	0	0	0	0	6	0	0	0	0	0	0	0	0	0	0	0	0	0	22	0	0	0	0	0	0	0	0	0	0	0	0	0	0	0	0	0	0	0	0	0	0
c233026f81f64fad732d5c30f60edb11	0	0	0	0	0	0	0	0	0	0	0	0	0	0	0	0	0	0	18	0	0	13	0	0	0	0	0	0	0	10	13	0	0	3	0	0	0	9	0	12	9	0	0	0	0	0	0	0	0
b5468cac5c936ec23593a091ac44b9e4	230	47	100	179	0	0	44	27	62	0	83	0	0	0	0	0	0	0	0	0	51	55	0	94	52	24	104	46	69	143	143	155	120	37	0	162	7	86	38	0	0	40	28	0	29	42	38	133	90
b0248d62fda7fdc44fccdc04e709edb1	0	0	0	0	0	0	104	86	0	0	31	0	0	0	0	0	0	0	0	0	26	0	0	0	0	0	5	0	11	0	0	0	0	0	6	0	0	0	7	0	0	0	0	0	0	0	0	0	0
3f560172ca98f3789c60f805c0e62469	0	0	0	0	0	0	0	0	0	0	0	0	0	0	0	0	0	0	0	0	0	0	0	0	0	0	0	0	0	0	0	0	0	0	0	7	7	0	0	0	0	0	0	0	0	11	0	0	9
1adf76cd7b5b15095abd51cbf769faf6	0	0	0	0	0	0	0	0	0	0	0	0	0	0	0	0	0	0	0	0	0	0	87	0	0	0	0	0	0	10	29	0	0	0	0	0	0	41	0	0	0	0	0	0	0	0	0	0	0
1156bc237bdff0f1a7edd1a4940c144f	31	5	17	0	25	9	0	0	14	8	0	0	0	8	0	29	0	36	24	0	0	0	0	3	19	13	3	46	32	13	7	1	0	8	7	6	0	0	0	9	8	16	15	24	8	0	0	0	0
f7977dd5e257beccb09fef6bd7d0cad1	0	0	0	75	0	0	6	15	0	0	0	0	0	0	0	0	11	0	0	0	0	0	0	2	0	0	0	0	0	0	0	0	0	0	0	15	0	0	5	0	0	0	0	0	0	0	0	0	0
8cee4f7a5324a6bcb96817f22e8895eb	0	0	0	0	0	0	0	0	0	34	0	0	0	0	0	0	0	0	25	0	0	0	60	0	0	0	14	0	33	0	0	0	0	0	21	43	0	76	0	0	0	0	0	0	0	0	0	0	0
f93ee8a241c7266f4b5620d0c8d87b64	0	0	0	0	0	0	0	0	0	0	0	0	0	0	0	0	0	0	0	0	11	0	32	0	0	3	0	0	7	0	0	0	0	0	0	0	0	0	10	0	0	0	0	0	0	0	0	0	11
c8ae303434d72886dfbf4b3a1bc54e06	0	0	0	0	0	0	0	0	0	0	0	0	0	0	0	0	0	0	0	0	35	0	0	0	0	0	0	0	0	0	0	0	0	0	0	0	0	98	0	20	0	0	0	0	0	0	0	0	0
92082d759bac228f3c0193228761d2c0	0	0	0	0	0	0	0	0	0	0	0	0	48	0	0	0	0	0	8	0	0	0	0	0	0	6	0	3	4	0	0	34	0	0	1	0	60	0	0	0	0	0	0	0	14	0	0	0	0
2cd7ecba54737c1b59ff6d5e1c24aeb9	0	0	0	0	0	0	0	0	0	4	0	0	0	0	0	0	0	0	11	0	0	0	0	0	0	0	0	8	8	0	0	0	7	0	0	0	0	8	11	0	0	0	0	0	0	0	0	0	11
87fee41b0cd02698e2af433ca7b29fb6	0	0	0	0	0	0	0	0	0	0	0	0	0	0	0	0	7	0	5	0	0	0	9	0	0	0	0	0	0	0	0	0	0	0	0	0	0	0	0	0	0	0	0	0	0	0	0	0	11
216b19a7ba574deae28797343ca0ff05	0	11	0	0	0	0	0	0	0	0	0	0	0	0	0	5	0	0	0	0	0	0	0	0	0	0	0	4	0	15	11	0	4	0	0	0	16	0	4	0	0	0	0	0	0	0	0	0	3
d313ab4b0d1423390dea0f729e85f833	10	5	0	46	8	17	10	19	23	41	17	0	0	0	0	0	0	0	14	0	27	9	8	31	12	28	0	31	0	2	5	166	12	74	25	0	2	2	91	6	0	0	5	27	36	34	5	1	41
f9f3811e1e8b283ae900b4619b2a40b5	0	0	0	0	0	0	0	0	0	0	0	0	0	0	0	0	0	300	0	0	0	0	24	0	0	0	0	0	0	0	0	0	0	0	0	0	0	0	0	0	0	0	0	0	8	6	0	0	11
c7bdcc65c239581b94f96f6ff271e4d2	0	0	0	0	15	0	17	17	0	0	0	0	0	0	0	0	0	0	0	0	0	0	7	0	1	0	0	4	9	0	0	0	0	0	0	0	0	0	0	0	10	17	0	0	0	4	5	0	12
49cc1a2093a22a082301ddd56b2486ff	0	22	0	14	0	0	11	9	0	8	0	0	0	0	0	0	0	0	0	0	0	12	6	8	13	0	0	5	13	0	10	9	7	17	0	3	2	9	24	0	4	0	4	0	4	6	2	7	17
636d629f69a00e1702672586249ac3ed	0	0	12	27	0	0	6	0	0	0	16	0	0	0	0	0	0	0	0	0	0	0	0	1	0	0	0	0	0	0	0	0	0	5	0	0	0	0	9	0	0	4	0	0	16	17	0	0	0
cc4a63f2d0c03a4a6ade4f378b012854	0	48	37	0	0	0	0	0	0	0	0	0	45	0	3	0	0	0	0	0	0	0	0	0	0	0	0	0	0	0	0	0	0	0	0	0	0	0	127	0	0	0	0	0	0	0	0	0	0
51c828405169310f97c654c4fa3f18cd	0	0	0	0	0	0	0	0	0	0	0	0	0	0	0	0	0	0	0	1	0	0	1	0	0	0	0	0	0	0	0	0	0	0	0	0	0	0	0	0	0	0	0	0	0	0	0	0	0
d83384253e9c5c8ae26e06e4eb2f7213	0	0	0	0	0	0	0	0	0	15	0	0	0	0	0	0	0	0	0	0	0	0	0	0	0	0	20	0	258	0	0	0	0	16	724	0	0	0	0	0	0	0	0	0	0	0	32	0	0
25262afcee0888663c6fa69fafeca644	0	0	0	0	0	0	0	0	0	0	4	0	0	0	0	0	0	0	0	0	0	0	10	0	0	0	0	0	0	0	0	0	4	0	0	0	0	0	0	0	0	0	0	0	0	0	0	0	0
571177b6b353281a4a18ec9039f4b45f	0	6	9	0	0	0	0	0	0	2	0	0	0	0	0	0	0	0	0	0	0	0	3	0	6	3	0	4	11	11	7	6	6	4	0	1	0	0	7	0	4	0	3	0	5	3	0	0	0
bf146d542995ace7f06c430588bc46c7	0	0	0	27	475	15	0	0	6	0	0	0	0	0	0	7	0	0	0	0	0	0	0	0	0	0	0	0	0	0	0	0	0	0	0	0	0	0	0	24	32	27	0	364	17	10	0	12	0
24a893aee01efe0ae9028f9d81fb4a75	0	0	0	0	0	0	0	0	0	0	0	0	0	0	0	15	0	0	0	0	0	0	0	0	0	0	6	0	20	0	0	0	0	14	0	0	0	16	0	0	0	0	0	0	0	0	19	0	0
ec78cef6b03ececd39b49fe9d51b7508	0	0	0	0	0	0	0	0	0	0	0	0	0	0	0	0	0	0	17	13	0	0	0	0	0	0	0	0	0	0	0	0	0	0	0	0	0	0	0	0	0	0	0	0	0	0	0	0	3
17b11b3ced66ba339e2593de9917cc31	5	0	0	0	0	0	0	3	0	0	0	0	0	0	0	0	0	0	0	0	0	0	0	0	0	0	0	0	0	1	0	0	0	0	0	0	0	0	0	0	3	0	4	4	0	0	0	0	0
9f2df422ac2ce036ce44fb6ba3823712	0	0	0	0	0	0	0	0	0	0	0	0	0	0	0	0	0	0	0	0	0	0	0	0	0	0	0	0	0	0	0	0	0	0	0	0	0	3	0	0	2	0	0	0	0	0	0	0	0
8c62b991fb59f184c8a58a57138a3eac	0	0	0	0	0	0	0	0	0	0	0	0	0	0	0	0	0	0	0	0	0	0	0	10	0	6	0	0	0	0	3	0	0	5	0	0	0	0	0	0	0	0	3	0	0	0	0	10	0
94c266152aa8bd47def8d17b1cfa12d9	0	0	0	0	0	0	0	0	0	0	0	0	0	0	0	0	0	0	0	0	0	0	30	0	0	0	0	0	0	0	0	0	0	0	0	0	0	0	0	0	0	0	0	0	0	0	0	0	0
6d657633b8c6322539076249d98f81f5	0	0	0	0	0	0	0	0	0	0	59	0	0	0	0	0	0	0	0	0	0	0	9	26	11	0	0	0	0	0	0	0	0	0	0	0	0	0	27	36	22	0	0	0	0	0	0	0	0
3ad67e3e1d91993abe8285a1c1e599cd	0	0	0	0	0	0	0	0	0	0	0	0	0	0	0	0	0	0	0	0	0	0	13	11	12	0	0	0	0	0	0	0	0	0	0	0	0	0	0	42	0	0	0	0	0	0	35	9	0
d7fc87c6f4ed02eafa008aabcd8b2213	0	0	0	0	0	0	23	0	0	0	5	0	0	0	0	0	0	0	0	0	0	0	0	21	23	0	8	7	30	0	0	0	0	17	0	6	7	4	7	0	0	8	0	0	0	0	0	0	0
a92a4b31dd84ef01a78d34c60c6bd475	0	0	0	0	0	0	0	0	0	0	0	0	0	0	0	0	0	0	0	0	0	0	0	0	0	0	0	0	0	0	9	0	0	0	0	0	0	0	0	0	0	0	0	0	0	0	0	0	4
e5839cf1079a205b067442067f6dba4a	0	0	0	0	0	0	0	0	0	0	0	0	0	0	0	0	0	0	0	0	0	0	0	0	0	0	0	0	0	0	4	0	0	0	0	0	0	0	0	0	0	0	0	0	0	0	0	0	13
7dc6615b73aa168a020f45565a9d6aab	0	0	0	0	0	0	0	0	0	0	0	0	0	0	0	0	0	0	0	0	0	0	0	0	0	0	0	0	0	0	0	0	10	0	0	0	0	0	0	0	0	0	0	0	0	0	17	0	0
724fde8058e042d15b38c8e6f7dcd146	0	0	0	0	0	0	0	0	0	0	0	0	0	0	0	0	185	0	0	0	0	0	0	0	0	0	0	0	0	0	0	0	22	0	0	0	0	0	0	4	0	0	0	0	0	0	4	0	275
179e65f8c8fc5c8e0d2037671881992c	0	23	0	0	0	0	0	0	0	0	0	0	0	0	0	0	0	5	28	39	97	16	76	0	0	0	0	47	5	10	22	0	16	13	0	0	29	40	4	6	0	0	0	0	0	0	5	0	7
3e336f869fdb55505ea020b5bf52f7ed	0	0	0	0	0	0	0	0	0	0	0	0	0	0	0	0	0	0	0	0	0	0	0	0	0	0	0	0	8	69	48	0	0	0	0	0	0	0	26	0	0	0	23	0	0	0	0	0	0
1f26fbfd5d8e7e7cf3ba741f50ec3f8b	408	244	1	0	0	0	0	0	0	0	0	0	0	0	0	0	0	0	0	26	0	0	0	0	0	0	0	4	0	6	21	0	174	0	0	36	14	0	47	0	0	0	0	0	0	0	7	0	6
b849295b27a5a84d66a90a30d406c6da	0	0	30	0	0	91	14	16	38	72	0	0	14	0	0	0	0	0	0	0	0	0	5	0	0	19	0	26	0	10	0	0	0	0	0	0	15	5	0	0	0	0	0	0	16	7	34	0	0
5e1fe8ae5c164da2445f036bb81d4859	0	0	0	0	0	0	0	0	0	0	0	0	0	0	0	0	0	0	0	0	0	0	0	0	0	0	0	0	0	0	0	0	16	0	0	0	0	0	14	0	0	0	0	0	0	13	20	0	0
9cf7f6c7774c201aa9594ff7c21adf2e	0	0	0	0	0	20	0	0	10	6	7	0	0	0	0	0	0	0	0	0	0	8	0	0	0	0	3	0	0	0	0	0	0	0	0	0	0	0	0	0	0	0	0	0	0	0	0	0	0
f99beaf955dd91109119ff30b5481643	0	0	0	0	0	0	0	0	0	0	0	0	0	0	0	0	0	0	0	0	0	0	0	8	20	0	19	0	0	0	0	10	0	0	0	0	0	0	0	9	0	0	0	0	0	0	0	0	0
960348f984a4b0a17bee0c8f43ce9431	0	0	0	0	0	0	0	0	0	7	0	0	13	0	0	0	4	0	0	0	0	0	0	0	0	0	0	0	0	0	0	0	0	0	0	0	0	0	0	0	0	0	0	0	0	0	0	0	0
ba9aeef4915f797ae266fafa22774482	0	0	0	0	0	0	0	0	0	0	35	0	0	0	0	0	0	0	0	0	0	0	0	26	0	0	0	0	0	0	0	0	0	5	0	0	0	0	0	0	0	0	0	0	0	0	0	0	0
f4b15024b32b700ccf2d41395e3b17e2	0	0	0	0	0	34	39	0	61	121	0	0	0	18	0	11	0	0	0	0	0	0	0	0	23	19	63	45	24	0	0	0	24	0	0	50	127	0	0	0	0	0	0	0	20	0	44	38	0
8025a518b8c54527cbf26901a8ae1a42	0	0	0	0	0	0	0	0	13	0	0	0	0	0	0	0	0	10	0	0	0	0	0	0	0	0	0	0	0	5	2	0	0	0	0	0	0	0	0	0	0	0	0	0	0	0	0	0	0
e3b27132f2d907ba6024bc7718b4b229	0	0	0	0	0	0	0	0	0	0	0	0	0	0	0	0	0	0	0	0	0	0	0	3	0	0	0	0	0	0	0	0	0	4	0	0	0	10	0	0	0	0	0	0	0	3	0	0	0
cbe112dcc59bd3db962c6d83723b2c9b	6	1	0	0	31	0	0	0	0	0	89	0	0	0	0	17	0	0	0	0	0	0	0	13	0	0	0	11	0	0	0	0	12	0	0	0	9	0	0	35	0	0	0	0	3	26	0	5	0
3b3f7948f685059347b5bbde7c1dd365	0	0	0	15	0	0	0	0	0	0	0	0	0	0	0	0	0	0	0	0	0	0	0	0	0	0	0	0	0	0	10	0	0	0	0	0	0	0	0	0	0	0	0	0	0	0	0	0	7
76c4e85ebd66f1726123556b91ea3a50	0	0	0	0	0	0	0	0	60	0	30	0	8	0	0	0	0	0	0	0	0	0	0	0	0	0	0	0	0	0	0	0	0	0	0	14	0	0	0	0	0	183	0	0	0	0	37	0	20
e2151264d34d54b2868305005ce4e6ab	284	0	2563	22	8	0	138	316	0	0	0	42	3219	76	0	6020	2117	14	15	37	0	32	0	0	0	0	0	5	15	16	40	27	0	0	170	15	16	71	696	9	90	313	7	91	13	8	0	21	41
abb9f983a4ab793dae86e0a817099801	16	2	0	0	0	0	0	5	0	0	0	0	0	0	0	0	0	0	0	0	11	0	0	0	0	0	3	14	0	0	0	0	0	0	0	0	0	0	0	0	0	0	5	8	0	5	0	0	13
09cfeaab9b5416ae0affb5bfa95df44f	0	0	0	0	0	0	0	0	0	0	0	0	0	0	0	0	0	0	0	0	0	0	0	0	0	0	0	38	0	9	30	0	0	0	0	0	0	0	0	0	0	0	0	0	0	0	0	0	0
326e8080a340c48c4d3670472eebe51e	0	0	0	0	0	0	0	0	0	0	0	0	0	0	0	0	0	0	0	0	0	0	0	0	14	0	0	0	3	2	0	3	6	2	3	3	0	0	0	0	0	5	4	0	0	2	4	0	0
cb140d3806b6588bbc57dbc1765f3a7a	0	0	0	0	0	0	0	0	7	0	0	0	8	0	0	0	0	0	14	0	0	0	0	0	0	0	0	0	0	0	0	0	0	0	0	0	0	0	0	0	0	0	0	0	0	0	6	0	0
8033dd9bc07b2e4d0813c23ddac61730	149	0	0	0	0	0	0	0	0	0	0	0	0	0	0	0	13	0	0	0	30	11	0	0	0	0	0	9	0	0	8	0	0	1	0	0	0	3	16	0	0	0	0	0	0	0	0	0	0
257991c41f15299ffd84ac59bdfd47bd	18	24	0	89	66	0	88	47	44	22	160	0	0	0	0	0	0	0	0	51	58	55	28	126	115	61	71	0	0	0	0	178	0	81	13	33	68	0	0	49	49	63	0	25	16	117	58	42	0
d793bf5e782e9275eb2b48e6196420d1	0	0	0	0	0	0	0	0	0	0	0	0	0	0	0	0	0	0	0	0	0	0	0	0	0	0	7	0	45	0	0	0	0	0	0	0	0	0	0	0	0	0	0	0	0	0	0	0	0
48454d9398eefb5d0158ab298f891f08	0	0	22	58	24	14	50	55	0	18	29	0	0	0	0	0	0	0	0	0	0	0	15	28	36	124	68	10	26	30	35	123	0	17	0	0	116	0	38	24	89	20	33	69	6	29	39	0	0
d99243172f5ff69479dbc0bb7e60021a	0	15	0	0	0	0	0	0	0	0	0	0	0	0	0	0	0	0	0	0	0	0	0	0	0	0	9	7	0	0	0	0	0	3	0	0	4	0	0	0	0	0	0	0	0	0	0	0	2
37198f8b08b419963a1ce2214434e3dd	28	240	14	0	0	0	0	0	94	0	12	0	0	54	0	0	0	0	0	43	0	0	0	17	11	33	47	0	26	171	146	7	46	78	0	98	0	10	0	156	31	89	180	24	0	21	20	11	7
326aa49543ca9b4560057f4f1a203d15	0	0	0	0	0	0	0	0	0	0	0	0	0	0	0	0	0	0	0	0	0	110	13	0	0	0	0	0	0	0	0	0	0	0	0	0	0	0	0	0	0	0	0	0	0	0	0	0	0
f0404fdb4fd51ae3ec52865d2c531656	14	0	0	0	27	45	0	0	47	96	0	0	0	0	0	0	0	10	0	17	0	0	9	7	10	3	27	0	16	1	0	0	0	0	45	33	36	0	0	0	0	0	0	0	43	15	23	0	20
6176c20d530230171f8b5f55be065e0d	0	0	0	0	0	0	0	0	0	0	0	0	0	0	0	0	0	15	0	0	0	0	6	0	0	0	0	0	0	0	0	0	2	0	0	0	0	0	0	0	0	0	0	0	0	0	0	0	0
2dc6a6d2ecef81c87e75f16d92bb753f	0	11	0	0	10	0	0	0	0	0	0	0	0	0	0	0	0	0	0	0	0	0	3	0	0	0	0	0	0	0	0	0	0	0	0	0	0	0	0	0	0	0	0	0	0	0	0	0	0
71fcd953cb566a2171cc715b497acff2	0	0	0	0	0	0	0	0	0	0	0	0	0	0	0	0	0	0	0	0	0	0	0	0	0	0	0	0	0	0	0	0	0	0	0	0	0	0	0	0	0	0	0	0	0	0	0	0	0
81951b5ecbc96f724dd3c5b8298958fa	0	0	10	9	32	0	13	8	27	0	12	0	0	0	0	0	0	0	0	0	0	11	0	13	12	132	97	16	14	19	9	88	9	9	12	11	0	0	0	16	0	167	2	18	0	3	9	0	9
d9770fb3bcd469c5f5064ac5a730567c	0	0	0	0	0	0	0	31	0	0	0	0	0	0	0	0	0	0	0	0	14	0	0	0	0	0	0	0	0	0	0	0	0	0	0	0	0	0	0	0	0	0	0	0	0	0	0	0	6
65f1a6981fbb60a73ea8e3d9811cd48e	0	0	0	0	0	0	0	0	0	0	0	0	0	0	0	0	0	0	0	0	0	40	0	0	0	0	0	0	0	0	0	0	0	0	0	0	0	0	0	4	45	0	0	0	0	0	0	0	0
846de35079a673a1abf8511b71d983c7	0	20	0	0	0	0	0	0	11	4	0	0	0	0	0	0	0	10	0	0	0	61	78	0	0	0	0	59	0	0	0	0	0	0	0	0	0	0	0	7	30	0	0	0	0	0	0	0	9
035e5a66225a774dba3be130fb6dc76a	0	0	0	0	0	0	0	0	25	0	0	0	0	0	0	0	0	0	0	0	0	0	0	0	0	0	0	0	0	0	0	0	0	0	0	0	9	16	0	0	7	0	0	0	0	0	0	0	0
445f5a4b101d07bf61c3af5cc70785ad	0	0	0	3	0	0	2	2	0	0	5	0	0	0	0	0	0	0	0	0	6	0	0	4	0	0	0	0	0	0	0	0	0	5	0	0	0	0	1	0	0	0	2	0	0	3	2	0	0
5924e395f5ee91087668f0954f4f5ce1	0	0	0	0	0	0	0	0	0	0	0	0	0	0	0	0	0	0	0	0	0	0	0	63	29	0	0	0	0	0	0	0	0	0	0	0	0	0	0	0	0	0	0	0	0	0	0	0	37
1d47bc1123e1d4881852816985b3eeb6	0	0	0	0	0	0	0	0	0	0	0	6	10	0	0	0	0	0	0	0	0	0	0	0	0	0	0	0	0	0	0	0	0	0	0	0	0	0	0	0	0	0	0	0	0	0	0	0	0
03dd032c4e45c99530017602c103920a	0	0	0	0	0	0	0	0	0	25	0	0	0	0	0	0	53	0	0	0	0	0	17	0	0	0	0	0	0	31	26	0	0	9	0	24	0	9	0	0	0	0	0	0	0	0	0	0	0
ca1568891f3841e70a243a705da0dc47	0	3	0	0	0	0	0	0	0	0	0	0	0	0	0	0	0	0	1	2	9	0	0	0	0	0	0	0	0	0	0	0	0	0	0	0	0	1	0	0	0	0	0	0	0	0	0	0	0
cbeda773ce65ccf563762f965b4bfc34	0	0	0	0	0	54	30	25	0	10	42	0	0	0	0	0	0	0	0	0	0	0	0	23	16	28	10	0	0	13	0	0	0	9	0	0	0	0	11	0	0	6	10	0	0	12	0	9	0
ca351fdae93f23d1e59627e5b9731a58	0	0	0	0	0	0	0	0	0	0	0	0	0	0	0	0	0	0	0	0	0	0	0	7	8	0	0	0	0	0	0	0	0	0	0	0	0	0	0	0	0	0	0	3	0	0	0	6	0
c744f1b8db7b6d09b41f85a22ab470d2	0	0	20	0	0	0	0	0	16	0	0	0	0	0	0	0	0	0	0	0	0	0	0	0	0	12	0	5	0	0	0	0	0	0	0	0	28	0	0	0	0	0	0	13	0	0	3	0	0
450c780c263180e018455772f6fb6687	0	0	0	0	0	0	0	0	0	0	0	0	0	0	0	0	0	53	0	10	0	0	284	0	0	0	0	0	0	0	0	0	0	0	0	0	0	10	0	0	0	0	0	0	0	0	0	0	0
e3ffbc4b8fad397aa431a73118804de6	0	0	0	0	0	0	0	30	0	17	0	0	0	0	0	0	0	0	40	0	0	0	17	0	0	6	0	0	0	0	0	0	95	0	0	0	5	0	0	0	0	0	0	0	0	0	0	0	0
6ee7a5b0971093d7642d748df9dfbb50	0	0	0	0	0	0	0	0	0	0	0	0	0	0	0	0	0	0	6	26	0	0	7	0	0	0	0	0	0	1	6	0	0	0	0	0	0	32	0	9	0	0	0	0	0	0	0	0	0
d841cf411eca2a7e8cee09d1e7f893cb	0	0	0	0	9	0	0	0	0	0	0	0	0	0	0	0	60	0	0	0	0	0	5	0	0	0	0	0	0	0	0	0	0	0	0	0	0	0	0	0	0	0	0	0	0	0	10	0	8
ae2ba12fc9c6f5efeb0f83dbda4b0b14	0	0	0	0	0	0	2	0	0	0	0	2780	446	0	278	0	14	0	0	0	0	0	0	0	0	0	0	0	0	0	0	0	0	17	0	0	0	0	0	0	0	0	0	0	0	0	0	0	0
813716a1c939b74b99f0958bd87244fb	0	3	0	0	0	0	0	1	0	0	0	0	0	0	0	0	0	0	33	17	16	0	2	0	0	0	0	0	0	0	0	0	0	0	0	0	0	0	0	21	0	0	0	0	0	0	5	0	0
7ab04cb1a2c8024327cde72b5de26981	0	0	7	0	0	0	0	0	393	7	0	0	0	0	0	0	0	0	0	0	0	0	0	0	3	0	0	0	0	7	13	0	0	6	0	0	0	0	0	0	0	6	0	0	0	0	0	0	0
95302c8ce58f7a11368f84cf71d64eaf	0	0	0	18	0	0	0	0	0	0	0	0	0	0	0	0	0	0	0	0	0	0	0	0	0	0	0	0	0	0	0	6	0	9	0	0	0	0	0	0	0	0	0	0	5	0	0	0	0
f86bc5f698dd0909b0d2902a75aa9e89	0	0	9	0	0	0	14	38	96	0	4	0	0	10	0	3	23	3	0	0	0	8	0	0	0	12	11	7	0	0	0	0	0	0	4	0	0	0	0	0	0	0	0	0	40	11	9	0	0
5b87ef89d38526935774140e84696430	0	21	0	22	225	87	15	13	69	21	49	0	0	0	0	0	0	0	0	33	31	52	3	35	74	88	0	0	0	20	12	218	17	7	60	33	21	12	34	0	0	0	46	178	4	16	26	14	3
316c2d32fa643b1463f230b715c81a0c	26	0	0	6	0	0	0	0	0	0	0	0	0	0	0	0	0	0	0	0	0	0	5	0	0	0	0	0	0	3	8	0	0	0	0	5	0	0	0	0	0	0	0	0	0	0	0	0	1
255e93b8bdc0ed0d30632676612f8d0e	0	0	0	0	0	0	0	0	0	0	0	0	0	0	0	0	0	0	0	0	0	0	26	0	0	0	0	0	0	0	0	0	0	0	0	0	0	0	0	0	0	0	0	0	0	0	0	0	0
fd478ab5a40df55e01f0e7f0a382eda9	0	0	0	0	0	0	0	0	0	0	0	0	0	0	0	0	0	0	0	0	0	0	5	11	13	0	0	0	0	0	0	0	0	0	0	0	0	0	0	20	0	0	0	0	0	0	0	0	0
7d9bdf6e6a7f8a2d13f0ebac93eddcf3	0	2	0	0	0	0	0	0	0	0	0	0	0	0	0	0	0	0	0	0	0	0	7	0	11	0	0	0	0	0	0	0	0	0	0	0	0	0	13	0	0	0	0	0	0	0	0	0	0
d1e86d167706a2e6fd0f57f6bda08923	0	0	0	0	0	0	0	0	0	0	0	0	0	0	0	0	0	0	0	0	0	0	0	0	0	0	0	0	0	8	7	0	11	0	214	0	0	0	0	0	0	0	0	0	0	0	0	0	0
f48c675a8ffd92c9f9ef621ce462c735	0	0	15	0	0	19	7	0	0	10	0	0	0	0	0	0	0	0	0	0	0	0	0	7	6	5	18	0	7	9	6	0	0	4	0	0	10	0	0	14	45	0	12	11	0	0	0	0	0
262292e65e4d2f4752eb6471875be9e1	0	0	0	0	0	0	0	0	0	0	20	0	0	0	0	0	0	0	0	0	0	0	0	10	0	0	0	0	0	10	10	0	6	0	22	4	0	0	0	0	0	10	0	0	0	0	0	0	0
5ea65dd05d234a5ebc2e7e4470739276	0	0	8	0	0	14	8	13	34	16	0	0	6	0	0	0	0	0	0	0	5	34	3	5	0	33	34	17	12	0	3	0	39	10	29	55	31	17	0	13	4	4	10	12	168	91	62	28	2
6e534e68095eb99d78cdf54364bba414	0	0	0	47	0	0	30	0	0	0	41	0	0	0	0	0	0	0	0	0	0	0	11	55	18	0	0	0	0	6	7	0	0	18	26	0	28	0	8	0	0	11	0	0	15	49	9	0	57
dbf14db955be05e9a00a0b8047ae2042	0	0	0	0	0	0	0	0	0	0	5	0	0	0	0	0	0	0	0	0	0	0	0	0	2	0	0	0	0	0	0	2	0	0	0	0	0	0	0	0	5	4	0	0	0	0	0	0	0
8ccc4e5b9ea06e065c6c56c1ac1cdeb8	0	0	0	0	0	0	16	16	0	0	0	0	0	0	0	0	0	0	0	0	8	0	0	0	0	0	0	0	0	15	21	0	0	0	8	20	0	35	0	0	0	0	0	0	0	0	76	0	16
b6c29510f803c5d10b38f30755707b9d	0	0	0	0	0	0	0	0	0	0	0	0	0	0	0	0	0	0	0	0	0	0	0	0	0	0	0	0	0	0	0	0	0	3	0	1	0	0	0	0	6	0	0	0	0	0	0	0	0
4ead27717fccc8119cb2be8f972e1fb9	0	0	0	0	0	0	0	0	0	0	0	0	0	0	0	0	0	0	0	0	0	0	0	0	0	2	0	3	0	0	3	0	15	0	0	9	0	0	0	14	0	0	0	0	0	0	0	0	9
d3a0515a5f722f87bac8044e3458bb3f	0	0	0	0	0	0	19	16	0	9	0	0	0	0	0	0	0	0	0	0	0	0	0	0	0	11	0	13	0	0	0	16	0	7	0	0	0	0	0	0	0	0	0	0	27	17	7	26	0
1ae956f497fcab4ce05f899805b390d1	0	0	0	0	0	0	12	0	0	0	0	0	0	0	0	0	0	0	0	0	0	0	0	0	0	0	0	0	0	0	0	0	0	0	0	0	0	0	0	0	0	0	0	0	0	0	0	0	0
756d1e0225c475ac954a72f292b08d49	0	28	0	0	0	0	0	0	0	0	0	0	0	0	0	0	4	0	0	0	0	0	0	0	0	0	0	0	0	8	4	0	0	0	0	0	0	14	2	0	0	0	0	0	0	0	0	0	0
efc2d200b1fc6e8f5193bef9140409c8	0	0	0	0	0	0	0	16	0	0	0	0	0	0	0	0	0	0	0	0	24	0	11	17	0	0	0	0	0	0	0	0	0	0	0	0	0	0	0	0	0	0	0	0	0	0	0	0	0
b51e8eedff50c5dbc98781dfb461c0c8	0	9	72	0	5	25	0	0	0	25	0	0	0	0	0	0	0	0	0	12	0	0	0	0	0	27	8	0	6	2	0	0	0	0	0	10	21	0	0	0	0	0	4	0	36	0	0	6	0
7cfa7dccbcce16a35f5cc98944bbaab0	0	0	0	0	0	0	0	0	0	0	0	0	0	0	0	0	0	0	0	0	0	0	0	0	0	0	0	0	0	71	47	0	0	18	0	0	0	0	0	0	0	0	0	0	0	4	0	17	21
03b0fc3b1bc21c32177f708ead46bc3a	0	0	0	0	0	68	0	0	0	48	0	0	0	0	0	0	0	0	0	0	0	0	0	0	0	0	0	0	0	0	0	0	0	0	0	0	0	0	0	0	0	0	0	0	0	0	15	0	0
affb24ded9dc50d45593687dbe5fe2db	0	0	0	0	0	0	0	0	0	0	0	0	0	0	0	0	0	0	11	0	6	0	6	0	0	0	0	0	0	4	7	0	0	0	0	0	0	7	6	0	0	0	0	0	0	0	0	0	19
675c7bd422f636d401fe01b8016e6767	0	0	0	0	0	0	0	0	0	0	0	0	0	0	0	0	0	0	0	0	0	0	22	0	0	0	0	0	0	0	0	0	0	0	0	0	0	0	0	0	0	0	0	0	0	0	0	0	0
fd0666f4997c5f1ebeeb1efdb613de68	0	0	0	0	0	0	0	0	0	0	0	0	0	0	0	0	0	0	0	0	0	0	0	0	0	0	0	0	0	0	0	0	0	0	1	0	0	0	0	0	1	0	0	0	0	0	0	0	2
f77ae62be9f4a1c99624ca08a6597d25	0	0	0	0	0	0	0	0	0	0	0	0	0	0	0	0	0	18	225	0	0	0	0	0	0	0	0	0	0	0	0	0	0	0	0	0	0	24	0	0	0	0	0	0	0	0	0	0	0
765a7706a078eb39197a8ed7963956dd	15	52	0	61	0	0	6	0	5	0	0	0	0	0	0	0	0	0	0	0	23	0	7	29	15	0	0	0	0	0	0	10	19	43	0	0	0	31	48	8	0	5	0	0	5	16	0	19	0
36d3eaf940a91e434460021b9c7146a2	0	0	0	0	0	0	1	2	0	0	0	0	0	0	0	0	0	0	0	0	0	0	0	0	7	0	0	0	0	0	0	0	0	0	0	0	4	0	0	0	0	0	0	0	0	0	0	0	0
ef106d1ea86777dda5d5301c97eb65ce	53	263	0	0	23	0	71	61	17	0	76	0	0	0	0	0	0	2	0	187	115	12	64	32	19	0	0	38	0	47	32	13	121	19	48	227	27	0	72	86	5	167	7	19	0	18	70	89	92
fb266c1dbeaa7e2be5465cd83fdea677	0	0	0	5	0	0	21	0	0	0	0	0	0	0	0	0	0	0	0	0	0	0	0	8	10	2	0	4	13	0	0	6	0	0	27	43	2	0	0	0	0	0	0	8	11	20	0	9	0
aeb26e66f4dcfa71fcf54706866adf63	0	0	0	10	0	99	0	0	0	0	0	0	0	0	0	0	0	23	0	0	0	0	7	44	23	8	0	41	0	0	5	0	0	0	0	0	0	0	0	0	0	0	0	0	0	0	8	0	39
3597d8597254d03c81e6478148ff3e7d	0	0	0	0	0	13	0	0	0	0	0	0	14	0	0	1	0	0	0	0	0	0	0	0	0	0	0	0	9	0	0	0	0	0	0	3	0	7	0	0	0	0	0	0	0	0	0	0	3
eb67729e047c9dbcb39d2179e884baea	0	0	3	0	0	10	0	0	0	3	0	0	0	0	0	0	0	0	0	0	0	0	0	0	0	5	0	0	0	0	0	0	0	0	0	0	0	0	0	0	0	2	0	6	0	0	1	0	0
0257f3c0ecb23b84f253b658d184d0bc	0	0	0	0	0	15	0	0	0	7	0	0	0	0	0	0	0	0	0	0	0	0	8	0	2	0	7	4	9	0	0	0	0	0	0	0	0	7	7	0	0	0	0	0	0	0	0	0	0
da91682e49735b088f4bc2a3901436a9	0	0	0	45	0	0	0	0	0	39	92	0	0	0	0	0	0	0	0	0	0	0	0	0	0	6	0	0	0	0	0	0	0	0	0	0	0	0	24	31	11	15	0	0	0	0	0	0	0
1b4d7dc5fa02e1da86f0f1d3a22ef7be	0	0	19	0	0	0	0	0	0	0	0	0	33	0	0	18	55	0	0	0	0	0	0	0	0	0	0	0	0	0	0	0	0	0	0	0	0	0	6	0	0	0	0	0	0	0	0	0	0
33cd01e697e39f5a68d22ea0949127bf	0	4	0	0	0	0	0	0	0	5	0	0	0	0	0	0	8	0	0	0	0	0	0	0	0	10	0	5	0	0	0	0	0	0	0	0	2	0	0	0	0	0	0	0	8	0	0	0	4
db46124ca4e8f6e6bc4db00780c3c1ee	0	0	0	0	0	0	0	0	0	0	0	0	0	0	0	0	0	0	0	0	0	0	0	0	0	0	0	0	6	0	0	0	0	0	0	0	0	0	9	0	0	0	0	0	23	26	0	0	39
81be4af157c3c799071ca96380422dd2	0	0	0	0	0	0	0	0	0	0	0	0	31	0	0	0	3	0	0	0	0	0	0	0	0	0	0	0	0	0	0	0	0	0	0	5	0	0	0	0	0	0	0	0	0	0	0	0	0
66acf6737973389c96d861203e9cf249	0	0	0	0	0	0	0	0	22	0	0	0	0	0	0	0	0	0	0	0	0	0	0	0	0	0	0	0	0	0	0	0	0	0	0	0	0	0	0	0	0	0	0	0	0	0	17	0	0
7f1ca3ffc6430a92825b117a354bf9cd	0	0	0	0	0	0	0	0	0	0	0	0	0	0	0	0	24	0	0	0	0	0	9	0	0	0	0	0	0	0	0	0	0	0	0	0	9	0	4	0	0	0	0	0	3	0	23	0	0
e6d2aa5bb5953f4f456bd1ef40ab6c34	0	0	0	11	0	0	0	0	0	0	0	0	0	0	0	0	0	0	9	0	28	0	0	0	0	0	0	0	4	0	0	0	0	0	0	0	0	0	0	0	0	0	0	0	0	0	0	0	0
328817d74642fbf32ad0a66dd1ce6dd2	0	0	0	0	0	0	0	0	0	0	0	0	0	0	0	0	26	0	0	0	0	0	0	0	0	0	0	0	0	0	0	0	0	0	12	0	0	0	0	0	0	0	0	0	0	0	0	0	0
dc49dfdaeabd3db0e99839c0325276ba	0	0	0	0	0	0	0	0	0	0	0	0	0	0	0	0	0	0	0	0	0	0	0	0	0	0	0	0	0	0	2	0	0	0	0	0	0	0	0	0	0	0	0	0	0	0	0	0	0
685222324ac12dec24e5c597c4c572b4	0	0	0	0	0	0	0	0	0	0	0	0	0	0	0	0	0	0	0	0	0	0	22	0	0	0	0	0	0	0	0	0	0	0	0	6	0	68	0	0	0	0	0	0	0	0	0	0	0
2bfd8cf14a96f192b7b5a5febfba01d4	0	0	0	0	0	0	0	9	30	22	0	0	54	2219	0	62	955	0	0	0	0	0	13	2	9	50	0	5	10	0	0	0	45	0	0	0	0	0	0	0	0	0	0	0	81	70	148	0	528
cc07df694b5da6641855f8aab4723b4c	0	0	0	0	0	0	0	0	0	0	0	0	0	0	0	0	0	0	0	0	0	0	0	0	0	0	0	0	0	0	0	0	0	0	0	0	0	0	0	0	0	0	0	0	0	0	0	0	0
0559298e62464ebce037ce66d25cad4a	0	0	0	0	0	0	0	0	0	0	0	0	0	0	0	0	0	0	0	0	0	26	52	0	0	0	0	0	0	0	0	0	0	0	0	0	0	0	0	0	0	0	0	0	0	0	0	0	0
689dd4289babf2e756d942425d499c22	0	0	0	0	0	0	0	0	0	0	0	0	0	0	0	0	0	0	8	0	0	0	0	0	0	0	0	0	0	0	0	0	0	0	0	0	0	0	0	0	0	0	0	0	0	0	0	0	0
1f130fcb646c93f25492a981be8244a7	0	0	0	0	0	0	0	0	0	0	0	0	0	0	0	0	0	13	0	0	5	0	35	0	0	0	0	0	0	0	0	0	0	0	0	0	0	0	0	0	0	0	0	0	0	0	0	0	0
210e596a782278cdf47f23b615e4976f	0	0	0	0	0	0	0	0	0	0	0	0	0	0	0	0	0	0	0	0	0	0	0	0	0	0	0	0	28	10	20	0	0	0	0	0	0	0	0	0	0	0	0	0	0	0	0	0	0
46111874e6ed5979598b606a51eaa3c1	0	0	0	0	0	0	0	0	0	0	0	0	0	0	0	8	19	0	0	0	0	0	0	0	0	0	0	0	0	0	0	0	5	0	0	0	0	0	0	0	0	0	0	0	0	0	0	0	0
4f49b03a123ff5d9c535bf0be5c737fe	0	0	0	0	0	0	0	0	0	0	0	0	0	0	0	0	0	0	0	0	0	0	0	0	0	0	0	0	0	0	0	0	0	0	0	4	0	0	0	0	0	0	0	0	0	0	0	0	0
b2f7a0fc863b2d0926bb0ef7138f7ff2	0	0	0	0	0	0	0	0	0	0	0	0	0	0	0	0	0	0	0	0	0	0	0	0	0	0	8	0	0	1	4	0	0	0	0	0	0	1	0	0	0	0	0	10	0	0	0	0	0
ac8faa3dbd8835358610af39a5e2c2ea	0	0	0	0	0	0	0	0	0	0	0	0	0	0	0	0	0	0	0	0	0	0	0	0	8	9	0	18	25	0	0	0	0	0	0	5	0	0	0	0	0	0	0	0	0	0	0	0	0
31a35b054d148b798695fbe33455cc48	0	4	0	0	0	0	0	0	0	0	0	0	0	0	0	0	0	13	0	0	0	0	0	0	3	0	5	0	31	0	0	0	0	0	30	4	5	0	0	0	0	0	0	0	9	4	0	0	0
409225393989bf7808f5c5fadae781b5	0	0	0	0	0	0	7	2	0	0	0	0	0	0	0	0	0	0	0	0	0	0	0	3	4	0	0	0	3	0	0	0	0	0	0	0	0	0	0	0	0	0	0	0	0	0	0	0	0
764d5efda5b5aca764ba07463024a02c	0	0	0	0	0	0	0	0	0	0	0	0	0	0	0	0	0	0	0	0	0	0	0	1	0	0	0	0	0	3	0	0	0	1	0	0	0	0	1	0	0	0	0	0	0	0	0	0	0
8b69a6d04dd87cc99eb04dff3bea3855	16	0	0	48	0	0	20	23	0	0	29	0	0	0	0	0	0	0	0	0	55	0	32	27	5	0	10	8	0	19	28	0	11	57	0	19	0	15	16	34	13	0	0	0	34	14	0	31	24
c4d806c5502c5dbf86b9550c75986548	0	0	0	0	0	0	0	0	0	0	0	0	0	0	0	0	0	0	0	0	0	0	0	0	0	0	0	0	0	0	0	0	0	0	0	0	0	0	0	0	0	0	0	0	0	0	0	0	68
c4d3f2c40542e0ffe05357f009515cff	0	0	0	0	0	0	0	0	0	0	0	0	0	0	0	0	0	0	0	0	0	0	0	0	0	0	0	0	0	0	0	0	0	0	0	0	0	0	0	0	0	0	0	0	0	0	0	0	0
0b334a0d17fed5c75bc460039c8d8cbd	0	0	0	37	0	0	0	0	0	16	19	0	0	0	0	0	0	0	0	0	0	0	0	0	0	0	0	0	0	0	0	0	0	0	19	0	0	0	0	0	0	0	0	0	0	0	0	0	0
54a66ebcba9e4d9a2a03682c11d40459	0	0	0	0	0	36	0	0	0	34	0	0	0	0	0	0	0	0	0	0	0	0	0	0	0	0	0	0	0	0	0	0	0	0	0	0	0	0	0	0	0	0	0	0	0	0	0	0	0
6a8673c3f2fbd694fbc3dc80e7b58cb1	0	3	0	0	0	0	0	0	0	0	4	0	0	0	0	0	0	0	0	0	7	0	0	0	0	8	0	0	0	0	6	3	0	2	2	0	0	0	0	0	0	0	0	0	0	0	0	2	11
375f709a57456cc052e1a0210bb2f859	0	0	0	0	0	0	0	0	0	0	0	0	0	0	0	0	12	59	0	2	0	0	0	5	3	0	0	0	9	0	0	0	11	10	874	14	0	0	0	0	0	8	30	0	186	117	0	28	0
d2d7dae904d5fad846c44f5936904ea7	0	0	0	0	0	0	0	0	0	0	0	0	1	0	0	0	0	0	22	0	13	0	8	0	0	0	0	0	0	0	0	0	0	0	0	0	0	5	0	0	0	0	0	0	0	0	0	0	0
cd2a55c12a1ee140f8236e2a757976de	0	0	0	0	0	0	0	0	0	0	0	0	0	0	0	0	0	0	0	24	0	0	0	0	0	0	0	0	0	0	0	0	0	0	0	0	0	0	0	0	0	0	0	0	0	0	0	0	0
604e2473607caad1a0f8373a5c718aa6	0	0	0	0	0	0	0	0	0	0	0	0	0	0	0	0	0	0	0	0	0	0	0	0	0	0	0	0	0	0	0	0	0	0	0	0	0	0	0	15	13	0	0	0	0	0	0	0	0
96f004e161d42350bebe3b58eb0545b7	0	0	0	0	0	0	0	0	0	0	0	0	0	0	0	0	0	0	0	0	35	24	9	11	2	0	0	12	0	0	6	7	10	29	0	0	0	17	12	4	0	0	0	0	0	0	0	36	3
301f0dc0e778c567affe4f74c34e2077	0	0	0	0	0	0	0	0	0	0	0	0	0	0	0	0	0	0	0	0	0	0	0	0	0	0	0	0	0	0	0	0	0	0	0	0	0	0	0	0	0	0	0	0	0	0	0	0	1
a6a8d1760e92fbea22d91f1bb62e9818	5	50	0	0	0	4	0	0	0	6	0	0	0	0	0	0	3	0	0	0	52	0	28	0	0	0	0	1	0	0	0	2	5	0	0	6	0	0	6	0	0	0	0	0	0	0	0	0	9
028f4fb2481b736b00abe40b17db8c83	0	16	0	0	0	0	0	0	0	0	0	0	0	0	0	0	0	0	0	14	0	11	0	2	0	0	0	0	0	0	0	0	0	5	0	0	0	5	3	0	0	0	0	0	0	0	0	0	3
b18559205651f43ab671261e3ef5ee52	0	0	0	0	0	0	0	0	0	0	0	0	0	0	0	3	0	0	19	0	0	0	0	0	0	0	0	1	0	7	2	0	0	0	0	0	0	0	0	0	0	0	0	0	0	0	0	0	0
2754cbeb6350505c2b51ea51f41da24d	0	0	0	0	0	0	0	0	0	0	0	0	0	0	0	0	0	0	0	0	0	0	0	0	0	0	0	0	0	2	1	0	0	0	0	0	0	5	0	0	0	0	0	0	0	0	0	0	0
978bf1fcf24a2718c0eafc39441715f6	8	10	0	0	0	0	17	9	0	0	10	0	0	0	0	0	0	0	0	0	67	0	0	10	11	0	3	11	0	5	8	0	9	0	10	0	1	0	0	20	0	0	0	0	0	6	0	0	0
646da5bccf78a02f1c94d34df9f95869	0	0	0	0	0	0	0	0	0	0	0	0	0	0	0	0	0	0	10	103	0	51	0	0	0	0	0	0	0	0	0	0	0	0	0	0	0	0	0	0	0	0	0	0	0	0	0	0	0
6f142148385fe3830868a36a58b71ace	18	35	13	4	0	0	29	27	0	0	6	0	0	0	0	0	0	0	0	16	22	12	20	31	11	9	6	23	10	45	37	25	31	43	8	16	0	19	13	22	0	0	8	0	30	24	0	9	0
5d5cd37cb40cc65aa5c2501eeaf56dce	0	0	0	0	0	0	0	0	0	0	0	0	0	0	0	0	0	0	0	0	5	0	0	0	0	0	0	0	0	0	0	0	0	0	0	0	0	0	0	0	0	0	0	0	0	0	0	0	0
4aeea678a16584b1ef7428922b98fe25	0	0	5	0	0	0	0	0	0	0	0	0	0	0	0	0	0	0	0	0	0	0	0	0	0	0	0	0	6	0	0	5	4	0	0	0	4	0	17	0	0	0	0	0	0	0	0	0	13
c2b85b9e7121e31cf7b5d503633872d6	0	0	0	0	0	0	0	0	11	0	0	0	0	0	0	0	0	0	0	0	0	0	0	0	0	0	0	0	0	6	4	0	0	0	0	0	0	1	0	0	0	0	0	0	0	0	0	0	0
5d4e88b79519544e7c606013c2dfa72d	0	0	0	10	0	0	0	0	0	0	0	0	0	0	0	0	0	0	0	0	0	0	0	8	6	1	0	1	0	0	0	0	0	0	0	0	0	0	0	0	0	0	0	0	0	0	0	0	0
23a017a6011bd7dd668fca307f80d291	0	0	0	0	0	63	10	15	0	28	0	0	0	0	0	0	0	0	0	0	0	0	0	0	0	5	0	0	0	0	0	0	0	0	0	0	0	0	0	0	0	0	0	0	11	0	0	0	0
4750c3d75048846499efa165a57740e6	0	11	0	2	0	0	2	0	0	0	0	0	0	0	0	0	0	0	0	0	0	0	5	1	0	0	0	0	0	1	0	0	0	0	0	0	0	0	0	0	0	0	0	0	3	0	0	3	7
14b3e02f7921f4733eef95e2227e44b9	7	55	0	0	0	0	54	117	0	0	0	0	0	0	0	0	0	0	0	0	0	12	0	0	0	0	0	0	0	0	0	0	0	7	0	0	0	0	0	9	7	0	249	0	0	0	0	0	0
0fbc7cccc850a79dd264874b4bf0039f	0	0	0	0	0	0	0	0	13	0	0	0	0	0	0	0	0	0	0	55	0	0	0	0	0	0	0	0	10	15	23	0	5	14	0	3	0	0	0	13	0	0	0	0	0	0	8	0	0
a3f5e3ebd8589750926e5658fcc56ac1	0	0	0	0	0	0	0	0	0	0	0	0	0	0	0	0	0	0	0	12	0	0	0	0	0	0	0	0	0	6	0	0	2	0	0	0	0	0	0	0	0	0	0	0	0	0	0	0	0
e8eb38c4089c292b6ec480ed751f3b53	10	1	0	9	0	0	8	4	6	0	5	0	0	0	0	0	0	0	5	4	32	0	0	0	0	0	0	0	0	5	2	0	2	1	0	1	2	0	1	6	0	0	0	0	0	0	1	0	1
c0d3250a43253d50f69b3922a1e4594f	0	2	0	0	0	0	0	3	0	0	0	0	0	0	0	0	0	0	0	0	4	0	0	8	0	0	0	1	0	0	0	0	0	0	0	0	0	0	4	3	0	0	0	0	20	0	0	0	0
fc92fba58e15c639cfd475a45b03ba53	0	6	0	0	0	0	0	0	0	0	0	0	0	0	0	0	0	0	0	0	0	5	0	0	0	0	0	1	0	0	2	0	0	0	0	0	0	0	1	0	0	0	0	0	0	0	0	0	5
4cd242f7f04eeddc6f87cc46027e2cfe	0	8	0	0	0	0	0	0	0	4	0	0	0	0	0	0	0	0	17	10	0	4	0	0	0	0	0	0	0	0	0	0	0	0	0	0	0	0	34	0	0	0	0	0	0	0	0	0	7
22aaedc41f360b2c087174a7d210a02a	0	0	0	0	0	0	0	0	0	0	0	93	0	0	267	14	0	11	0	0	0	0	0	0	0	0	0	0	0	0	0	0	0	0	0	0	0	0	0	0	0	0	0	0	0	0	0	0	0
527bc57c3b05544ef7e1adf5c6c6d3f8	0	0	0	13	0	651	46	32	44	408	14	0	0	0	0	24	0	0	0	0	6	0	7	34	33	31	35	7	0	3	0	40	6	16	25	0	10	0	23	5	0	37	20	122	17	14	92	0	0
1295283e71ede89262e55ebb71bc7f16	0	0	40	0	32	0	0	0	0	0	24	0	0	0	0	0	0	0	0	0	0	89	0	23	17	45	0	11	0	0	0	27	14	0	0	10	11	0	0	0	0	75	0	19	0	0	0	0	0
bb2e783f0a290f0bc9e8b701195ed4de	0	0	0	0	0	0	0	0	0	0	0	0	0	0	0	0	0	0	0	0	0	0	0	0	0	0	0	0	0	10	7	0	0	0	0	0	7	17	0	0	0	0	0	0	0	0	0	0	0
8e0399fd8899e49a550d5ecbdd814ece	71	0	21	35	0	0	0	0	0	0	0	0	0	0	0	0	0	0	0	0	0	0	0	0	0	6	0	24	6	0	0	0	0	0	5	19	11	0	0	0	0	0	0	0	0	0	0	0	0
3104397da248e6d23c4bd606ab412b75	32	15	0	8	0	0	8	6	11	16	7	0	0	0	0	1	0	0	0	0	19	0	5	0	0	4	0	0	0	16	34	3	1	6	8	1	0	23	0	0	0	11	0	0	9	5	0	2	6
657ed752149ae11ca0309d009b281fcf	0	0	0	0	0	0	0	0	0	0	0	0	0	0	0	0	0	0	0	0	0	17	0	0	0	0	0	0	3	0	0	0	0	0	0	0	0	0	0	0	0	0	0	0	0	0	0	0	0
5bf5317ad5ac6768ec559b73c1a16ed0	19	0	0	0	0	0	0	0	0	0	0	0	0	0	0	0	2	0	0	0	15	0	16	0	0	0	3	0	0	0	0	0	0	0	0	0	0	0	0	0	0	3	0	0	0	0	0	1	16
1c4cb3f9753d4bf55a4415696a9c8dbb	0	0	0	0	0	0	0	0	0	0	0	0	0	0	0	0	0	0	0	0	0	37	13	0	0	0	0	0	0	0	0	0	0	0	0	0	0	0	0	0	0	0	0	0	0	0	0	0	0
aaae912ac55abc82db2f8b688245e999	0	0	0	0	0	0	0	0	0	0	0	0	0	0	0	0	0	0	0	0	6	0	0	0	0	0	0	0	0	0	0	0	0	0	0	0	0	0	0	0	0	0	0	0	0	0	0	0	0
37b6cdfcca11c48cb45a64bde2ac4442	0	0	0	0	0	0	0	0	0	0	0	0	0	0	0	0	0	0	0	0	0	0	0	0	0	0	0	0	0	5	0	0	0	0	0	0	0	0	0	0	0	0	0	0	0	0	0	0	0
1857f5e7757a8f8402b8a810da008427	0	0	0	0	0	0	0	0	0	0	0	0	0	4	0	0	0	0	0	0	0	0	0	0	0	2	4	0	0	0	0	0	0	0	0	0	0	0	0	0	0	0	0	0	0	0	0	0	0
2be05b8e38036e383f0cba217bed68f8	12	0	17	0	0	0	0	0	0	0	0	0	0	0	0	0	0	0	0	0	0	0	0	0	0	0	0	0	0	0	0	0	0	0	0	0	0	0	0	0	0	0	0	0	0	0	0	0	0
fd3048104b3f782f3fa4d50681fde54d	0	0	0	0	0	0	28	16	0	0	0	0	0	0	0	0	0	0	0	0	0	0	0	16	23	0	0	0	0	0	0	0	0	0	0	0	0	0	0	0	0	0	0	0	0	1	19	21	0
cc9f21e7603f549ff264a8b44c30934a	0	0	0	0	0	0	0	0	0	38	0	0	0	0	0	0	0	0	0	0	0	0	22	0	0	0	0	0	0	0	0	0	0	0	0	0	13	0	0	0	0	0	0	0	0	0	0	0	0
dfce7e9aea5f0f9a190ce3b2e8767e04	0	0	0	51	0	0	0	0	0	0	0	0	0	0	0	0	0	0	0	0	0	0	0	0	0	0	0	0	0	0	0	17	0	0	0	0	0	0	0	44	86	0	0	0	0	0	0	0	0
9ff16f3495812341a322b44d380cccb8	0	0	0	23	0	0	7	0	0	0	0	0	0	0	0	0	0	0	0	0	0	0	0	12	11	3	0	0	0	0	0	13	0	9	0	0	0	0	0	0	0	0	8	0	0	0	6	0	0
e3e77e77bcabeadf063422979ce632e4	0	0	0	0	0	0	0	0	0	0	0	0	0	0	0	0	0	0	0	0	0	3	124	0	0	0	0	0	0	0	0	0	10	0	0	0	0	0	0	0	0	0	0	0	0	0	0	0	85
f5434039f7358780ffa707431bf11943	0	0	0	0	0	0	0	0	0	0	0	0	0	0	0	0	0	0	0	0	0	0	0	0	2	6	0	12	0	0	0	0	0	0	0	0	0	4	33	0	0	0	0	0	0	0	0	0	5
25b2426ba714ec9b4b144e8d45f7a1d0	0	0	0	0	0	0	0	0	0	0	0	0	0	0	0	0	0	0	0	0	0	0	0	0	0	0	0	0	0	0	0	0	0	0	234	0	0	0	0	0	0	0	31	0	0	0	0	0	0
226ec0012e965ce34c2b432f8ad6a343	0	0	0	25	0	0	0	0	0	0	0	0	0	0	0	0	0	0	0	0	52	0	19	0	0	14	0	9	0	13	7	0	42	0	0	7	0	0	51	0	0	0	0	0	0	0	0	0	14
103a61361814b8ff6d29efbdca22f539	0	0	0	0	0	0	0	0	0	0	0	0	0	0	0	0	0	0	0	0	0	15	0	0	0	0	0	0	0	0	0	0	0	0	0	0	0	0	0	2	10	0	0	0	0	0	0	0	0
425a43d299d5c6a698f400836955e753	0	0	0	0	0	0	0	0	25	19	0	0	0	0	0	0	0	0	0	0	0	31	6	0	0	0	10	2	0	9	0	0	18	31	18	0	0	13	20	7	0	0	0	0	29	50	41	12	16
a661f8c49c778ecc1718616dddf58b7d	0	0	0	0	0	0	0	0	0	0	0	0	0	0	0	0	0	0	0	8	0	0	1	0	0	0	3	0	0	21	26	0	17	3	0	0	0	7	0	0	0	0	0	0	0	0	0	0	0
da157dddfee9df75809ce6ade0618351	0	0	0	0	0	0	0	0	0	0	0	0	0	0	0	0	0	0	0	0	17	0	0	25	10	0	0	0	0	0	0	0	0	3	0	0	0	0	0	13	9	0	0	0	0	0	0	4	0
07cd2c1be04af31b83da8a7a6f9c612e	0	0	0	0	0	0	0	0	11	0	0	0	0	0	0	0	0	0	0	0	0	0	1	0	0	0	0	0	0	0	0	0	0	0	0	0	0	0	0	0	0	0	0	0	0	0	0	0	0
93f52d4cb4a7c9c913fadb44d4bb31e3	0	10	9	0	19	0	0	0	21	0	11	0	0	0	0	0	0	0	0	0	0	0	0	37	60	25	0	0	0	0	0	0	0	22	0	27	38	0	0	26	27	25	0	32	7	39	0	0	7
94c011f5308938c5e18b0e9280a77a4d	0	0	0	32	0	0	0	0	0	0	0	0	0	0	0	0	0	0	26	0	0	0	0	0	0	23	0	7	0	0	4	0	0	12	0	0	0	20	4	0	0	0	0	0	0	0	0	0	0
f096202e15624a5bcd5e94f9f5940eb2	0	0	0	0	0	0	0	0	0	0	0	0	0	0	0	0	0	0	0	0	32	0	0	0	0	0	0	0	31	81	79	0	0	0	0	0	0	0	0	0	0	0	0	0	0	0	0	0	0
9724d77dccce13598041a0572d2169aa	0	0	0	0	0	0	0	0	0	0	14	0	0	0	0	0	0	0	0	0	25	0	0	0	0	0	0	0	0	0	0	0	1	0	0	0	0	4	6	0	0	0	0	0	9	0	0	0	0
f24271ab3f2f09cb86a00e5cf5b20ff5	0	0	0	0	0	0	0	0	0	0	0	0	0	0	0	0	0	0	0	20	0	0	0	0	0	0	0	0	1	0	0	0	0	0	0	0	0	0	0	0	0	0	73	0	0	0	0	0	0
7d848f9e85d49a7e66b46d4ef951649d	0	0	0	0	0	0	0	8	0	5	0	0	0	0	0	0	0	0	0	0	0	0	0	0	0	0	4	0	0	0	0	0	0	6	0	0	0	8	0	0	0	0	0	0	0	0	19	0	0
c2ab9b5045ef22eb8f551e296828762a	0	0	0	0	0	0	10	7	0	0	0	0	0	0	0	0	0	0	0	0	0	0	0	0	0	0	0	0	0	0	0	0	0	0	0	0	0	0	4	0	0	8	0	0	0	0	5	0	7
2d4e2f087035d2e810c35594c48d16a7	0	8	0	0	0	0	0	0	0	0	0	0	0	0	0	0	0	0	0	0	0	0	6	0	0	0	0	0	0	0	14	0	0	0	0	13	32	0	0	0	8	0	0	0	0	0	13	0	21
44f6c14d871e6ee500474fec7b2ef5fe	0	28	0	0	0	0	0	4	0	0	0	0	0	0	0	0	12	0	379	345	240	0	126	0	0	0	0	0	0	0	0	0	0	0	0	0	0	6	0	22	0	0	0	0	0	0	45	0	2
d1c1413c7a27481450a3618b88045e4b	0	12	0	38	0	10	5	5	0	8	6	0	0	0	0	0	0	0	0	0	17	0	3	12	6	0	0	17	0	6	6	6	0	14	0	1	0	5	15	0	0	7	2	0	10	13	0	8	5
b99bde7846732bdab7520a468a2f7bd9	0	0	0	0	0	0	0	0	0	0	0	0	0	0	0	0	0	0	0	0	0	6	34	0	0	0	0	0	11	4	3	0	0	3	0	0	0	0	0	8	0	0	0	0	0	0	0	0	0
745a96bfdbe4a03d439e363a43512751	0	0	0	0	12	20	0	0	0	19	0	0	0	0	0	0	0	0	0	0	0	34	13	0	0	0	0	14	4	0	7	0	0	0	0	0	0	0	0	0	0	0	0	0	0	0	0	0	0
4857f28f5bce36a546af79030d472605	0	0	0	0	0	0	0	0	0	0	0	0	0	0	0	0	0	0	0	0	0	0	100	0	0	0	0	0	0	0	0	0	0	0	0	0	0	0	0	0	0	0	0	0	0	0	0	0	0
af8be837b9370d61c8fd0a9ac209e8a8	0	0	0	27	13	0	0	0	0	0	19	0	0	0	0	0	0	0	0	0	0	0	9	0	0	0	0	0	0	0	0	0	0	3	0	2	0	51	0	21	0	0	0	0	0	0	10	0	0
f01c00e627fd18ee9c74a12aff60b96b	0	0	39	0	0	269	0	0	41	238	0	0	40	0	0	0	42	0	0	0	0	0	0	0	0	35	0	10	0	0	0	0	0	0	0	0	0	0	0	0	0	0	0	0	0	0	130	0	0
f3fd750da85c91780b5292714d5cabb3	0	11	0	0	0	0	0	0	0	0	0	0	0	0	0	0	0	0	0	0	0	0	0	6	6	0	8	0	0	0	15	9	0	0	0	0	0	0	0	13	0	0	0	0	0	0	0	0	0
93e5cfc2ebe76af0ad37b71f0c390e19	10	0	0	0	0	0	0	0	0	0	0	0	0	0	0	0	0	0	1	0	3	0	0	0	0	0	0	0	0	0	0	0	0	0	0	1	0	0	0	0	0	0	0	0	0	0	0	0	0
5a9f265b6487fd588332b65836a75473	0	0	0	0	0	0	0	0	0	0	0	0	0	0	0	0	0	0	0	0	15	0	6	0	0	0	0	0	0	0	0	0	0	0	0	0	0	0	10	0	0	0	0	0	0	0	0	0	0
920a039c0ac230804c8d2ef59621ab6c	0	0	0	0	17	0	0	0	0	0	0	0	0	0	0	0	0	0	0	0	0	0	0	0	0	0	0	0	4	0	0	0	2	3	0	0	9	5	5	0	0	19	0	0	0	0	0	0	11
0cdfd7f13e689e0208a6f5039ab0c272	0	0	0	0	0	0	0	0	0	0	0	0	0	0	0	0	0	0	0	0	15	0	1	0	0	0	0	0	0	0	0	0	0	0	0	1	0	0	0	0	0	0	0	0	0	0	0	0	5
346380de0e2faf8f997f034f681ce882	0	0	0	0	15	0	0	0	0	0	0	0	0	0	0	0	0	0	0	0	0	0	0	4	14	0	0	0	0	0	0	0	7	0	0	0	0	0	0	0	13	0	0	10	26	0	0	0	0
4af992534e58013815d224340ba2a022	0	0	0	0	0	0	0	0	0	0	0	23	0	0	6	33	4	0	0	0	0	0	0	0	0	0	0	0	0	0	0	0	0	0	0	0	0	0	0	0	0	0	0	0	0	0	0	0	0
eaa33b84249d28cb9c77b90bda7c05e2	0	0	0	0	0	0	0	0	7	7	0	0	0	0	0	0	0	0	0	0	0	15	0	0	0	18	14	7	8	0	0	5	19	0	12	7	16	23	0	12	0	6	0	0	9	0	19	0	0
9aa0ca6e42ae6187dc7ce4c9693ae0d8	66	12	0	6	0	0	0	0	0	0	0	0	0	0	0	0	0	0	0	0	0	0	0	0	0	0	2	0	14	22	18	0	0	8	0	0	17	0	0	0	0	0	0	0	0	0	0	0	0
de1b1211592ff631d68053fce49be31f	0	0	0	0	0	0	0	0	0	0	0	0	0	0	0	0	0	0	0	0	0	0	0	0	0	0	0	0	0	0	0	0	0	13	0	0	0	0	0	0	0	0	0	0	0	0	0	0	0
a8b104da136ba3247bfbcb4eeb57a780	0	0	0	0	0	0	0	8	0	0	0	0	0	0	0	0	12	0	0	0	0	0	0	0	0	0	0	0	0	0	0	26	0	0	0	0	0	0	0	0	0	0	0	0	0	0	0	4	0
2b10ba463d88681ae087f0a86dad136d	0	61	31	0	0	0	0	0	0	0	0	0	0	0	0	0	0	0	0	0	0	0	0	0	0	0	0	9	0	0	10	5	0	0	35	0	0	73	63	18	16	14	8	0	0	0	0	0	0
5479c8ebd997a2210c6945dfaebaba5e	0	0	4	0	0	0	0	0	0	0	0	0	0	0	0	0	0	0	0	0	0	0	0	0	0	0	2	0	27	0	0	0	1	0	0	0	0	0	0	0	0	0	0	0	0	0	64	0	0
07efc61d65f5f7954f67135c4afa23db	0	0	0	0	48	0	0	0	0	0	0	0	0	0	0	0	35	0	0	0	0	209	0	0	0	0	0	0	28	6	10	0	44	11	0	0	0	0	0	0	0	0	0	0	0	0	0	0	0
f8eb98dc80212b702e016697d05cdac8	13	5	0	0	0	0	0	0	0	0	0	0	0	0	0	0	0	0	0	0	0	0	2	0	0	0	0	0	0	0	12	0	0	0	0	0	2	5	3	0	0	0	0	0	0	0	0	0	9
aa4511d44f0f440a0588d0d36ac0ce0d	0	0	0	0	0	0	0	0	0	0	0	0	0	0	0	0	0	0	0	0	0	0	10	24	0	0	0	0	0	0	0	0	0	6	0	0	0	0	0	53	6	0	0	0	0	0	0	4	0
dac1aa8a018f6cf2ecbdb1cae0df0398	0	0	0	0	23	0	60	59	0	0	0	0	0	0	0	0	0	0	0	0	0	0	11	14	0	0	0	0	0	0	7	0	0	24	0	0	0	0	0	0	0	0	0	0	28	21	45	0	38
d40f0201fc91fda0f6ce6062d921f26e	0	0	0	0	0	0	0	0	0	0	0	0	0	0	0	0	29	0	26	72	0	0	0	0	0	0	0	0	0	0	0	10	0	0	0	4	0	0	28	0	0	0	0	0	0	0	20	0	0
16e9765e9a1093560f3a3858aaaa060b	0	0	0	0	0	19	0	0	0	0	30	0	0	0	0	0	0	65	0	0	0	0	0	20	67	0	0	0	0	15	18	0	0	0	3	0	0	0	0	0	0	0	0	0	7	0	0	0	40
e18eaaa925fc9f7bfc547dbd5a065979	0	0	0	0	0	3	9	26	0	0	0	0	0	0	0	9	0	0	0	0	0	0	0	0	0	3	36	23	5	0	0	0	0	0	0	0	0	0	0	0	0	0	0	0	70	22	0	20	0
f412499e3348728aa6fb6485ee130de9	0	23	52	0	0	0	9	0	51	0	0	0	0	0	0	0	0	0	0	0	0	0	0	0	23	0	25	16	39	0	10	4	17	40	5	77	0	19	8	77	217	0	67	24	49	32	36	54	4
a0b7cd224f3796ca519fa49560db4f36	0	0	0	0	0	0	0	0	15	0	0	0	0	0	0	0	0	0	0	0	0	0	0	0	0	0	12	14	0	0	0	0	0	0	0	11	68	0	0	0	0	0	0	0	0	0	0	0	23
554efa3476f69f6b5c777e4b47a5bddd	0	0	0	0	0	0	0	0	0	0	0	0	0	0	0	0	0	0	0	0	0	0	0	0	0	0	0	0	0	0	0	0	0	0	0	3	0	0	0	0	0	0	0	0	0	0	0	0	0
ef918ac2339efe3239c535a255f39ed2	0	0	58	0	0	59	15	26	0	43	0	0	166	298	0	64	82	328	0	0	0	39	18	0	9	20	0	0	27	0	0	2	10	0	11	0	5	0	0	0	20	0	0	24	14	0	32	46	6
e987344186a748bd9d117042456b1bf2	0	0	0	0	0	0	0	0	0	0	0	0	0	0	0	2	4	0	0	0	0	0	11	0	0	0	0	0	0	0	0	0	0	0	0	0	0	0	0	6	0	0	0	0	0	0	0	0	7
21ce66f36851b0e2f6e5f2e0ca6646e3	0	0	2	0	0	0	0	0	0	0	0	0	0	0	0	0	0	0	0	0	0	0	1	0	0	0	0	2	0	0	0	0	0	0	0	0	0	0	0	0	0	0	0	0	0	0	0	0	0
eb752809ebdc401feb58262e9f003331	0	0	0	0	0	0	0	0	0	0	0	0	0	0	0	0	0	0	0	0	129	0	25	0	0	0	0	0	0	0	0	0	0	0	0	0	0	0	0	0	0	0	0	0	0	0	0	0	0
daa651ca66341f281d5feb5ca38b7913	39	51	11	36	0	0	37	87	0	0	33	0	0	0	0	0	0	0	0	0	42	43	17	21	0	0	0	18	0	47	47	0	35	0	0	15	0	33	11	0	13	0	6	0	16	12	6	0	0
fb5bc8b4e9139ff68f416de725ceaa5a	0	0	0	46	0	0	0	27	0	0	0	0	12	0	0	0	0	0	0	0	0	21	0	21	0	10	0	11	0	0	0	0	0	14	0	0	0	0	0	0	0	0	0	0	31	11	0	21	6
8b7cf432d590442920f09c785a3eb74f	0	0	0	0	0	0	0	0	0	14	0	0	0	0	0	0	0	0	7	0	11	0	0	0	0	0	3	5	10	0	0	0	0	0	0	0	0	0	3	0	0	0	0	0	0	0	0	0	0
755d21cbea4e8ca5f7bea5c844c7f4cf	0	0	0	0	0	0	0	0	0	9	0	0	0	0	0	0	12	0	0	0	14	0	0	0	0	0	0	37	0	0	0	0	0	0	0	0	0	0	0	0	0	0	0	0	9	10	0	36	8
b656f3a3566c0cafa43652485365a83d	0	0	0	0	0	0	0	0	0	0	0	0	0	0	0	0	0	0	0	0	18	0	0	0	0	0	0	0	0	0	0	0	0	0	0	0	0	0	0	0	0	0	0	0	0	0	0	0	5
7a634b1179969e4bb66f85bb7fe24398	0	0	0	0	0	0	0	0	0	0	0	0	0	0	0	0	0	0	0	0	16	0	0	16	47	0	0	0	0	0	0	0	0	0	0	51	0	0	4	0	0	0	0	0	0	0	0	0	12
0c9c96a0ce5476711e98d1fedad89807	0	0	0	0	0	0	0	0	0	15	0	0	0	0	0	0	0	0	0	0	0	0	0	13	21	0	22	0	0	0	48	0	0	0	0	0	0	0	0	46	20	0	0	0	0	0	0	0	0
4e660101004fdd5db78eb2fb0fb33564	0	0	0	0	0	0	0	0	0	0	0	0	0	0	0	0	0	0	0	0	0	0	0	0	0	0	0	0	0	0	0	0	0	0	0	0	0	0	0	0	4	0	0	0	0	0	0	0	4
7a5f23afe18987777f7798306fcbcd28	0	0	16	17	29	0	0	11	0	0	10	0	0	0	0	0	0	0	0	0	0	0	0	0	8	0	8	7	12	5	0	15	0	0	3	10	6	0	15	10	0	36	0	0	4	10	0	7	7
741faed52b96ecde605ceab0579dec19	68	0	0	0	0	0	0	0	0	0	0	0	0	0	1	0	0	0	0	0	43	0	9	0	0	0	0	0	0	0	0	0	0	0	14	0	0	0	0	0	0	0	0	0	0	0	0	0	0
5f2c20eb05b17eded54c72e24938faba	0	0	6	0	0	0	0	0	0	0	0	0	0	0	0	0	0	0	0	0	0	0	0	0	0	0	0	11	0	0	0	0	0	0	0	0	0	7	0	0	0	0	0	0	0	0	15	0	0
a793a1d383e4eaa0b1df2790a467bd14	0	0	0	0	0	0	0	0	0	0	17	0	0	0	0	0	0	0	0	6	0	0	0	0	0	0	0	0	0	0	0	0	0	4	39	0	0	0	0	0	0	0	0	0	0	0	21	0	0
ee605665f55530867949980a0983d12c	0	0	0	0	0	0	0	0	0	0	0	0	0	35	0	0	0	0	0	0	0	0	0	0	0	0	25	0	0	0	0	0	0	0	0	0	0	0	0	0	0	0	0	0	0	0	0	0	0
e885b7cceacf623a46813bac2255f3e7	0	0	0	0	0	0	0	0	0	0	0	0	0	72	0	0	15	0	0	0	0	0	0	0	0	0	0	0	0	26	66	0	0	145	96	132	0	0	0	0	0	0	0	0	0	0	0	0	0
b0ec80bc724be05518abc67b586a19c8	0	0	0	0	0	35	0	0	0	19	0	0	0	0	0	0	0	0	0	0	0	0	0	0	0	0	0	0	0	21	19	0	0	0	0	0	0	0	0	0	0	0	0	0	0	0	5	0	0
2c9ef645a267e4b7f2ca14daa79ee47c	0	0	0	0	0	0	0	0	19	0	0	0	0	0	0	0	0	0	0	0	0	0	0	0	0	0	0	0	56	0	0	0	0	0	0	0	0	0	0	0	0	0	0	0	0	0	0	0	0
996cca7e431a7e0142e28be21449c071	0	0	0	0	0	0	0	0	0	0	0	0	0	0	0	0	0	0	0	0	0	0	3	0	0	0	0	0	0	0	0	0	0	0	0	0	0	0	0	0	0	0	0	0	0	0	6	0	0
86b8bfaeafe2ed3737f10d4330ff9eff	0	0	0	0	0	19	7	8	0	0	0	5	146	430	0	44	48	38	0	0	0	45	0	0	0	0	0	0	0	0	0	0	0	0	0	0	0	0	0	0	0	0	0	0	0	0	0	0	0
2d1f86b5c65b2123953f1c913741d443	0	0	0	7	0	0	0	0	0	0	0	0	0	0	0	0	0	0	0	0	0	0	49	0	0	0	0	15	15	20	32	0	0	0	0	0	0	10	0	35	4	0	0	0	0	0	0	0	25
c8b28e86b5ee54fb3f09acb4cb2b377a	0	0	0	0	0	0	0	0	0	0	0	0	0	0	0	0	0	0	0	0	0	0	0	0	0	0	0	0	0	0	0	0	0	13	0	0	0	6	31	0	0	0	0	0	0	0	0	0	0
e9c2abfdea9a2d2d182b2f32e23e47ed	0	0	0	0	0	0	0	0	0	0	0	0	19	6	0	0	32	0	0	0	0	0	0	0	0	0	0	0	0	0	0	0	0	0	0	0	0	0	0	0	0	0	0	0	0	0	0	0	0
64857f94b1bf06b421139cd8ee655288	0	0	0	0	0	0	0	0	0	0	0	0	0	0	0	0	0	0	0	0	0	0	0	0	0	0	0	0	1	1	0	0	0	0	0	0	0	0	0	0	0	0	0	0	0	0	1	0	0
4de016a262a198c9e04a675f1f20c881	0	0	0	0	0	0	0	0	0	0	0	0	0	0	0	0	0	0	23	30	0	0	0	0	0	0	0	0	0	0	1	0	0	0	0	0	0	0	0	0	0	0	0	0	0	0	0	0	0
1e49e86a1e0a9860d452ae2ed5ee43e7	0	0	0	0	0	0	0	0	0	0	0	0	0	0	0	0	0	0	0	0	0	0	0	0	6	0	0	0	0	0	0	0	0	0	5	0	0	0	0	0	0	0	0	0	0	0	0	0	0
8b7e8bd8cb8514e5626c4a04538a532c	0	0	0	0	0	0	0	0	0	0	0	0	0	0	0	0	14	0	0	0	0	0	0	0	0	9	0	0	0	0	0	0	0	0	0	0	0	7	0	0	0	0	0	0	0	0	5	0	0
0438b787acb32cbd3131894bc046b3c6	13	0	0	0	0	50	6	16	0	15	12	0	0	0	0	72	0	31	0	0	0	0	8	123	157	72	0	41	0	0	0	0	12	38	25	0	8	36	7	0	11	48	0	0	0	0	28	34	64
c977023c6f01913f3fca67e805d0365d	0	0	0	0	0	0	0	0	0	0	0	0	0	0	0	0	0	0	0	0	0	0	0	0	0	76	99	0	0	0	0	0	0	19	0	0	0	0	0	0	0	0	0	0	0	0	0	0	0
492fcd1e629050abef73ed3f17f3718c	0	0	0	0	0	10	0	0	0	14	0	0	0	0	0	0	0	6	0	0	0	110	39	5	4	0	0	0	0	6	10	0	0	0	3	0	31	3	30	43	26	0	0	0	4	0	0	0	6
63727072cdb91f33cf7c4a931c4a0fb3	0	0	0	0	0	0	0	0	0	0	0	0	0	0	0	0	0	0	0	0	0	0	0	0	0	0	0	0	0	8	0	0	0	0	0	0	0	0	0	0	4	0	0	0	0	0	0	0	0
e02ad517e86a75a8b92b9a37919f7337	0	0	0	0	0	0	0	0	0	0	0	0	0	0	0	6	0	0	0	0	0	0	0	0	0	0	0	0	0	0	0	0	0	0	0	0	0	0	0	0	0	0	0	0	0	0	0	0	0
fbfbb2dc225009f703d7e663e8b17591	0	0	27	0	0	6	0	0	10	3	18	0	0	0	0	0	0	0	0	0	0	0	0	11	11	0	0	9	0	0	0	0	0	0	0	0	5	0	3	9	0	0	0	0	0	0	0	0	0
b601be26f757d5e0b3578658dbb9b425	0	0	0	0	0	0	0	0	16	0	0	0	26	0	0	0	0	0	0	0	0	31	29	0	0	4	0	0	13	22	26	0	0	0	32	0	0	24	0	0	0	0	0	0	0	0	37	0	0
d4c2e19cb24153a2c3d4739c9b091046	0	14	0	0	0	0	0	0	0	0	0	0	0	0	0	0	0	0	22	22	0	8	0	0	0	4	1	0	0	0	0	0	40	0	0	0	0	0	0	0	0	0	0	0	0	0	0	0	17
ee6c3b5e53bd2210d606c7e967704529	0	0	0	0	0	0	0	0	0	0	0	0	0	0	0	0	0	0	0	0	0	0	6	0	0	0	0	0	0	0	0	6	0	0	0	0	0	0	0	0	0	0	0	0	4	0	0	0	0
54b38fc3ba1ab38d669253ab7357362d	0	0	0	0	0	0	0	0	0	0	0	0	0	0	0	0	0	0	0	0	0	0	0	19	12	0	0	0	0	0	0	0	0	0	0	0	0	0	4	0	0	0	0	0	0	0	0	22	0
f486a709c34b0adf4656ad233cb1c31a	0	6	0	0	0	0	0	0	0	8	3	0	0	0	0	0	0	0	0	0	0	0	0	0	0	3	0	0	0	0	4	0	0	0	0	3	0	0	0	0	0	0	0	0	0	0	0	5	0
fa1fae8149893a082dfc817f3a062428	0	0	0	0	0	219	0	0	0	55	0	0	0	0	0	0	0	0	0	0	0	0	2	22	11	0	0	0	0	0	0	0	0	0	9	0	0	0	0	0	0	0	0	0	0	0	0	0	0
e51dff747c13041369fd4f3f81c4d76f	0	0	0	0	0	0	0	0	0	0	0	0	0	0	0	0	0	0	0	0	0	0	0	0	0	0	0	0	0	0	0	0	0	0	0	0	0	0	0	0	0	0	0	0	0	0	0	0	0
a9f6a081ea094c299aed58e25a77cae0	0	0	0	0	0	0	0	0	0	0	0	0	0	0	0	0	0	0	0	0	0	0	0	19	10	14	23	0	42	0	0	0	0	0	0	0	0	0	0	12	9	0	0	76	0	0	0	0	0
31c9e35a99ada490eb52f866b043bea9	20	0	0	0	0	0	0	0	0	0	0	0	0	0	0	0	39	0	0	0	0	0	64	0	0	0	0	0	0	0	6	0	0	0	0	1	0	0	0	0	0	0	0	0	0	0	0	0	23
3cad6598694fb6e0f00e59975483a95f	13	0	8	0	38	25	7	4	11	10	0	0	0	0	0	0	0	0	0	0	0	0	0	0	0	1	11	0	0	0	2	0	0	0	2	2	26	1	0	0	18	0	0	3	0	10	4	1	2
df1747e70e3e73545f0d00361bdc0285	0	0	0	0	0	0	0	0	0	0	0	0	123	603	0	0	92	0	0	0	0	0	0	0	0	0	0	0	0	0	0	0	0	0	0	0	0	0	0	0	0	0	0	0	0	0	0	0	0
6c3d12d7aca1fb7d81c40967fbd98c11	0	0	0	0	0	0	17	17	0	0	0	0	0	0	0	0	0	0	0	0	0	0	0	0	0	0	0	0	0	0	0	0	0	0	19	0	0	0	0	0	0	0	0	0	0	6	0	0	0
84c5a7d68244904c6ac2dfb84c98523c	0	0	0	0	0	0	0	0	0	0	0	0	0	0	0	0	0	0	0	0	0	0	3	0	0	0	0	0	0	7	9	0	0	0	0	0	0	7	0	0	0	0	0	0	0	0	0	0	18
f914b31557664fed1c2b6d5f40ecd344	0	11	5	0	0	0	4	0	0	0	5	0	0	0	0	0	0	0	0	10	0	0	0	2	3	0	14	4	6	0	0	0	0	0	0	0	0	0	0	0	0	4	0	0	0	6	0	0	0
173989d6376580bb1fe5de506f733c8a	0	0	0	0	0	0	0	0	0	0	0	0	0	0	0	0	0	0	0	0	0	0	0	0	0	0	0	0	0	0	0	0	13	0	0	0	0	0	0	0	0	0	0	0	0	0	0	0	0
47ff64acb0cb5ee394344aec18d05718	0	0	6	0	0	3	0	0	0	0	0	0	18	0	0	0	10	0	0	0	0	0	0	0	0	0	0	0	0	0	0	0	0	0	0	9	2	0	0	0	0	0	0	0	0	0	0	0	28
8f7fc9a61b60ed7f0704ecc92a65bcd5	9	0	0	0	0	0	0	0	27	0	0	0	0	0	0	4	0	0	0	0	0	0	0	0	0	11	15	16	9	7	0	0	7	0	6	8	4	0	0	0	0	0	0	0	49	17	13	14	0
c906303c478dbf7531f3c1b25fa5e8f4	0	0	0	0	0	0	0	0	0	0	0	0	0	0	0	0	0	0	0	0	0	0	38	0	0	0	0	0	0	21	13	0	32	0	0	0	0	0	0	30	9	0	0	0	0	0	0	0	16
41108a1d0ceca4deb8285017b0fcd979	0	0	0	0	0	0	0	0	0	3	0	0	0	0	0	0	0	0	10	0	0	0	10	0	0	0	0	0	0	2	10	0	4	0	0	0	0	0	0	0	0	0	0	0	0	0	0	0	0
2630c6344d39cde745ee8b8c3deb3420	0	0	0	0	0	0	0	0	0	2	0	0	0	0	0	0	0	0	0	0	0	0	0	0	0	0	0	0	0	0	0	0	0	0	0	0	0	0	3	1	0	0	0	0	0	0	0	0	0
349350dc2239db748b20e2071da43fd6	0	0	0	0	0	0	0	0	0	0	0	0	0	0	0	0	0	11	0	0	0	0	0	0	0	0	0	0	0	0	0	0	0	0	0	0	0	0	0	0	0	0	0	0	0	0	0	0	0
1ba65f8aa97b650d4885b4c43f81b30a	0	0	0	0	0	0	0	0	0	0	0	0	0	0	0	0	0	0	0	0	0	0	0	0	0	0	0	0	0	0	4	0	0	0	0	0	0	0	2	0	0	0	0	0	0	4	0	0	0
25a0672a6b7f480fa55668ae8bd4f05d	0	0	29	0	10	0	0	0	0	0	0	0	0	0	0	0	0	0	0	0	0	0	15	0	0	0	13	0	0	33	21	0	0	6	0	6	20	27	0	14	0	0	0	0	0	0	5	0	6
14f7ab53a5026af036116765df213c59	0	0	0	0	0	0	0	0	0	0	0	0	0	0	0	0	0	6	0	0	0	0	13	0	0	0	0	0	0	0	0	0	0	0	0	0	0	0	0	0	0	0	0	0	0	0	0	0	0
cd6006573e62843aca468e23bf83f801	0	0	0	0	0	0	0	0	0	0	13	0	0	0	0	0	0	0	0	0	0	9	0	0	0	0	0	5	0	0	0	0	0	0	0	0	0	0	0	0	0	0	0	0	0	0	0	0	0
fefa5efe6fd53214518aad1c75e073ef	0	3	0	0	13	0	0	0	7	7	0	0	12	0	0	0	19	0	0	6	0	0	7	14	3	0	0	0	0	23	17	0	48	7	10	7	16	20	4	5	0	0	0	0	0	0	81	5	8
d223108824a4620a765b27db363a9b57	0	0	0	0	0	0	34	24	0	0	0	0	0	0	0	0	0	0	0	0	0	0	0	0	0	0	0	0	0	0	0	0	0	0	0	0	0	0	0	0	0	0	0	0	14	14	5	0	0
090a2b69369d0d56b91633f42279ee2e	158	108	70	0	94	0	166	162	208	13	125	0	0	38	0	0	26	28	30	90	24	362	32	69	70	218	61	205	82	67	73	355	155	94	6	79	44	38	42	121	81	959	928	489	11	98	68	35	8
394b9b137759d71d05cfef37704092bd	0	0	5	0	0	0	0	0	5	1	0	0	0	0	0	0	5	0	0	0	0	4	3	0	0	0	0	1	1	0	1	0	1	0	1	1	0	0	4	0	0	0	0	0	0	0	0	1	0
930c1ec5d0c182154304a22ab184b07d	0	12	0	0	0	131	159	168	88	334	27	0	0	0	0	40	1292	469	950	0	37	155	1204	16	56	10	7	35	23	32	23	5	19	19	277	36	8	42	16	50	22	11	0	0	39	23	58	0	40
777cc60717e152210b8e307e68309e9c	0	15	0	0	0	0	0	0	0	0	0	0	0	418	0	0	0	0	0	0	0	0	4	0	0	0	0	0	0	0	0	0	0	9	0	12	0	0	0	0	0	0	0	0	0	0	75	0	0
640b1ea5d0ea801599940544aaead82e	81	47	0	40	0	6	0	0	0	0	0	0	0	0	0	0	0	0	0	43	188	56	1	0	0	0	0	0	0	8	16	0	27	7	26	18	8	13	0	6	0	94	7	0	1	25	0	17	2
108b4cd2e1c89f63c93fb582c3235f25	0	19	0	59	0	7	10	17	0	22	19	0	0	0	0	0	0	0	0	0	0	0	13	30	7	0	13	12	12	20	19	11	0	25	0	0	9	18	19	0	15	13	10	14	0	8	0	19	5
958b4464eb66c920c49f5a41de6d70b6	25	6	0	0	0	0	0	6	0	0	0	0	0	0	0	0	5	0	0	0	0	0	0	0	0	5	0	0	11	0	0	0	0	0	0	0	0	0	14	0	0	0	0	0	0	0	0	0	0
bf54f32ef57de1b3d4bb40f24fcc4420	0	6	0	0	0	0	0	0	0	0	0	0	0	0	0	0	0	0	0	0	0	0	0	0	0	0	0	0	0	0	0	0	0	0	0	0	0	0	4	0	0	0	0	0	0	0	0	0	0
b37b7b5ae2e4668649bb223049dae652	3	0	0	0	0	0	0	0	0	0	0	0	0	0	0	0	0	0	0	0	0	0	0	0	0	0	0	0	0	0	0	0	0	0	0	0	0	0	0	0	0	0	0	0	0	0	0	0	0
a45e23be5b22a0076813e7f7510f25d9	0	0	0	0	0	0	25	15	0	0	18	0	0	0	0	0	0	0	16	0	0	0	4	0	0	0	0	0	15	0	0	0	0	0	0	0	0	0	0	0	0	0	0	0	0	0	0	0	13
acfec12a2d78bbf951d999c6f4f86b65	0	4	0	0	0	0	0	0	0	0	6	0	0	0	0	0	0	0	0	0	0	0	4	6	8	0	0	0	0	9	1	4	0	3	3	0	7	0	11	0	0	0	0	0	0	0	0	0	8
36de2e87421b4d5ca8a0ac3c5d6c58c0	6	0	0	0	0	0	0	0	0	0	0	0	0	0	0	0	0	0	0	0	0	4	0	0	0	0	0	0	3	0	0	0	0	0	0	0	0	0	0	0	0	0	0	0	0	0	0	0	0
ea4c750f48dbcf92b6bbf5d7d4b07011	0	0	0	0	0	0	0	0	0	0	17	0	0	0	0	0	0	0	0	0	0	0	0	0	0	0	0	0	0	0	0	0	0	0	0	0	0	0	0	0	0	37	0	0	0	0	0	0	0
28fd13a5d470bed3550a783c142fe22d	0	0	15	24	0	0	0	0	0	0	0	0	0	0	0	0	0	0	0	0	0	60	19	0	0	0	17	0	0	16	14	0	31	37	0	0	0	0	13	0	0	16	0	0	0	0	0	15	0
426b96845cabcde925a86d0ebe075ba5	0	0	0	0	0	0	0	31	0	18	0	0	0	0	0	0	0	0	0	0	0	0	12	0	9	0	0	13	0	6	3	0	0	12	0	0	17	14	15	0	0	0	0	0	0	0	8	18	0
9d51b032d7532f41427ff359d1f9b09d	0	0	0	0	0	11	0	0	11	51	0	0	0	0	0	0	0	0	5	0	0	0	0	0	0	0	0	0	0	0	0	0	0	0	0	0	0	0	0	0	0	0	0	0	0	0	6	0	0
8109cce3ea5145573a93726a001225ad	0	0	0	30	0	0	0	0	32	30	0	0	0	0	0	0	0	0	0	0	0	0	0	0	42	0	0	0	0	0	0	0	0	0	0	0	0	0	0	0	0	28	0	0	0	0	0	0	0
a08fd2f66ea3ebb9b441cb643631d572	0	0	0	0	0	26	0	0	0	44	0	0	0	0	0	0	0	0	0	0	0	0	0	0	0	21	0	12	0	0	0	0	0	0	0	0	0	0	0	0	24	0	0	0	0	0	0	0	0
a25fd6860edacc4a35cc8a95e1fe3d84	0	0	0	0	0	0	0	0	0	0	0	0	0	0	0	0	0	10	15	0	0	0	0	0	0	0	0	0	0	0	0	0	0	0	0	0	0	0	0	0	0	0	0	0	0	0	0	0	0
e537226dd3c5a569059ac0611a2edc2b	0	6	0	0	5	0	15	7	12	5	0	0	0	0	0	0	0	0	0	0	3	0	0	8	15	0	0	0	0	0	0	0	0	2	7	0	0	3	13	0	0	0	0	0	0	0	0	0	0
16f9a3d1523e84663e6668c6b2be9a27	0	0	11	0	0	10	0	0	0	26	0	0	0	0	0	0	0	0	0	0	0	0	0	0	0	7	15	5	0	0	0	60	9	0	8	0	14	11	0	12	0	0	0	0	0	13	0	0	0
e63575ad13d9817f436912da14b94632	47	52	27	0	0	0	70	62	0	0	56	0	0	0	0	0	0	0	28	84	80	92	34	30	0	0	0	0	12	26	32	0	33	121	0	50	0	36	32	35	0	28	0	0	17	19	18	29	27
d311a7957824b75acbb0c2c63a51c777	0	0	0	0	0	0	0	0	0	0	0	0	0	0	0	0	0	0	0	0	0	0	10	0	0	0	0	12	0	0	13	0	0	0	0	0	22	0	47	0	0	0	0	0	0	0	0	0	12
660628ee456287ca08bf1e46acac92c4	0	0	0	20	27	0	0	0	0	0	0	0	0	0	0	0	0	0	0	0	0	0	0	0	0	0	0	0	0	0	0	0	0	0	0	0	0	0	17	0	0	0	0	0	0	0	0	0	0
9c14beb4df8eae8ddf13e61a225d8a25	0	0	0	0	0	0	0	0	0	0	0	0	12	0	0	0	15	0	0	0	0	0	0	0	0	0	0	0	0	0	0	0	0	0	0	0	0	0	0	0	0	0	0	0	0	0	0	0	0
a909d935c604c9fe459e796f7f992b2d	0	0	0	0	0	0	0	0	0	0	0	0	5	0	0	0	0	0	0	0	0	0	0	0	0	0	0	0	0	0	0	0	0	3	0	5	0	0	0	5	0	0	0	0	6	7	0	0	1
5668c9424721fd56553c8b8db9724b3a	0	0	0	0	0	1	0	0	0	0	0	0	0	0	0	0	0	0	0	0	0	0	0	0	0	0	0	0	0	1	0	0	0	0	0	0	0	0	0	0	0	0	0	0	0	0	0	0	0
d2c894975f2fb2f93c273ca97aa5a635	0	0	0	0	0	0	0	0	0	0	0	274	2106	0	0	185	46	0	386	0	0	0	0	0	0	0	0	0	0	0	0	0	0	0	0	0	0	0	0	0	0	0	0	0	0	0	0	0	0
d07f6591b2621d76deca249cf9bab940	0	0	0	0	24	0	0	0	0	0	0	0	0	0	0	0	0	0	0	19	0	0	17	0	0	0	0	0	22	0	5	0	0	0	0	0	0	4	0	0	0	0	0	0	0	0	0	0	0
34195ed219945095ae4680a63e413aa6	0	0	13	0	0	0	0	0	0	0	0	0	11	0	0	28	6	25	8	0	0	0	0	0	0	6	0	5	15	0	0	0	0	0	0	0	1	0	0	0	9	0	0	0	0	0	0	0	0
2eab3aaaa1cc7e963fbdbf0c946b86a9	0	0	0	0	0	0	0	0	0	0	0	0	0	0	0	0	0	0	0	0	0	0	3	0	0	0	0	0	0	0	0	0	0	0	0	0	0	0	0	0	0	0	0	0	1	0	0	0	0
c9a6487af0a47190d005b208cef1a01f	0	0	0	0	0	0	0	0	0	0	0	0	0	0	0	0	0	0	0	18	34	0	14	0	0	0	0	0	0	0	0	0	0	0	0	0	0	0	0	0	0	0	0	0	0	0	0	0	0
1875b5e3eb7063a027b377f0b6bcdbc9	0	0	0	0	0	0	0	0	20	34	0	0	0	0	0	0	0	0	27	0	0	179	0	0	0	0	0	0	0	0	0	0	0	0	0	0	0	0	0	23	9	0	0	0	0	0	0	0	4
27062c1e9d734073b000b4c37b447c4f	0	0	0	0	0	0	0	0	0	0	0	0	0	0	0	0	0	0	0	0	11	0	0	0	0	3	0	0	0	0	4	0	10	0	0	0	0	0	0	0	0	0	0	0	3	0	0	21	0
441bfb7b2308f7aab52ee13468bfdf30	0	0	0	0	0	0	0	0	0	0	0	0	0	0	0	0	0	0	0	0	0	8	0	4	0	0	0	0	0	0	8	0	0	0	0	0	0	0	0	0	0	0	4	0	0	10	0	0	0
339a884074cfa29b66af6395ec55cd67	0	0	0	0	0	0	67	65	0	0	0	0	0	0	0	0	0	0	0	0	0	0	0	31	5	0	37	0	0	0	0	0	0	0	0	0	0	0	0	0	0	0	0	0	108	16	0	8	0
7c35b57ae97b78a318398cea4358d155	0	0	0	0	31	0	18	32	0	7	16	0	0	35	0	2	12	11	0	0	0	216	16	8	30	0	0	7	0	0	0	0	0	0	40	0	0	0	8	6	0	0	0	132	32	18	0	0	0
936b9c2a8343f0e342846d0883f0cb40	0	0	0	0	0	0	0	0	0	0	0	0	0	0	0	0	0	0	14	0	0	0	0	0	0	0	0	0	0	5	0	0	0	0	0	0	0	0	0	0	3	0	0	0	0	0	0	0	0
85ab11f9dbbcce6f3d185a2f77f52c07	0	0	0	0	0	0	0	0	0	0	0	0	0	0	0	0	0	0	0	0	0	0	0	0	0	0	24	0	0	19	0	0	0	0	0	0	0	0	15	0	0	0	0	0	0	0	0	0	0
adcd41da284fbafd88a4842ead5fc9d4	0	15	171	0	15	3	20	42	23	12	15	0	8	0	0	4	0	0	0	0	69	25	0	9	6	4	7	0	0	2	0	0	10	5	15	25	10	1	0	15	33	24	3	10	173	51	18	23	33
4d3aa33324240478ec7842d8e52529a0	0	0	0	0	0	0	0	0	0	0	0	0	0	0	0	0	0	0	0	0	0	0	0	3	4	29	0	11	0	0	0	0	0	0	0	0	0	0	11	0	0	7	0	0	0	3	0	0	0
6ec2deefef9251b545ba19ed6cb93c1a	4	0	0	0	0	0	0	0	0	0	0	0	0	0	0	0	0	0	0	0	0	0	0	0	0	0	0	0	0	0	0	0	0	0	4	0	0	0	0	4	0	0	0	0	0	0	0	0	0
fdee26ea18b8006a1f1b7b523b435f5b	0	0	0	0	0	0	0	0	0	0	0	0	8	0	0	0	0	0	0	0	0	0	0	0	0	0	0	0	0	0	0	0	0	0	0	0	0	0	0	0	0	0	0	0	1	0	0	0	0
a8b6f63f121d85b9b53067881aa598bc	0	0	0	0	0	0	0	0	0	0	7	0	0	0	0	0	0	0	0	0	0	0	0	3	7	44	14	0	0	0	0	56	0	0	0	38	0	0	8	0	0	11	5	10	29	77	0	12	0
afcd64e35a1751ffb4ab1fda4228e0ae	0	0	0	0	0	0	0	0	0	0	0	0	0	0	0	0	0	0	0	0	0	0	4	0	0	0	0	0	0	2	0	0	0	0	0	0	0	0	0	0	0	0	0	0	0	0	0	0	0
20b0706c83caf8b159bd49df27296115	0	0	0	0	0	18	0	0	0	0	0	0	0	0	0	0	0	0	0	0	0	0	0	0	0	16	0	0	0	0	0	0	0	0	0	0	0	0	0	0	0	0	0	0	0	0	0	0	0
708e8ec791e8ec804c1fcef1aca26ea2	0	0	0	0	0	0	0	0	0	0	0	0	0	0	0	0	0	0	0	0	0	9	0	0	0	0	0	0	0	55	29	0	0	6	5	2	7	70	4	19	9	0	0	0	0	0	6	0	4
93ca16b13c099e770a2893897ba364b9	106	99	10	140	36	0	40	57	13	0	125	0	0	0	0	4	0	0	29	41	22	33	43	33	32	0	23	60	0	57	73	42	47	13	90	20	61	64	73	27	0	22	4	0	104	74	5	4	53
65dd76e8ab11296d6fa83bb97a7a26dd	0	0	0	0	0	0	0	0	0	1	0	0	0	0	0	0	0	0	0	0	0	0	0	0	0	0	0	0	0	0	0	0	0	0	0	4	0	3	0	0	0	0	0	0	0	0	0	0	0
c45b668bf1655176b85fc145aaf3f278	180	211	10	0	15	30	55	56	30	0	128	0	0	0	0	0	0	0	20	77	170	13	47	14	7	12	0	20	0	82	53	0	181	67	72	378	11	23	122	24	6	0	15	23	7	30	129	62	70
c62fc28ea3f7823007610a9e788c7553	0	0	0	0	0	0	0	0	0	0	0	0	0	0	0	0	0	0	0	0	0	0	0	0	0	0	0	0	0	0	0	0	0	21	14	20	0	0	0	0	0	0	0	0	0	0	0	26	68
569a4cb84e11327379e4f39e5b20a074	34	20	0	22	0	0	17	69	0	22	28	0	0	0	0	0	0	0	52	25	53	0	23	3	0	5	1	12	61	23	19	0	204	24	5	19	3	27	43	39	0	48	0	0	0	0	6	14	14
3395175d49aedc373f0b4b5593502bcd	0	0	0	0	0	0	0	0	0	0	14	0	0	0	0	0	0	0	0	0	0	0	0	0	0	0	0	0	0	0	0	0	0	0	0	0	0	0	0	0	0	0	0	0	0	0	0	0	0
9810584c61307fa1b5741b9dbfedb300	0	3	0	20	0	0	0	0	0	0	13	0	0	0	0	0	0	0	0	0	0	0	0	0	0	8	0	0	0	0	0	0	0	0	0	0	0	0	5	0	0	5	0	0	0	0	0	0	10
df1d8478837d92e3f72645a5f07c4cf7	0	0	0	0	0	0	0	0	0	0	0	0	0	0	0	0	0	0	0	0	0	0	4	0	0	4	0	0	1	0	0	0	0	0	0	0	0	0	0	0	0	0	0	0	0	0	0	0	2
9bb9ad83fd7a36c7cdd6625aa318c157	0	0	0	0	0	0	0	0	0	0	0	0	0	0	0	0	0	0	0	13	0	0	15	0	0	0	0	3	0	5	5	0	3	0	0	0	0	0	0	31	0	0	0	0	0	0	0	0	0
b158e02b327931a38eab2b9c37fc7284	0	0	0	0	0	0	0	0	0	3	0	0	0	0	0	0	0	0	0	0	0	0	0	0	0	0	0	0	7	0	0	1	0	0	0	0	0	0	0	0	0	0	0	7	0	1	0	3	0
b1b2c3be042f6cdce7a3f1cee1107bc4	0	0	0	0	0	0	0	0	0	0	0	0	0	0	0	0	0	0	0	0	0	0	0	0	0	0	0	0	0	0	0	0	0	0	0	0	9	0	0	0	0	12	0	0	2	0	0	0	9
0cf7a161861a390ece166cf85e11bfe2	0	0	19	0	0	11	0	0	0	0	0	0	0	0	0	0	0	0	0	0	0	0	0	0	0	0	0	0	0	0	0	0	0	0	0	0	0	0	0	0	0	0	0	0	10	0	15	0	8
4e241999f795a93a113686548d1ef6b6	0	0	0	0	0	0	0	0	0	0	0	0	0	0	0	0	0	0	0	0	0	0	0	0	0	0	0	0	0	0	0	0	0	0	0	0	0	0	12	0	0	0	0	0	0	0	0	0	0
7ebfe05924b99e5394d103f5a9f67f19	0	0	0	0	0	0	0	0	0	0	0	0	0	0	0	0	0	0	0	0	0	12	12	0	0	0	0	0	0	0	0	0	0	0	0	0	0	0	0	0	0	0	0	0	0	0	0	0	0
69d44a4d4fb482def85e6f6840ab0800	0	0	0	0	0	0	0	0	0	3	0	0	0	0	0	0	0	0	8	0	0	0	5	0	0	0	0	0	0	0	0	0	0	0	7	5	0	0	0	0	0	0	0	0	0	0	0	0	0
d8f6917c016be9ed972eca3dfe464e78	0	0	0	0	0	0	0	0	0	0	0	0	0	0	0	0	0	37	0	0	0	0	0	0	0	0	0	0	0	0	0	0	0	0	0	0	0	0	0	0	0	0	0	0	0	0	0	0	0
bbed52ea55c456ac7ff33b792a8c77b8	0	0	0	0	0	0	0	0	0	0	0	0	0	0	0	0	0	0	0	0	0	0	3	13	0	0	0	0	0	0	0	23	0	0	0	0	0	0	0	0	0	0	0	0	0	0	0	0	0
eb5eb7c61ee2d7631e6ed19757deed97	0	10	0	0	0	0	20	0	0	0	0	0	0	0	0	0	0	0	0	0	0	0	0	0	0	0	9	0	0	0	0	0	12	0	7	0	0	0	0	0	0	0	0	0	0	0	0	2	10
6008059768552217e9b986185d2cc24e	0	0	0	0	14	0	0	0	0	0	0	0	0	0	0	0	0	0	0	0	0	0	0	0	0	0	17	0	14	0	0	0	0	0	0	0	0	0	0	0	0	0	0	0	0	0	0	0	0
3d314aaeb757ece05d79dd42f8a56a04	0	0	0	29	22	0	0	0	0	0	0	0	0	0	0	5	0	0	0	0	0	0	0	0	7	22	8	0	0	4	0	0	6	0	0	0	0	6	0	0	10	0	0	86	0	2	0	0	12
4fb672c6e9924261a663a32e4aafca4f	0	0	0	0	0	0	39	24	0	0	0	0	0	0	0	0	0	0	0	0	0	0	9	11	11	21	22	0	0	0	0	0	0	0	0	0	0	0	0	0	72	0	0	0	27	14	0	0	0
33245d760a0fb7bd23875fe8359f8f28	0	2	0	0	0	0	0	0	1	0	16	0	0	1	0	0	0	0	0	0	0	0	0	1	0	2	1	0	3	0	0	0	2	0	1	7	0	0	0	0	0	0	0	0	0	4	0	0	0
019307a91b8b0513916ff0ffc66220ed	0	3	0	0	0	0	0	0	0	0	0	0	0	0	0	0	0	0	0	0	7	0	0	0	0	0	0	0	0	0	0	0	0	0	0	0	0	0	0	0	0	0	0	0	0	0	0	0	0
efde832866ba1296f8d810eeade38b79	0	0	0	0	0	0	0	7	38	8	7	0	0	0	0	0	0	0	0	3	11	0	0	14	25	3	20	29	9	22	12	2	0	8	0	9	1	0	0	7	0	0	0	2	10	25	8	0	0
af010eb233408a59e9ac4d4408da4120	0	0	0	0	0	0	0	0	0	0	0	0	0	0	0	0	0	0	0	0	0	0	0	0	0	0	0	0	0	0	0	0	0	0	0	0	0	0	18	0	0	0	0	0	0	0	0	0	7
d5589655d03603d455fed41022e2a094	0	0	0	0	0	15	0	0	0	15	0	0	0	0	0	0	0	0	0	0	0	0	0	0	0	0	0	0	0	5	4	0	0	0	0	0	0	0	0	0	0	0	0	0	0	0	0	0	0
91e4137594284e4d9414e8d5b621d423	0	0	0	0	0	0	19	22	0	0	16	0	0	0	0	0	0	0	0	0	0	0	0	0	0	0	0	0	0	0	3	0	0	0	0	0	0	0	0	0	0	0	0	0	5	78	0	0	0
04209b2cd5cf81ffe1b6cf98a31ad461	0	0	0	0	0	0	0	0	0	0	0	0	0	0	0	0	0	0	0	0	0	0	1	0	0	6	7	4	0	0	0	0	0	0	0	0	0	6	0	0	0	0	0	0	0	4	0	3	0
e1a26b1b2938a721ba6840b297a034f0	17	13	13	68	0	0	30	53	0	0	41	0	0	0	0	0	0	0	0	44	56	20	11	26	5	12	9	8	20	20	12	6	18	92	1	11	0	6	5	29	0	0	10	0	29	14	0	51	47
1b0ec58192474880049e8eb47adbca3e	0	0	0	0	0	0	0	0	0	0	0	0	0	0	0	0	0	0	0	0	0	0	0	6	0	7	0	0	0	12	0	0	13	0	0	0	0	0	11	19	11	26	0	0	0	0	0	0	0
e58dd5ae74227272194727d21c1cd046	0	14	0	0	0	0	0	0	0	0	0	0	0	0	0	0	0	0	0	0	0	0	0	0	0	0	0	0	0	0	0	0	0	0	0	0	0	14	0	0	0	0	0	0	0	0	0	0	0
4cc4a85e3874ca6f73ac6c5ee1152f87	0	0	0	0	0	0	0	0	0	0	0	0	0	0	0	0	0	0	0	0	0	0	0	0	0	0	0	0	0	0	0	0	0	0	0	0	0	0	2	0	0	0	0	0	0	0	0	0	0
710cb32ad53d17a6b3b7c212e7c9429b	0	0	0	0	0	0	0	0	0	0	0	0	0	0	0	0	0	0	0	0	0	0	5	0	0	0	0	0	0	0	0	0	0	0	0	0	0	0	0	0	0	0	0	0	0	0	0	0	0
ec397e27341743d0bfb87d01562602a6	0	0	0	0	0	10	0	0	0	34	0	0	0	0	0	0	0	0	0	0	0	32	24	8	8	0	7	0	0	11	0	0	0	0	0	0	0	0	0	6	0	0	0	0	0	0	0	0	0
9fbb184efd9cdee09500108000dabe00	0	0	0	0	0	0	33	12	0	21	0	0	0	0	0	0	0	0	0	0	0	0	0	0	15	0	23	0	0	0	0	0	0	0	0	0	0	0	0	0	0	0	0	0	0	0	0	0	0
b53c102afd2ba1b456fd747058b1f1f6	30	0	0	0	0	0	0	0	0	0	0	0	0	0	0	0	0	0	17	0	0	0	0	5	0	0	0	0	0	0	0	0	0	0	0	0	0	0	0	0	0	0	0	0	0	0	0	0	0
4879ea1ce2dbd89fd1f453456b38f4d3	0	0	0	0	12	0	8	0	11	2	15	0	0	0	0	0	0	0	0	0	0	3	4	2	0	2	1	2	0	6	4	1	0	3	1	1	4	8	9	7	0	6	0	0	0	3	1	2	0
024435f9b67b989f1fbf5a8bf2a92388	0	0	0	97	77	0	314	218	78	0	42	0	0	0	0	0	0	0	0	0	0	0	0	70	251	228	132	28	0	0	39	156	92	563	0	11	60	16	45	198	532	46	1232	129	163	84	44	183	5
0f83249eeeb7d52e946ae32d672a0873	0	0	0	0	0	0	0	0	0	0	0	0	0	0	0	0	0	0	0	0	0	0	0	0	0	0	0	0	0	0	0	0	0	6	0	0	0	0	0	22	9	0	0	0	0	0	0	0	0
02ed2c4a98ed70c30cae2b0cdc68807d	0	0	0	0	0	0	0	0	16	0	0	0	0	0	0	0	0	0	0	0	0	0	0	0	0	0	0	0	0	0	0	0	0	0	0	0	0	0	0	0	0	0	0	0	0	0	6	0	0
a80100b6f4bd1d4fcde05ed3aabe9234	89	18	11	30	53	0	56	85	61	42	65	0	12	0	0	5	38	0	74	0	32	86	5	98	55	193	20	185	45	46	42	53	31	115	100	73	42	65	67	59	37	66	9	173	146	71	33	105	212
489328fe339478b997bb8c784f9cd676	18	0	21	0	0	0	0	0	0	0	0	0	0	0	0	0	0	0	0	0	0	0	0	0	0	0	33	0	24	0	0	0	0	0	0	0	26	0	0	18	0	0	0	0	7	0	0	0	0
b579db8f78d58c5fb06ef9ddca7e1704	0	0	0	0	0	0	17	0	0	0	18	0	0	0	0	0	0	0	0	0	0	0	0	0	0	12	0	8	0	0	0	0	7	0	0	0	0	0	10	0	0	0	0	0	0	0	0	0	0
d6fb50d65895795e3777431902063cd4	0	0	0	0	0	0	0	0	0	0	0	0	0	0	0	0	0	0	15	0	1	0	0	0	0	0	0	7	0	0	0	0	0	0	0	0	0	0	0	0	0	0	0	0	0	0	0	0	1
969f5f807a42bf97009e23a2c024b041	0	0	0	0	0	0	0	0	0	2	0	0	0	0	0	0	0	0	0	0	0	0	0	0	0	0	0	0	0	0	0	0	0	0	5	0	0	0	0	0	0	0	0	0	0	0	0	0	0
1c7911d5505967da3b218da0e6204014	0	14	0	0	0	0	0	15	0	0	0	0	0	0	0	0	0	0	0	0	0	0	0	0	0	0	0	0	0	0	0	7	0	0	0	0	0	47	0	0	0	0	0	0	0	0	0	10	0
acc7dadf1c1c6646b64a8542fc296a78	0	0	0	0	0	0	0	0	0	0	0	0	0	0	0	0	0	0	0	0	0	16	7	0	0	0	0	0	0	0	0	0	0	0	0	0	0	0	0	0	0	0	0	0	0	0	0	0	0
95055c60383c35cf6a4715599b698969	0	0	0	0	0	0	0	0	0	0	19	0	0	0	0	0	0	0	0	0	0	0	0	0	0	0	25	0	16	0	0	0	0	0	0	15	0	0	0	0	0	0	5	0	0	25	0	0	0
07de3d05da041f2ec9afc299d3124101	0	0	0	0	0	0	0	0	0	0	0	0	0	0	0	0	0	0	0	0	0	0	0	8	5	8	0	0	11	0	0	0	0	29	0	0	4	0	0	0	0	0	0	0	0	0	0	0	19
4511df26f0d06dc011c5b05d728ad32f	0	0	0	0	0	0	0	0	0	28	0	0	0	0	0	0	42	0	0	0	0	0	0	0	0	0	0	0	0	0	0	0	0	0	0	0	0	0	0	0	0	0	0	0	0	0	0	0	0
a053a7ec2cba35b4f7a9ce79cb90c647	0	0	0	5	0	0	0	0	0	0	0	0	0	0	0	0	0	0	0	0	0	19	0	3	0	0	0	0	0	0	3	0	2	0	0	0	6	0	0	7	0	0	0	0	0	2	0	0	17
90a9c0213c004bb9d375ca6f8ac81aa3	0	102	21	0	0	16	50	35	0	23	99	0	0	0	0	0	0	0	0	0	0	0	0	8	2	0	0	5	0	0	0	0	0	6	0	0	0	0	7	0	0	0	0	0	4	56	13	0	15
519cb444bbc73b526ab7e8ee97bd2db1	0	0	0	0	0	8	0	0	0	10	0	0	0	0	0	0	0	0	0	6	0	0	0	0	0	0	0	0	0	0	0	0	0	12	0	0	0	0	0	0	0	0	0	0	0	0	0	0	0
abf4ea58cbae51175db15e5008559622	0	0	0	0	27	0	30	34	33	0	0	0	0	0	0	0	0	0	0	0	0	53	37	55	35	0	15	21	0	0	0	0	7	14	0	14	15	0	10	143	55	0	0	0	17	14	52	0	23
75c509fbeee24176a44f8b31d32e9ef7	0	0	0	44	0	0	0	0	0	0	0	0	0	0	0	0	0	0	0	0	0	0	0	0	0	0	0	0	0	0	0	0	0	0	0	0	0	0	0	0	0	0	74	187	0	0	0	0	0
a4e80635affe822801c73cddc7f0bc4c	0	11	0	10	0	0	15	23	0	0	0	0	0	0	0	0	0	0	0	0	0	0	0	0	0	0	0	0	0	0	0	0	0	0	0	0	0	0	5	0	0	0	0	0	0	0	0	0	0
54cc184e7f06b9b5515200ca2877ed34	0	8	36	0	0	136	0	0	0	96	0	0	0	55	0	0	18	0	17	0	0	0	0	0	12	43	34	0	19	16	6	0	0	0	20	0	20	0	0	5	34	0	10	38	122	0	13	0	11
4a2e2c3a3827d3678f8451822eff9f89	0	0	0	0	0	0	4	6	0	0	0	0	0	0	0	75	0	0	0	0	0	0	0	86	88	0	0	0	0	0	0	0	9	27	33	0	15	0	0	0	0	0	0	0	0	0	0	3	0
632c8f00d608c2f18b0e522eac6074a2	0	0	0	0	0	0	0	0	0	0	0	0	0	0	0	0	0	0	0	0	0	0	0	0	0	0	0	0	0	0	0	0	0	0	0	0	10	0	5	0	0	0	0	0	0	0	0	0	0
7e92edfc7d3645948d4cfecb58cfa681	18	0	0	18	24	0	0	0	0	0	0	0	0	0	0	0	0	0	0	0	0	0	0	9	9	0	0	0	0	17	21	25	0	6	66	19	0	0	0	13	8	27	5	0	0	0	0	14	8
17b3b05b0dc6bf2655774eae2e7383ff	0	0	0	48	0	30	66	66	0	0	55	0	0	0	0	0	0	0	0	0	0	0	0	43	19	17	9	40	0	0	0	14	0	0	0	0	0	93	23	0	0	0	9	0	0	70	18	14	0
a9f4f7f18fd53358e9896922484baa74	0	49	0	0	0	0	0	0	0	42	0	0	0	0	0	0	0	21	0	51	0	45	63	5	3	0	0	14	13	0	0	0	2	0	0	8	0	71	64	19	22	0	0	0	0	0	12	0	0
18306971094d352941198edb5a098d6e	0	14	0	0	43	0	71	110	0	0	0	0	0	0	0	0	0	0	0	0	0	0	22	17	0	20	8	0	0	25	16	15	35	5	0	83	102	30	18	51	16	40	5	0	0	26	0	0	0
e0f17aaca5226739386070bcd97e565e	0	0	0	0	0	0	0	0	0	0	0	0	0	0	0	0	0	0	0	0	0	0	0	9	19	0	0	0	0	0	0	0	0	0	0	0	13	0	0	0	55	0	275	0	15	0	0	16	0
8712fe75a9ff02efff6fa44edc61b52e	0	0	0	0	0	0	16	14	0	0	0	0	0	0	0	0	0	0	0	0	0	0	0	0	0	0	0	0	0	0	0	0	0	0	0	0	0	0	0	0	0	0	0	0	0	0	17	0	0
9a4175d9d76754ed960e64e8de8cbc14	13	88	0	25	0	0	24	21	0	0	83	0	0	0	0	0	0	0	0	8	50	22	0	38	21	0	19	41	29	0	0	0	0	0	121	0	0	0	0	13	16	83	26	25	0	57	0	6	22
91a34883ed90e9ff092896669427d134	0	5	0	110	0	0	0	0	0	0	0	0	0	0	0	0	0	0	0	0	0	0	0	0	0	5	0	0	0	0	10	0	3	0	0	0	0	0	0	0	0	0	0	0	0	0	0	0	0
8e925d65b6d7b2e6c3eb38ad4f8c90f0	0	4	0	0	0	0	8	0	0	0	0	0	0	0	0	0	0	0	0	0	0	0	0	0	0	0	0	3	1	0	1	0	0	2	4	0	2	5	2	0	0	0	0	0	0	0	0	0	1
df4e9bcfca54429a493e62e62a2a8c6c	0	0	0	0	0	0	0	0	0	0	0	0	0	0	0	0	5	0	42	112	0	17	260	0	0	0	2	0	0	0	0	0	0	0	0	0	0	14	0	0	0	0	0	0	0	0	0	0	16
d358ac146ad819f809740509d1781b5b	0	0	0	0	1	0	0	0	0	0	0	0	0	11	0	0	0	1	0	0	0	0	0	0	0	0	0	0	0	0	0	0	0	0	0	0	0	0	1	0	0	0	0	2	0	1	0	0	1
5a330fe1ee0142d931bd0207ece9e9b6	0	0	0	0	0	0	0	0	0	0	0	0	44	0	0	0	0	12	0	0	0	0	0	0	0	0	0	0	0	0	0	0	0	0	0	0	0	0	0	0	0	0	0	0	0	0	0	0	0
5983e008020e8329c6e1050971900ef0	0	0	0	0	0	0	0	0	0	0	0	0	0	0	0	0	0	0	0	0	0	0	0	0	0	0	0	0	0	14	0	0	0	0	0	0	0	0	0	0	0	11	0	0	0	0	0	0	0
c053d7240ab15ccafd9bfd60ff81c153	0	0	0	0	0	0	0	0	0	0	0	0	0	0	0	0	0	0	0	0	0	0	0	0	0	0	0	0	27	0	0	0	15	0	0	0	27	0	0	0	0	0	0	0	0	0	0	0	0
ccdf0572949c27278e70c38e36632ee6	0	0	0	0	0	0	48	47	0	0	0	0	0	0	0	0	0	0	0	0	0	0	0	8	0	0	21	0	0	0	0	102	0	36	0	0	25	0	0	61	0	0	0	0	0	0	0	37	0
4fe7c04d0903017176d81d7dbfe227bd	0	0	0	0	0	0	0	0	0	0	0	0	0	0	0	0	0	15	0	0	0	19	0	0	0	0	0	0	0	0	0	0	0	0	0	0	0	14	0	0	0	0	0	0	0	0	0	0	0
3e04579f4aaea6863df52f8720ccaeaa	0	0	0	0	0	0	0	0	0	0	0	0	0	0	0	0	0	0	0	0	0	0	0	0	3	0	0	0	0	0	0	0	0	0	0	0	0	0	0	0	0	0	0	0	0	0	0	1	0
87a836756fdbab8fea16228a4fc3decf	67	0	0	0	0	17	0	0	0	27	0	0	0	0	0	0	0	4	8	123	10	0	74	0	0	0	0	9	0	0	0	0	0	0	0	0	0	2	0	0	0	0	0	0	0	0	0	0	7
205f70081a9f951890194123df1dad06	0	0	0	6	0	0	0	0	0	0	86	0	0	21	0	0	0	0	0	0	0	0	0	13	11	0	0	18	0	0	0	45	0	0	0	41	0	0	0	0	0	9	0	12	23	51	0	0	0
334fd9bbb3b6dfd01607be0bcfa14697	0	0	0	0	0	0	0	0	0	0	0	0	0	0	0	0	0	0	0	2	0	0	4	0	0	0	0	0	0	9	16	0	0	0	0	0	0	0	35	0	0	0	0	0	0	0	0	0	11
713bb55c362dca37df96e5c53dd6ba6a	0	0	0	0	0	1	0	0	0	4	2	0	0	0	0	0	0	0	0	0	0	0	0	0	0	0	0	0	0	0	0	0	0	0	0	0	0	7	0	0	0	0	6	0	0	0	18	0	0
d72d6a54018046a957c4a0cebabac51c	0	102	25	322	0	0	32	0	64	0	34	0	0	0	0	0	0	0	0	0	26	164	14	103	90	58	0	21	0	0	0	122	83	102	63	29	0	13	78	18	0	160	16	23	23	64	49	37	26
901339b7d34be5f691c2a7e02d198854	0	0	0	0	0	0	0	0	0	0	0	0	0	0	0	0	0	0	0	0	0	0	0	0	0	0	0	0	0	0	0	0	0	2	0	0	0	0	0	0	0	0	0	0	0	0	0	0	6
5570e769eb093fbce081ce5622369c33	12	24	0	14	0	5	9	10	5	10	0	0	0	0	0	0	0	0	0	0	0	0	3	18	37	17	6	0	17	0	0	0	1	10	0	75	0	2	0	0	0	0	0	0	0	0	0	14	0
794f271d6a66515ac71c3878cf508dfa	0	5	0	0	0	0	0	0	0	0	0	0	0	0	0	0	0	0	0	0	0	0	5	0	0	0	0	0	0	0	3	0	0	0	0	0	0	0	4	5	0	0	0	0	0	0	0	0	0
51b1726ddbcc898aa02ddceaee523e20	69	13	0	0	0	0	7	0	23	9	0	0	0	0	0	0	0	0	0	0	0	21	12	9	0	15	7	13	13	8	19	0	32	0	11	24	10	12	9	0	0	7	0	0	18	0	14	33	0
a7d7db5e577ae674cff3c1dfc95b1f10	0	81	8	0	0	0	0	0	19	0	11	0	0	0	0	0	0	0	0	0	0	29	0	5	7	5	14	4	20	4	11	7	0	0	4	0	0	0	8	8	5	0	37	0	0	4	0	11	0
44efadfee5718624450ad9d4c4840c62	0	0	0	0	0	0	0	0	8	0	0	0	0	0	0	0	0	0	0	0	0	0	0	0	0	0	0	0	10	0	3	0	0	0	0	6	0	1	0	0	0	0	0	0	7	0	6	0	0
2b124c6dff300fc44df2aa77b89b8918	0	36	13	24	0	0	6	0	0	0	15	0	0	0	0	0	0	0	0	12	0	18	0	23	46	16	0	21	0	24	20	0	19	10	6	7	14	22	16	18	35	22	0	18	4	10	0	11	5
bba04f5d965402824c84e94828f84147	0	43	0	0	0	0	29	25	56	0	92	0	0	0	0	0	0	0	0	0	0	0	17	24	20	11	0	0	0	24	0	0	24	44	0	14	28	26	23	15	0	0	0	0	8	10	32	13	18
5a5055007d11bdcad487d007059300ba	15	0	0	0	0	0	30	52	0	0	0	0	0	0	0	0	0	0	0	0	0	0	0	0	0	0	18	0	0	0	0	0	0	0	0	0	0	0	0	0	0	0	0	0	0	0	0	0	0
39d222cc53d20d2fd38c0bfe91a6769b	0	7	17	0	0	0	0	0	0	0	0	0	0	0	0	0	0	0	22	0	0	0	0	0	3	0	10	4	47	14	62	0	10	0	0	0	0	0	21	0	0	0	0	0	3	4	0	0	3
d41ed4f1e5d8bffff1532a2c8496ccaa	0	0	0	0	0	0	26	0	0	14	0	0	0	0	0	0	0	0	0	0	0	0	0	12	0	0	0	17	0	0	0	0	25	0	0	0	0	0	0	0	0	15	0	0	0	0	0	0	0
bf442bbeb1ceae4b40cbbd24040945a8	41	23	0	551	20	0	250	333	30	0	131	0	0	0	0	0	0	0	18	0	57	50	4	208	62	213	15	82	24	21	33	104	26	124	5	9	19	102	71	105	52	58	34	99	30	23	41	165	15
7b2d1e0496f51aa3fab9559f6f5930df	0	0	0	0	0	0	0	0	0	0	0	0	0	0	0	0	0	0	0	5	0	0	1	0	0	0	1	0	0	0	0	0	1	0	2	0	0	0	0	0	0	0	0	0	0	0	0	0	0
633737fca69d827b43deaecf683d773b	0	0	0	0	0	0	0	0	0	0	0	0	0	0	0	0	0	0	0	0	0	0	0	0	0	0	6	11	0	0	0	0	0	0	0	0	0	0	0	0	0	0	0	0	0	0	0	9	0
d01e2f8dfd53e32edc08ad8b3d895479	0	0	0	0	0	0	0	0	0	0	0	0	0	0	0	0	0	0	146	9	0	0	0	0	0	0	0	0	0	67	63	0	0	0	0	0	0	0	0	0	0	0	0	0	0	0	0	0	0
213501dba94fbef99fdd27863093bbee	0	0	0	0	0	0	5	0	0	12	0	0	0	0	0	0	0	0	0	0	0	0	0	0	0	2	0	20	0	0	0	0	0	0	0	0	0	0	26	0	0	47	0	0	0	7	5	0	0
5fea39fc6b4de93dadd8014ab54a100f	0	8	0	0	0	0	18	0	0	0	0	0	0	0	0	0	0	0	0	0	0	0	0	0	0	0	0	14	10	25	39	0	11	12	15	0	0	6	10	0	0	0	0	0	8	0	0	0	13
d52e05b721f97b2122dacf1b52f4896e	27	0	0	0	0	1	0	0	0	0	0	0	0	0	0	0	0	0	0	0	0	10	44	0	0	0	0	0	0	5	9	0	0	0	17	0	0	0	24	0	0	0	0	0	0	0	0	0	0
d8433367c455e91b256a3ab85b75e297	0	0	0	0	0	0	0	0	0	0	0	0	0	0	0	0	0	0	0	0	0	0	0	0	0	0	0	4	36	0	0	0	8	0	0	0	0	0	8	7	0	0	0	0	0	0	0	0	0
5468be45e348bc70e83a748f50d22ad8	0	0	0	0	15	0	0	0	0	0	0	0	0	0	0	0	0	0	13	22	0	0	0	0	0	0	0	8	8	0	5	0	0	0	0	0	0	0	5	0	0	0	0	0	0	0	0	0	0
b45190ce76c27d43ea02966d1fc0d27f	0	4	100	0	0	105	0	0	26	194	0	0	0	0	0	0	0	0	38	139	176	0	23	8	15	141	4	0	31	0	0	0	27	0	28	0	113	12	0	0	10	0	0	11	0	0	22	0	0
a686904f06259c32b2dfdb39e0929454	0	9	0	0	0	0	0	0	0	0	0	0	0	0	0	0	0	0	0	0	0	0	8	0	0	0	0	0	0	0	12	0	0	0	0	0	0	10	0	0	0	0	0	0	0	0	0	0	0
586194e16b74720bcf08104d8c8da03d	0	18	0	50	0	8	16	0	17	0	0	0	0	0	0	0	0	0	0	46	109	36	16	13	3	0	5	0	0	0	13	0	0	0	0	0	0	0	13	25	0	21	0	0	12	9	0	0	0
8ceabbf23757b1316055218d47b22495	17	5	32	0	0	10	0	0	0	24	0	0	0	0	0	0	0	0	36	0	0	0	0	2	0	0	0	0	0	4	2	13	0	3	28	1	0	2	32	11	0	25	3	28	0	0	0	0	0
e1aefaa8ba1bc4385a76163e21135812	52	10	6	0	16	6	177	245	46	35	30	0	0	141	0	0	219	8	0	47	0	38	11	92	60	368	209	416	806	152	80	116	118	113	132	403	35	8	25	49	7	60	32	173	423	159	21	206	133
bc600bb38df4509aa887065c6f5982a7	0	0	2	0	0	0	0	0	0	0	0	0	0	0	0	0	0	0	0	0	0	23	0	0	0	0	0	0	0	2	8	0	0	0	0	0	0	3	0	0	0	0	0	0	0	0	0	0	0
16991b0bed94628b0a2a6492ec9d5904	0	0	0	0	0	0	0	0	0	0	0	0	0	0	0	0	0	0	0	0	0	0	0	0	0	0	0	0	0	0	0	0	3	0	0	0	0	4	5	0	0	0	0	0	0	0	0	0	0
049d264e8e27fe2378c043b4ee5e0c2c	0	0	0	0	0	0	0	0	0	6	0	0	0	0	0	0	0	0	0	0	0	0	0	0	0	0	0	0	0	16	13	0	4	0	0	0	0	0	0	0	0	0	0	0	0	0	0	0	0
fdea9ffde3e2809f13947c90ee8f64fd	0	15	0	0	0	0	0	0	0	0	0	0	0	0	0	0	0	0	0	0	0	0	0	0	0	0	0	0	0	0	4	0	0	0	0	0	0	2	0	0	0	0	0	0	0	0	0	0	0
0f9228dcd08960927e803731a14e255f	0	0	0	0	0	0	0	0	0	0	0	0	21	0	0	0	6	0	0	0	0	6	21	0	0	0	0	0	0	0	0	0	0	0	0	0	0	0	0	0	0	0	0	0	0	0	0	0	0
29e4bd4954381098b343bc3f9177999a	0	0	0	0	0	0	0	0	13	4	0	0	0	0	0	0	0	0	0	0	0	0	0	0	0	0	3	1	1	0	0	0	5	0	0	0	1	0	0	2	0	0	0	0	0	0	3	0	0
f8bac9d5d0f97b4da966080d65c48e3f	0	0	0	0	0	160	0	0	0	40	7	0	0	0	0	0	0	0	0	0	0	0	0	0	16	15	3	3	1	8	11	0	13	0	25	0	29	9	24	0	3	0	0	0	276	22	0	0	3
87715be0e547992001061ed44ec92fbb	0	0	0	0	0	0	0	0	0	0	0	0	0	0	0	0	0	0	0	0	23	3	4	22	6	0	0	0	0	0	0	1	0	3	0	0	0	10	40	9	0	0	0	0	0	0	0	13	30
5e8038cd9a9f58e462c5d6197a080227	0	24	0	0	0	0	0	0	0	0	0	0	0	0	0	0	0	0	0	0	0	0	0	0	0	0	8	34	23	5	6	0	0	0	0	1	0	19	0	54	69	0	0	12	0	0	45	0	15
395fd77ed7d81515403ffe79a4908893	2	0	0	16	0	18	32	8	4	22	0	0	0	0	0	3	0	0	0	6	8	0	0	16	36	0	0	0	0	1	0	0	0	0	5	0	0	0	0	0	0	14	0	0	30	18	0	4	0
60d7089ad658c6da725a0bc2b1a4435b	0	0	0	0	0	0	0	0	0	0	0	0	0	0	0	22	0	118	0	0	0	0	0	0	0	6	0	14	0	1	0	0	0	0	0	0	0	0	0	0	16	0	0	0	0	0	0	0	0
7054762e9bedd26de8b21d40f984a817	0	0	0	0	0	0	0	0	0	0	38	0	0	0	0	0	0	0	0	0	0	0	0	0	0	0	40	35	53	0	0	0	0	0	0	0	0	0	0	0	0	0	4	0	0	23	0	38	0
e1ebbc96f4a7b50ac426a89dc6a63a76	0	0	0	0	0	17	0	0	0	13	0	0	0	0	0	0	0	0	0	0	13	14	2	0	0	0	0	0	0	0	0	0	11	0	0	0	9	0	0	0	1	0	0	2	0	0	0	0	0
a05039cb7fc71b79ec8015124e1cc41a	0	0	0	0	0	0	0	0	0	0	0	0	0	0	0	0	0	0	0	0	0	0	0	0	0	0	0	0	0	0	0	0	0	0	0	0	0	0	0	0	0	0	0	0	0	0	0	0	0
7cf9b1b5657d099c852034e13560dc26	0	0	0	0	0	0	0	0	0	0	0	0	0	0	0	0	0	0	0	0	0	0	0	0	0	0	0	0	0	0	0	0	0	0	0	0	0	0	0	0	0	0	0	0	0	0	0	0	0
d00dc5f10169387ae463c08dd3e0bf06	0	0	0	0	0	0	0	0	0	0	0	0	0	0	0	0	0	0	0	0	0	0	0	0	0	0	0	0	0	0	0	0	0	0	31	0	0	0	0	0	0	0	0	0	0	0	0	0	0
ee0f9dac6cf68347ec6dfbc563c257ac	46	0	0	0	0	0	0	0	0	0	0	0	0	0	0	0	0	0	61	0	17	0	0	7	2	0	0	0	0	0	0	0	0	0	0	26	0	0	0	11	10	0	0	0	3	14	5	0	27
7eac35cd02403b808e5ec7f87ca89fb6	0	0	0	15	0	0	6	23	0	0	0	0	0	0	0	0	0	0	0	0	0	0	0	0	0	6	0	0	0	0	0	0	0	0	0	0	0	0	30	0	0	0	0	0	0	0	0	0	0
2691f0597e69f8e4db9b530e12546150	0	0	0	0	0	0	0	0	0	0	0	0	0	0	0	0	0	0	0	0	0	0	4	0	0	0	0	0	0	4	15	0	12	6	0	14	0	8	0	0	0	0	0	0	0	0	0	0	5
c2f6b0146c1ff0f20654865ebbe1699c	0	5	0	0	7	0	0	0	0	0	0	0	0	0	0	0	0	0	0	0	0	0	0	10	5	5	0	3	0	0	0	0	0	0	0	0	0	0	3	0	0	0	0	0	0	0	0	0	0
6f742eb9274b8a57da871ee8f882c8b7	0	0	0	0	0	0	0	0	0	0	0	0	0	0	0	0	0	0	0	0	0	7	0	0	0	0	0	17	24	0	0	0	0	0	0	0	0	10	0	0	0	0	0	0	0	0	4	0	0
655584052c6969d8465a8c5768098ce4	7	0	0	0	0	0	0	0	0	0	0	0	0	0	0	0	0	0	1	0	0	0	0	0	0	0	0	0	0	0	0	0	5	1	0	0	0	0	0	0	0	0	0	0	0	0	0	0	0
5a9ed262c398c25946f3292a578064a3	0	0	0	73	0	0	0	0	32	0	24	0	0	0	0	0	0	0	21	0	0	0	0	25	21	29	21	24	0	0	0	11	18	23	26	8	0	0	0	0	0	0	5	0	0	19	25	24	24
58c5e625b6512c6fba18aebc532134ba	0	18	0	0	0	0	13	0	0	0	5	0	0	0	0	0	0	0	9	0	0	0	0	0	0	49	15	0	0	0	0	0	15	0	11	0	0	26	0	0	0	0	0	0	121	42	20	36	5
8a3d4582e0de361429b479e5e9e4bd26	0	13	0	0	0	0	0	5	0	22	19	0	0	0	0	0	0	0	10	7	0	17	0	9	0	0	9	0	0	11	0	54	9	9	4	0	26	9	29	26	0	26	0	0	0	0	4	0	0
4762236b542a742179cb01336fec8f41	0	0	0	0	0	0	0	0	0	0	0	0	0	0	0	0	0	0	0	0	0	0	0	0	0	0	0	0	0	2	0	0	0	0	0	0	0	0	0	4	4	0	0	0	0	0	0	0	8
f86ab834ffb93cf871c5d99e31f1c2ed	0	0	0	0	0	0	29	12	0	0	15	0	0	0	0	0	0	0	0	0	0	0	0	13	0	0	0	0	0	0	0	0	0	0	0	0	0	0	0	0	0	0	0	0	0	0	0	0	0
bc80282a38361568c530737a23650128	0	0	0	17	0	0	0	0	0	0	0	0	0	0	0	0	0	0	0	0	0	0	0	0	0	0	0	0	0	0	0	20	0	0	0	8	0	0	0	0	0	0	0	0	0	0	0	0	0
be6707476c836adb8e2d5f3ffaccddce	0	0	0	0	0	0	0	0	0	0	0	0	0	0	0	0	0	0	0	0	0	0	0	0	0	0	9	0	0	0	0	0	0	0	0	0	0	0	0	0	0	0	0	0	0	5	0	0	0
793ef240b091f70a08ebf2d93e9736c6	0	0	0	0	0	0	0	0	0	0	0	0	0	0	0	0	0	0	0	0	0	0	0	0	0	0	0	0	0	0	0	0	17	0	0	16	0	0	0	0	0	0	0	0	0	0	0	0	2
91752a18e99ae118c50c40c37e43930b	9	23	0	0	0	0	0	0	0	0	0	0	0	0	0	0	8	0	0	0	0	0	0	0	0	0	2	0	0	0	0	0	6	0	0	0	3	0	0	5	6	0	0	0	0	0	0	0	0
493a48ddd2fd27dc9215e80c9ecab62f	0	0	34	0	144	0	113	74	36	0	0	0	0	0	0	0	0	0	0	0	0	0	0	0	16	39	27	30	0	0	0	52	0	0	0	0	0	0	45	0	0	0	0	43	8	57	24	0	0
c071c5fe107d9614d204eec30cb93e38	0	0	0	0	0	0	0	0	0	0	0	0	0	0	0	0	0	0	0	0	0	0	0	0	0	0	0	0	0	0	0	0	0	0	0	0	0	0	0	0	0	25	0	26	0	0	0	0	0
914bbf8373fe9cc0962a6adf39015541	0	5	10	0	17	0	0	0	3	0	0	0	0	0	0	0	0	0	0	0	0	1	0	0	2	3	6	3	0	6	5	4	0	0	0	0	0	0	0	0	7	0	1	0	0	0	0	0	0
01cfcfece8e651678c33ca0399ed7543	0	0	48	0	0	130	0	0	47	55	0	0	0	0	3	0	0	0	0	0	0	0	0	0	25	45	0	0	0	0	0	0	0	0	16	0	0	0	0	0	0	0	0	0	15	0	41	24	0
d39253e8640ac30404accd0b7f488d28	0	0	0	0	0	0	0	0	0	11	0	0	0	0	0	0	0	0	0	0	0	0	0	0	0	0	0	0	0	0	0	0	0	0	0	0	0	0	0	0	0	0	0	0	0	0	0	0	0
b07e7208ef66f809a4abaefd4db7f62b	0	0	0	0	0	5	0	0	0	28	0	0	0	0	0	0	0	0	0	0	0	0	0	0	0	0	0	0	0	0	0	0	0	0	0	0	0	0	0	0	0	0	0	0	0	0	0	0	0
9a85f92caf9d2e084233b399b5a30013	0	0	0	31	0	0	0	0	0	0	0	0	0	0	0	0	0	0	0	0	0	0	35	0	0	0	0	0	0	0	0	0	0	10	0	0	0	0	13	0	0	0	0	0	0	0	0	0	0
e43db4b4e78352a0ec0db84588e08e71	0	0	0	0	0	0	0	0	0	0	0	0	0	0	0	0	0	0	0	0	0	0	0	0	0	0	0	0	0	0	0	0	0	0	0	0	0	0	0	0	0	0	0	0	0	0	0	0	0
9329026fdb4a034ccf093834a363a286	0	0	0	12	40	0	0	0	0	0	0	0	0	0	0	0	0	0	0	0	0	0	0	0	0	0	0	0	0	0	0	0	0	0	0	0	0	0	0	0	0	0	1	38	13	0	0	0	0
dfd13ba31b260c782d84b787aaf2b82f	0	0	0	2	0	0	0	0	0	0	0	0	0	0	0	0	0	0	0	0	0	0	0	9	6	0	0	0	0	0	0	0	0	0	0	0	0	0	0	0	0	0	0	0	0	0	0	5	0
797f8694aaebd34666d40715d7f60a3e	0	0	0	0	0	0	0	0	0	0	0	0	8	44	0	0	0	0	0	0	0	0	0	0	0	0	13	0	8	0	0	0	0	34	0	0	0	0	0	0	0	0	0	0	0	0	0	0	0
aed86228d91f0911c544566ff056bd94	0	0	0	25	0	0	0	0	0	0	0	0	0	0	0	0	0	0	0	0	0	0	0	0	0	0	0	5	0	0	0	0	0	0	0	0	0	0	0	0	0	0	0	0	0	0	0	0	31
9a2e30b3cc8259c0de6211ddc05f39b6	0	10	0	0	0	0	0	0	0	0	0	0	0	0	0	0	0	0	0	0	0	0	3	0	0	0	0	0	0	0	1	0	0	6	0	0	0	0	0	0	0	0	0	0	0	0	0	0	11
50abc54966e90555040a7759a29e197c	0	10	0	0	0	0	0	0	0	0	0	0	0	0	0	0	0	0	0	0	0	0	0	0	0	0	2	0	4	0	0	0	4	0	0	0	0	0	0	0	0	0	0	0	0	0	0	0	10
85b9cca83dda55a447b7b7e58666c759	0	0	0	0	0	0	0	0	0	0	0	0	0	0	0	0	0	0	0	0	14	0	0	0	0	0	0	0	0	0	0	0	0	0	0	0	0	14	3	0	0	0	0	0	0	0	9	0	0
85e5946eb863a51c41ee4028757a08b5	0	0	0	0	0	0	6	0	0	1	0	0	0	0	0	0	0	0	0	0	0	0	0	0	0	0	2	0	0	0	1	2	0	0	2	4	0	0	0	0	0	0	0	0	1	11	0	0	0
a673a98fa811eeef3428a51b4cf4d9bb	0	0	0	0	0	0	0	0	0	0	0	0	0	0	0	0	0	0	0	7	0	0	0	0	0	0	0	0	0	7	3	0	0	1	0	0	0	0	0	0	0	0	0	0	0	0	0	0	0
d80b1a0d7a5fee9fede267c592cfb8c6	0	0	0	0	0	14	0	0	0	20	0	0	0	0	0	0	86	77	0	0	0	0	0	0	0	0	0	40	0	0	0	0	0	3	0	0	0	0	0	0	0	0	0	0	0	0	0	0	0
9c50b3e53f02114731876c8d5770c370	0	0	0	0	0	0	0	0	0	0	0	0	0	0	0	0	0	0	0	0	0	0	0	0	0	0	0	0	0	0	0	0	2	0	0	2	0	0	5	0	0	0	0	0	0	0	0	0	0
fe8fd40ea3c54fe8846c8dfbda160be0	0	0	0	0	0	0	0	0	0	0	21	0	0	0	0	0	0	0	0	0	0	0	0	0	0	0	0	0	0	0	0	0	0	0	8	1	0	0	0	0	0	0	0	0	4	2	18	0	13
4efd0cb2b92d5c49350e9f0939ba8722	0	0	0	0	0	0	0	0	0	0	0	0	0	0	0	0	0	0	0	0	0	0	0	0	0	7	0	0	0	7	0	0	0	7	3	0	0	0	10	0	0	0	0	0	0	0	0	5	0
f3666ea1a29dc32bcc775fd6ca711c97	0	8	0	0	0	0	0	0	0	0	13	0	0	0	0	0	0	0	0	0	18	10	0	30	7	0	6	0	10	0	8	0	0	0	0	0	6	0	3	10	0	0	0	0	12	2	6	1	1
bef0ca23df49bd5f42553d8e79bae71e	0	0	0	0	0	0	0	0	0	0	0	0	0	0	0	0	0	0	16	0	11	26	0	0	0	0	0	0	0	4	3	0	4	0	7	0	0	0	0	0	0	0	0	0	5	0	0	0	1
417a140aa65f2b46c87a5e960e06588b	0	0	0	0	0	0	0	0	0	0	0	0	0	0	0	0	0	0	0	0	0	0	9	0	0	0	0	11	0	0	0	0	0	0	0	0	0	0	0	0	0	0	0	0	0	0	0	0	12
e0bb5e8fac5b2f4f02ba0260ab587b0c	197	12	0	9	9	0	57	38	66	0	40	0	0	80	0	4	0	0	0	25	0	18	0	0	0	7	93	38	60	10	7	0	41	42	26	60	0	13	30	12	0	28	0	0	27	49	44	77	3
330e460e48009fa8ce1f2f871dbe48e0	0	0	0	0	0	0	0	0	0	0	0	0	4	0	0	0	0	0	27	0	0	0	0	0	0	0	0	0	0	0	6	0	0	0	0	0	0	0	0	0	0	0	0	0	0	0	0	0	27
cc01d09f6dc2cf80cbe1a6ddade33f06	0	0	0	0	0	0	0	0	0	0	0	188	529	0	0	10	11	0	0	0	0	0	0	0	0	0	0	0	0	0	0	0	0	11	9	0	0	0	0	0	0	0	0	0	0	0	0	0	0
67718c5f60de1968bea07cc85ec35abc	48	58	26	179	0	22	85	127	29	28	113	0	0	0	0	0	0	0	0	43	191	75	26	164	39	0	16	21	16	18	22	21	46	132	25	21	8	304	41	40	0	47	0	12	29	30	0	26	10
2219df8c463b89725853551d77f85e3e	0	0	0	0	0	0	0	0	0	0	0	0	0	0	0	0	0	3	0	0	0	4	4	0	0	0	0	0	0	0	0	0	0	0	0	0	0	0	0	0	0	0	0	0	0	0	0	0	0
e4435cec6b32299670deb464c50d44a2	0	0	0	0	0	0	0	0	0	0	0	0	0	0	0	0	0	0	0	0	20	0	5	0	0	0	0	0	0	0	0	0	0	0	0	0	0	0	0	0	0	0	0	0	0	0	0	0	1
8a81ffe4ad5b16ac90687f6e5d4cd889	0	0	0	0	10	0	0	0	0	0	0	0	0	0	0	0	0	0	0	0	23	0	7	0	0	0	0	0	0	6	7	0	9	0	0	14	0	0	31	0	0	0	0	0	0	0	3	0	4
8f5f120866654a37a4f27603717027c5	0	0	0	0	0	0	0	0	0	0	0	0	0	0	0	0	0	12	0	0	0	0	0	0	8	0	0	0	0	0	0	0	0	0	2	0	0	1	0	0	0	0	0	0	0	0	0	0	0
65bfdd45e738f4b749eb8ac05111d745	0	0	13	0	0	0	0	0	0	0	0	0	0	0	0	0	0	0	0	0	0	0	0	0	0	0	17	14	19	0	0	0	0	0	0	10	0	0	0	0	0	0	0	0	27	51	0	0	0
c0e7e5a8b5ddf076260c725635cd1073	0	0	0	0	0	0	0	0	0	0	0	0	0	0	0	0	0	0	0	0	0	0	14	0	0	0	0	0	0	0	0	0	0	0	0	0	0	0	0	0	0	0	0	0	0	0	0	0	11
bbc798b5abec6f056bf0b5f7c41c6e05	0	0	0	0	0	0	0	0	0	0	0	0	0	443	0	0	0	0	0	0	0	0	0	5	8	15	83	24	30	0	0	0	0	0	13	12	0	0	0	0	0	0	97	9	56	17	5	1	0
d95a0f961762e82b4e758a4237644a80	0	0	0	0	0	0	0	0	0	0	11	0	0	0	0	0	0	8	0	0	0	0	0	16	20	0	0	0	0	0	4	0	0	0	0	0	0	0	0	0	0	0	0	0	0	0	0	0	0
1360ea227a0213322c3ab9e95566a52d	0	0	0	0	0	0	0	0	0	4	0	0	0	0	0	0	0	0	0	0	0	0	0	0	0	0	0	0	0	0	0	0	0	0	0	0	0	0	0	0	0	0	0	0	0	0	0	0	0
01f03563d8ab86b117a5e3260c35c357	0	6	0	0	0	0	0	0	0	6	0	0	0	0	0	0	0	0	0	0	0	0	2	0	0	2	0	10	0	0	0	0	0	0	0	0	0	0	0	0	3	0	4	0	6	0	0	13	0
17d0e5e663d7cddc710e4e948cd46a7e	0	0	0	0	0	0	0	0	0	0	0	0	0	0	0	0	0	0	0	0	0	0	0	0	1	0	0	0	0	0	0	0	0	1	0	0	0	0	0	0	0	0	0	0	0	0	0	0	0
4dacd25a5631e9555148a38bc2e8a0c3	0	0	0	0	0	0	0	0	0	0	0	0	0	0	0	0	0	0	9	0	0	0	0	0	0	0	0	0	0	0	0	0	0	0	0	4	0	0	0	0	0	0	0	0	0	0	0	0	2
987d6b925da1b104ef4f63ace44156b8	0	9	0	0	0	0	0	0	0	0	0	0	0	0	0	0	0	17	0	0	0	0	12	0	0	11	0	3	0	4	3	0	0	0	0	0	0	0	0	0	0	0	36	0	0	0	0	0	0
870250cb0fd68c561efe6df037ca748b	0	0	0	0	72	0	0	0	0	0	0	0	0	0	0	0	0	0	0	0	0	0	0	0	0	26	0	0	0	0	0	0	0	0	0	0	0	5	0	0	0	0	0	10	0	0	0	0	0
8843413a98c01e8748088ce68b7e43af	0	0	0	0	0	0	0	0	0	0	0	0	0	0	0	0	0	0	0	0	22	0	0	0	0	0	0	0	0	0	0	0	0	0	0	9	0	0	0	0	0	0	0	0	0	0	0	0	4
978d23581f95cda598a700093fa7d1fe	0	0	0	0	0	0	0	0	0	0	0	0	0	0	0	0	0	0	0	0	0	0	0	0	0	0	0	0	0	0	0	0	0	0	0	0	0	0	0	0	0	0	0	0	0	0	0	0	0
10d3dd5f863d02b7db165fc1f0154616	6	0	0	0	0	0	0	0	0	0	0	0	0	0	0	0	0	0	0	0	0	0	6	0	2	0	1	0	0	0	0	0	0	0	0	0	0	0	0	0	0	0	0	0	0	0	0	0	0
15137258ce09b19d64ca6e249fd57dd9	0	0	0	0	0	0	0	0	0	0	0	0	0	0	0	0	0	0	0	0	0	0	9	0	0	0	0	5	0	15	7	0	0	0	0	0	0	0	0	0	0	0	0	0	0	0	0	0	0
4384e500ae5ea0962dfe285b31f69ad0	0	0	0	0	0	1	0	0	0	0	0	0	0	3	0	0	0	0	0	0	0	0	0	0	0	0	0	0	0	0	0	0	0	0	0	0	0	0	0	0	0	0	0	0	0	0	0	0	0
85f65aea124ee7d47633215b00202c34	0	0	0	0	0	0	0	0	0	0	0	0	0	0	0	0	0	25	0	0	0	118	30	0	0	0	0	0	0	0	0	0	0	0	0	0	0	0	0	0	0	0	0	0	0	0	0	0	0
bf86f62b57caaa96ff0ba64c4aa4c826	0	5	0	0	0	0	0	0	0	0	0	0	0	0	0	0	0	0	0	0	0	0	0	0	0	11	21	0	14	0	0	0	0	0	0	0	0	0	0	0	0	0	6	0	0	0	0	0	0
5f7bdd4d0719f90c8dea546b150dfc4a	0	0	0	0	0	0	0	0	0	15	0	0	0	0	0	0	0	0	0	0	0	0	0	0	0	0	0	0	0	0	0	0	0	0	0	0	0	0	0	0	0	0	0	0	0	0	0	0	3
2fd52338f01f0c6a9e76aae3f78aa557	0	0	0	0	0	0	0	0	41	57	0	0	0	0	0	0	22	0	0	0	0	0	0	0	0	38	0	74	0	0	0	22	0	0	0	0	0	0	0	0	0	0	0	0	0	0	36	72	0
9d4fd88668a30081ad026115cde6fff3	0	0	0	0	0	0	22	12	0	0	0	0	0	0	0	0	0	0	0	0	0	0	0	0	0	0	17	0	0	0	0	0	0	0	0	0	0	0	0	0	0	0	0	0	11	15	0	0	10
a600e435b610f96e6ea9ad5f247d7305	0	2	0	0	0	0	0	0	0	0	0	0	0	0	0	0	0	0	0	0	0	0	0	0	0	0	19	8	6	0	0	0	0	0	0	4	0	2	0	0	0	0	0	0	9	0	0	0	0
670197d2cdf0016875d7ad30f38d81c7	7	0	0	0	0	0	0	0	0	0	0	0	0	0	0	0	0	0	0	0	0	0	0	0	0	0	0	0	0	0	0	5	0	0	0	0	0	0	0	0	0	0	0	0	0	0	0	0	4
38b00bc7d02981649461b1fb374b601f	0	0	0	0	0	0	0	0	0	0	0	0	0	0	0	0	0	0	0	0	0	0	0	4	0	0	0	0	0	8	18	0	0	4	0	0	0	0	0	0	0	0	0	0	0	0	0	5	5
fb50df5c20f2afb716087f2e4c992d8e	0	0	0	0	0	0	0	0	0	0	0	0	0	0	0	0	0	0	0	0	0	0	48	0	0	0	0	0	0	5	11	0	17	0	0	0	0	4	0	0	0	0	0	0	0	0	0	0	15
87779ad7c9e80bd91e9fefd0c7a1cd3c	0	0	0	0	31	0	0	0	0	0	0	0	0	0	0	0	0	0	0	0	0	0	0	4	2	0	0	0	0	9	11	8	0	0	0	0	0	4	0	0	0	0	0	0	0	0	0	0	0
2d03cfcf915f3b38b805e61b55cfe6e8	0	0	0	0	0	0	0	0	0	0	0	0	0	0	0	0	0	0	0	0	0	0	0	0	0	0	0	0	0	0	0	0	0	0	0	0	0	0	2	0	0	0	0	0	0	0	0	0	6
19b67fb43dc7422fb2d3d4e54bec6b47	0	0	0	0	32	0	0	0	0	0	0	0	0	0	0	0	0	306	0	0	0	0	0	0	0	0	0	0	0	0	0	0	0	0	0	0	0	0	0	0	0	0	0	0	0	0	0	0	1
7572a83301cf75614a1b86b8b9b086b3	3	0	4	0	0	0	1	5	0	0	10	0	0	0	0	0	0	0	0	0	0	2	0	0	0	0	0	1	0	0	0	4	0	3	0	0	0	0	0	7	0	0	0	0	0	6	0	1	2
7c56a83c006453fafd440b21d6fe35fb	0	0	0	0	0	0	0	0	0	0	0	0	0	14	0	0	0	21	0	0	0	0	0	0	0	101	27	0	10	0	0	0	0	0	0	0	0	7	0	0	11	0	0	0	0	0	0	0	0
ea798547e13e1efc03c3620467d8a642	0	0	0	0	6	218	0	0	0	27	0	0	21	48	0	238	0	5	0	0	0	0	0	0	0	237	28	10	0	0	0	0	0	0	12	0	0	0	0	0	57	0	0	0	30	0	0	0	0
718e883271613ef36ffa307b001d5b01	0	0	0	0	0	0	0	0	0	0	0	0	0	13	0	0	0	0	0	0	0	0	0	0	0	0	5	24	10	0	0	0	0	0	0	5	0	10	0	0	0	0	0	0	0	0	0	0	11
15fb2150fe91259aefa90bddc84f974d	0	0	0	0	0	0	0	0	0	0	0	0	0	0	0	0	0	0	0	0	0	0	4	0	0	0	15	0	0	0	0	0	0	0	8	7	0	1	5	0	0	0	0	0	0	0	0	0	0
cc8b7826654c00457920262eedda3864	0	0	0	0	0	0	0	0	0	0	0	0	0	0	0	0	0	0	0	0	0	0	0	4	0	0	0	0	0	0	0	0	0	0	0	0	0	0	0	0	0	0	0	0	0	0	0	11	5
1a7697129187c63ae1ae4465e40090e2	0	0	0	0	0	2	0	0	0	0	0	0	0	0	0	0	0	0	0	0	0	0	0	0	0	0	2	0	10	0	0	0	0	3	0	0	0	0	0	0	0	0	0	0	0	0	0	0	0
8e29270ea6306e1486dbb03961bd14a1	0	0	0	0	0	0	0	0	0	0	0	0	0	0	0	0	0	0	0	0	0	0	0	0	0	0	0	0	0	0	0	0	0	0	0	0	0	0	0	0	0	0	0	0	0	0	0	0	0
44c369baa857246a19d7a036b82a1227	0	0	0	0	0	0	0	0	0	0	0	0	0	0	0	0	0	0	67	0	0	0	0	0	0	0	0	0	0	0	0	0	25	7	0	0	5	0	48	0	0	0	0	0	0	0	0	0	0
ecd57054dc22406f4c2046580813f429	0	0	0	0	0	0	0	0	0	0	0	0	0	0	0	0	0	0	0	0	0	0	0	0	0	0	0	0	0	54	26	0	0	0	0	13	10	0	0	0	0	0	0	0	0	0	0	0	0
2d414fa7d33bbefe73293cb150194e6e	0	14	0	0	0	0	0	0	0	18	26	0	0	0	0	0	0	0	0	0	0	0	0	0	0	4	0	0	0	0	0	0	0	0	0	0	27	0	12	17	8	12	0	0	0	0	21	0	0
625b753947269fd85f0a43153e17ab66	0	7	0	0	0	0	0	0	0	0	0	0	0	0	0	0	0	0	7	12	0	0	0	0	0	0	0	4	0	0	0	0	11	0	9	0	3	17	0	0	0	0	0	0	4	0	0	0	3
4d1a8547f1c421f20f43c7f4e08873ff	0	0	0	22	0	15	0	0	19	18	0	0	0	0	0	0	0	0	0	0	0	32	0	14	19	0	0	2	14	0	0	37	7	20	0	0	43	16	0	44	0	0	0	17	0	24	24	0	0
5fc297137c2bc925e65da1b096f7ff83	0	0	0	0	0	0	0	0	0	0	0	0	0	0	0	0	0	8	0	0	0	20	0	0	0	0	0	0	0	0	0	0	0	0	0	0	0	0	0	0	0	0	0	0	0	0	0	0	0
5be24510d05d9ae4c2827249ee48bfcd	0	0	0	0	0	0	0	0	0	0	0	0	0	0	0	0	0	0	0	0	0	0	0	0	0	0	0	0	0	16	0	0	0	20	0	0	0	7	0	0	0	0	0	0	0	0	0	0	0
f8148216f3d6c613e8832f0ce8a7b60b	0	0	0	0	0	0	0	0	0	38	0	0	0	0	0	0	0	0	0	0	0	0	0	0	0	0	0	0	0	0	0	0	0	0	0	0	0	0	0	0	0	0	0	0	0	0	0	0	0
2dddc448c88441bf5c49f5d3524eb1b6	0	0	0	13	13	0	0	0	0	0	0	0	0	0	0	0	0	0	0	0	0	0	0	0	18	0	0	0	0	0	0	0	0	0	0	0	0	0	4	0	13	0	0	0	3	9	0	0	0
6264a434541a2c13949c628621a407d4	0	0	0	0	0	0	0	0	0	0	0	0	0	0	0	0	0	0	1	6	0	0	0	0	0	0	0	0	2	0	1	0	0	0	0	0	0	0	0	0	0	0	0	0	0	0	0	0	0
bcd110e97006b27f95f77c33bc855392	0	0	0	0	0	0	4	0	0	0	0	0	0	0	0	0	0	0	0	0	0	0	0	0	0	7	0	0	0	0	0	1	0	6	0	0	0	0	0	0	0	0	0	0	0	0	0	5	0
af4f1bdc34b609921a0fa20161d09113	0	0	0	0	0	0	0	0	0	0	0	0	0	0	0	0	0	0	23	0	0	0	4	0	0	0	0	0	0	0	0	0	0	0	0	0	0	0	0	0	0	0	0	0	0	0	0	0	0
bc9c293a46eff2598da484b72c4fff38	0	0	0	0	0	0	0	0	0	0	0	0	8	0	0	0	0	0	0	9	0	0	11	0	0	0	0	0	0	0	0	0	0	0	0	0	25	0	0	0	0	0	0	0	0	0	0	0	6
56115f3afbe020c50bc2c7772a152ece	0	1	0	0	0	0	0	11	2	1	0	0	0	0	0	0	0	0	0	0	0	2	0	0	0	0	0	0	0	0	0	0	0	0	0	0	0	0	0	0	3	4	0	0	1	0	6	0	0
cf7339efb65f650ab407d2e91d9cb499	10	10	0	0	0	0	0	0	0	0	0	0	0	0	0	0	0	0	0	0	0	0	0	0	0	3	0	4	0	0	0	0	2	0	0	13	0	0	28	0	0	0	0	0	0	0	0	0	0
e3a3089ea5d5df98490b68a210ec246a	0	0	0	0	0	0	0	0	0	10	0	0	0	102	0	0	0	0	0	0	0	0	0	0	0	4	8	0	131	0	0	0	0	0	0	0	0	0	0	0	0	0	0	0	0	0	0	0	0
99c1f81e5878cd81f3c899284036ef04	0	0	0	0	0	0	0	0	0	0	0	0	0	0	0	0	0	0	0	0	0	0	0	0	0	34	0	10	12	42	22	0	0	0	0	0	0	0	0	0	0	0	0	0	0	0	0	0	0
7ea3ea239f3e77e8e3c6c855c3580a3e	0	2	0	19	0	0	0	0	0	0	0	0	0	0	0	0	0	0	0	0	0	0	0	1	0	0	0	0	0	2	0	5	0	0	0	0	0	0	0	0	0	0	0	0	0	0	0	0	0
601aed63d026e60e555dabad1949ca5d	0	0	19	0	0	20	27	12	25	58	50	0	0	0	0	0	0	0	8	0	0	11	20	50	90	13	5	33	13	6	10	36	13	14	98	33	4	4	26	126	5	20	0	0	6	24	27	0	9
19bc8104e65eb659c4197672fc95c354	0	0	0	149	72	169	48	21	38	124	31	0	0	0	0	0	0	0	0	0	0	0	0	65	83	126	40	64	10	0	0	145	0	13	0	18	53	0	0	118	47	32	51	121	0	39	49	0	0
172ffc860bd5b5567d2aec59002db30a	0	28	0	0	0	0	0	0	0	0	0	0	0	0	0	0	0	0	0	0	0	0	0	0	17	20	0	0	0	0	0	0	0	14	0	0	0	0	0	0	0	0	0	0	0	0	0	0	15
8708eb6d246318fc7c29dc783c717ae6	0	0	0	0	0	44	0	0	0	48	0	0	0	0	0	0	0	0	0	0	0	0	0	0	0	0	0	0	0	0	0	0	0	0	0	0	0	0	0	0	9	0	0	0	0	0	0	0	1
ba26a4bbd80c5c0f68b2ce15bfd3012c	0	0	0	0	0	0	0	0	0	0	0	0	0	0	0	0	0	0	12	0	0	0	0	0	0	0	0	0	8	0	0	0	0	0	18	0	0	0	3	0	0	0	0	0	0	0	0	0	10
b43257990fbb25bf75a539a940944ecb	0	10	0	18	0	0	53	41	0	0	7	0	0	0	0	2	0	0	0	72	51	39	4	22	9	0	8	11	10	5	0	0	0	9	90	6	2	16	0	0	7	0	0	0	10	57	0	0	6
a12128608c83c64cdfd243208d532f76	0	0	0	0	0	0	0	0	0	0	0	0	0	0	0	0	0	0	0	0	0	0	4	0	0	0	0	0	0	6	0	0	11	0	0	0	0	0	0	14	0	25	0	0	0	0	0	0	0
20ed87da2c226c5c5bc1a49320fbf198	131	65	22	34	26	13	7	10	57	25	0	0	0	0	0	14	0	0	171	69	72	54	257	0	0	10	15	34	62	32	78	0	140	58	82	65	65	79	143	107	18	0	0	0	0	0	74	0	78
117d7a0229ee0d81b6dec3a12363f3d5	0	0	0	18	0	0	0	0	0	0	0	0	0	0	0	0	0	10	0	0	0	41	0	7	16	0	0	0	0	0	0	14	5	3	20	0	0	0	0	63	67	9	0	16	0	0	0	0	0
f7093fa1c8d979b42450ac129a9b63b9	0	0	0	34	0	0	0	0	0	0	0	0	0	0	0	0	0	0	0	0	0	0	0	0	0	0	20	11	0	17	0	0	0	28	0	0	13	0	0	38	19	0	0	10	0	0	0	0	0
7b347ea3c350e65e078fdb9cb67c3702	0	0	0	0	0	0	0	0	0	0	0	0	0	0	0	0	0	0	0	0	0	0	0	0	0	0	0	0	0	0	0	0	5	3	0	0	0	0	0	0	0	0	0	0	0	0	0	0	0
4a53de977c714368e670c83d4e1a9a9c	0	0	0	0	0	0	0	0	0	0	0	0	0	0	0	0	0	0	0	13	0	0	0	0	0	0	0	0	0	0	0	0	0	0	0	14	0	20	0	12	0	0	0	0	0	0	13	0	0
1352180a6c9b24de8448ea3196656135	0	0	0	0	0	0	24	46	0	0	0	0	0	0	0	0	0	27	0	0	0	0	0	0	0	11	0	0	0	16	17	0	0	22	0	0	0	0	0	0	0	0	0	0	0	0	0	0	0
9f22ac1ac8d393ef28d100063b7c45d2	0	0	0	11	0	0	19	21	0	14	19	0	0	0	0	0	0	0	0	0	0	0	25	44	68	34	0	12	0	0	9	0	0	0	0	0	0	0	0	0	0	0	0	0	0	0	0	9	0
2b22747d01eb422bfeaff9c96ad25825	0	0	0	0	0	0	0	0	0	0	0	0	0	0	0	0	0	9	0	0	0	0	0	0	0	0	0	0	0	0	0	0	0	0	0	0	0	0	7	0	0	0	0	0	0	0	0	0	0
b590163219d6ce75d015411b53829131	0	0	0	0	0	0	15	30	0	8	0	0	0	0	0	0	0	0	0	0	0	0	0	0	0	0	0	0	0	2	0	0	0	0	0	0	5	0	0	0	0	0	0	0	0	0	26	0	0
9e46da010839742bc385a15c892a4404	0	0	7	0	0	0	0	0	0	0	0	0	0	0	0	0	0	0	0	0	0	0	0	0	0	0	0	0	0	0	0	0	0	0	0	0	0	13	0	69	167	0	0	0	0	0	0	0	8
5775e97b0325bdda374b603931c596f2	0	0	0	0	0	0	0	0	0	0	22	0	0	0	0	0	0	0	0	0	0	0	0	6	6	13	6	0	0	7	8	16	0	4	0	0	0	0	0	0	0	0	15	0	0	0	5	0	0
d550fb5a95d2d27db00a9b7276618835	0	0	0	0	0	14	0	0	0	0	0	0	0	0	0	0	0	0	0	0	0	0	0	0	0	0	54	0	0	0	0	2	0	0	3	10	5	0	0	0	0	0	0	0	0	0	0	0	0
9d3cb569eb240f656a91c1cc934bf6e2	38	18	0	13	10	0	11	0	28	10	0	0	0	0	0	0	0	5	0	0	0	0	8	8	10	0	15	6	0	0	0	0	0	0	0	0	0	24	6	0	0	8	0	0	4	11	0	0	0
6b65bfe864149ab4c7436b121f4d68a1	0	0	0	0	0	0	0	0	0	0	0	0	0	0	0	0	0	0	0	0	0	9	17	0	0	0	29	0	19	18	48	0	0	4	0	0	0	7	0	9	0	0	0	0	0	0	4	0	0
3867ae9fce6ae43d5735f6ba6741fe51	0	0	14	0	12	0	8	0	0	8	30	0	0	0	0	0	0	0	0	0	0	0	0	6	6	9	0	18	0	0	0	8	0	15	0	24	0	0	0	10	8	0	0	0	0	0	17	41	0
8de33b19f4bec23ed93bb9a15d187985	0	0	0	0	0	0	0	0	0	0	0	0	0	0	0	0	22	0	0	0	0	0	0	0	0	0	0	0	0	0	0	0	0	0	0	0	0	0	0	0	0	0	0	0	0	0	0	0	0
9b1683dca87388fde2352afd7b1636d8	0	0	0	0	0	0	0	0	0	0	0	0	0	0	0	0	0	0	0	0	0	0	0	0	0	0	0	0	0	0	0	0	0	0	0	0	0	0	0	0	0	0	0	0	0	0	0	9	11
b880cc3d9ea5128879682c1e3272a15e	2	0	0	0	0	0	0	0	0	0	0	0	0	0	0	0	0	0	0	0	0	10	0	0	0	0	0	0	0	0	0	0	0	0	0	0	0	0	0	0	0	0	0	0	0	0	0	0	0
99cee776ff1f266018c0c668b665842f	0	0	0	0	0	0	0	0	0	0	0	0	0	0	0	0	0	1	13	20	6	29	48	0	0	0	0	0	0	3	4	0	0	0	0	0	0	0	0	30	0	0	0	0	0	0	0	0	0
0f1ac856e0f1a39557b5b9ff22c1d59f	0	0	0	0	0	20	0	0	0	14	0	0	0	0	0	0	0	0	0	0	0	0	0	0	0	0	0	0	0	0	0	0	0	0	0	0	0	0	0	0	0	0	0	0	0	0	0	0	0
4f2cd0f9e49901cd94dc306f176cf657	0	0	0	0	0	0	0	0	7	7	0	0	0	0	0	0	0	0	4	0	0	0	0	0	1	0	0	14	0	0	0	0	0	0	0	0	0	0	0	0	16	0	0	0	0	0	0	0	7
5223ed4b9ce37db7d98e21684b1e0ab1	0	0	0	0	0	0	6	0	0	0	26	0	0	0	0	0	0	0	0	0	0	0	0	29	6	0	0	0	0	0	13	0	0	7	6	0	0	14	0	0	0	11	0	0	0	0	0	0	17
780bf3af86811ac1a9b7e6a1f0221856	124	123	0	0	0	0	0	12	74	11	0	0	0	53	0	0	0	0	0	183	61	0	0	19	20	84	40	39	18	285	253	7	1165	103	0	77	12	23	9	67	13	31	70	18	19	63	62	24	111
4a8407897ba521fed2ce7979dc3f74ad	0	0	0	0	0	0	0	0	0	0	0	0	0	0	0	4	4	0	0	0	0	0	0	0	0	0	0	0	0	0	0	0	0	0	0	0	0	0	0	0	0	0	0	0	0	0	0	0	0
055805ee2e075dff9e6f8fd12528d788	0	0	0	0	0	0	0	0	0	0	0	0	0	0	0	0	17	0	4	0	0	0	0	0	0	6	0	0	11	0	0	0	0	0	0	0	0	0	0	0	0	0	0	0	0	0	21	0	0
9f01995caa5bf8d1be426b1c6fef25b5	0	0	0	0	0	0	0	0	0	0	0	0	0	0	0	0	0	0	0	0	0	0	0	0	2	0	0	0	0	0	0	0	25	0	100	0	0	9	0	0	0	0	0	0	0	0	0	0	0
9e0139391642edf9fd5c3250c461fb7f	0	108	0	52	0	0	11	0	0	0	97	0	0	0	0	0	0	0	52	0	0	0	0	0	0	0	0	14	0	0	3	0	10	7	0	0	0	0	0	0	0	0	0	0	0	0	0	0	8
ea401c46776293db77d01d080ed1f1ec	0	0	0	0	0	0	7	12	28	0	0	0	0	0	0	0	0	0	0	0	0	0	0	0	0	0	0	0	0	0	0	14	0	0	0	0	0	0	0	0	0	0	0	0	0	0	0	0	0
007f44da573eec51204f55b15db9ab9a	0	61	167	71	53	0	0	0	0	0	0	0	0	0	0	0	0	0	0	0	0	51	0	0	3	17	17	5	20	0	13	46	14	23	24	16	108	24	76	30	43	0	0	0	27	51	20	0	0
eba58e8df37f1f725dab8b123dce3d2c	0	0	0	11	0	0	0	0	0	0	0	0	0	0	0	0	0	0	0	0	0	0	10	0	0	0	0	0	0	0	0	0	0	0	0	0	0	0	4	0	0	0	0	0	0	0	4	0	0
7fcc8c76214044d5fbec47d1b41260aa	36	12	179	0	0	682	182	151	200	324	0	0	38	0	0	105	46	7	0	0	140	50	0	40	71	233	92	137	24	57	45	16	31	21	58	53	183	0	35	0	66	63	42	162	172	75	234	142	13
da5abf9883d890aaf33d07b9db23326d	0	0	0	0	0	0	0	0	0	0	0	0	0	0	0	0	0	0	0	0	0	0	4	0	0	0	0	0	0	0	0	0	0	0	0	0	0	0	0	0	0	0	0	0	0	0	0	0	6
64a4ba8bc42eaff2a496ee78872620b3	0	0	0	0	0	0	0	0	0	0	5	0	0	0	0	0	0	0	0	0	0	0	0	11	0	13	8	10	0	0	0	0	0	0	0	0	0	0	0	0	0	0	0	0	0	0	0	0	13
1f0a90671867f865a52b9471f7a94ce3	0	0	0	0	0	0	0	0	0	0	7	324	102	0	561	0	0	0	0	0	0	0	0	0	0	0	0	0	0	0	0	0	0	0	0	0	0	0	0	0	0	0	0	0	0	0	0	0	0
cff0b55884e486b0bcef6341e97c5186	0	75	0	0	0	0	0	0	0	0	0	0	0	0	0	0	0	0	0	0	0	0	0	0	0	0	0	0	0	3	13	0	0	0	0	0	0	22	0	0	0	0	0	0	3	0	0	0	0
68d6a6386c006871f7f3f3f656c829f3	0	0	0	0	0	0	0	0	0	0	0	0	0	0	0	0	0	0	0	0	0	0	0	0	0	0	0	0	5	0	0	0	5	0	0	0	0	0	0	0	0	0	0	0	0	0	0	0	0
ee1d4cf5305fad2251c5cf251803a12f	0	0	0	0	0	0	0	0	0	0	0	0	0	0	0	0	0	0	0	0	0	0	0	0	0	0	0	0	0	0	10	0	0	0	0	0	0	0	0	0	0	0	0	0	0	0	0	0	0
cf59f6599da14bf6061cb586e796a515	0	0	0	0	0	0	3	0	10	0	19	0	0	0	0	0	0	0	0	0	0	0	0	0	0	55	0	29	0	0	0	0	0	0	0	0	0	0	8	58	8	5	0	0	0	0	9	0	0
2f62dc5eedea869fc1625e7111a3f652	0	0	0	0	0	0	0	0	0	0	0	0	0	0	0	0	0	0	0	0	0	0	0	0	0	46	0	0	0	0	0	0	0	0	0	0	0	8	47	0	0	0	0	0	0	0	12	0	0
84e9941329688d19fcd1f1b378bc2067	0	15	0	0	0	0	0	7	0	0	0	0	0	0	0	0	0	50	0	0	0	0	9	0	20	50	0	0	0	22	12	0	0	0	0	0	9	0	16	18	95	1	0	0	0	0	0	0	25
9ae08ed50e53910f1c4818525884cf1b	0	0	0	0	0	0	0	0	0	0	47	0	0	0	0	0	0	0	0	0	0	0	0	0	0	0	0	0	0	0	0	0	0	8	0	0	0	0	0	0	0	18	0	0	0	0	0	0	0
6b9d69aa7aa223e7bb50c491bbaf58df	0	3	4	0	0	0	0	0	0	0	0	0	0	0	0	0	0	0	0	0	0	0	0	0	0	6	2	14	0	0	0	0	0	0	0	0	0	0	0	0	0	0	0	0	0	0	0	0	0
6be6b0d54d8dd9c4bb5907a6953a0104	49	27	126	57	53	66	85	73	162	70	117	0	0	0	0	0	0	0	29	179	50	48	0	110	62	51	138	103	35	37	32	84	113	60	28	12	96	89	81	72	45	34	14	69	21	43	173	175	32
5c55a4f03b1e0c77b5605983d446901e	77	16	31	159	11	0	31	0	29	0	22	0	0	0	0	0	0	0	11	0	53	38	0	51	71	36	27	78	28	69	43	67	17	24	27	71	40	27	8	12	0	21	59	320	46	77	45	35	10
1bdf67e75c204a4d41a33f821b0a00da	0	0	0	0	0	0	0	0	0	25	0	0	0	0	0	0	0	0	0	0	0	0	0	0	0	0	0	25	8	0	0	0	0	0	0	0	0	0	0	0	0	0	0	0	17	0	0	10	0
1265565d68811954f3862b943e85d0d9	0	0	0	0	0	0	0	0	0	6	9	0	0	5	0	0	0	0	0	0	0	0	0	7	3	0	0	0	1	0	0	10	0	0	0	2	0	8	7	0	0	0	0	0	0	0	2	0	0
96576bab648c42ddf5e3ca7d31c2ae96	34	0	0	20	0	0	0	0	0	0	0	0	0	0	0	0	0	0	0	0	0	22	0	13	0	0	0	11	0	0	0	0	13	7	0	24	0	10	0	0	0	0	0	0	7	10	0	17	0
0583ab224bdd030b245b82b1d3c8cb8e	133	49	20	456	0	0	150	246	0	6	136	0	16	161	0	0	19	12	6	34	187	66	151	235	48	57	37	52	16	92	77	134	127	499	28	130	33	120	64	134	22	82	31	39	105	80	32	181	60
ff40ff79632a749ae789372d9ebe36b2	0	0	0	0	0	0	0	0	0	0	0	0	0	0	0	0	0	0	0	0	0	0	0	2	0	0	0	0	0	0	0	0	0	0	0	0	0	0	0	47	8	0	0	0	0	0	0	0	0
1d1690c9b368eed8105d4f8b98212b84	48	0	0	0	16	0	14	57	55	0	26	0	0	0	0	9	0	17	0	0	0	10	0	0	15	0	0	0	0	0	0	0	0	13	21	35	0	0	0	59	0	16	0	26	0	0	38	0	0
2ab128a8be3bb59c0be703bd1fd60c49	0	0	0	0	0	0	0	0	0	0	0	0	0	0	0	0	0	0	0	0	0	0	6	0	0	0	0	0	0	0	0	0	0	0	0	0	0	0	0	0	0	0	0	0	0	0	0	0	0
ebd9730b8ec72c318aacb651ea67fd62	0	0	0	0	0	0	0	0	0	0	0	0	0	0	0	0	0	0	0	336	0	0	0	0	0	0	0	0	0	0	0	0	0	0	0	0	0	93	0	0	0	0	0	0	0	0	0	0	36
4754c1c2182a18aee12428676cd30ffe	0	67	102	55	1664	654	148	46	414	636	28	0	0	0	0	0	0	0	0	12	10	24	10	125	400	156	791	0	69	149	143	260	24	224	67	215	1874	284	85	272	809	14	95	812	587	968	121	226	22
ed7a8211f117c341e9546799baf4c629	0	0	0	0	0	0	0	0	0	0	0	0	0	0	0	0	6	0	0	0	0	0	0	0	0	0	0	0	0	0	0	0	0	0	0	9	3	14	27	0	0	0	0	0	0	0	0	0	17
fd66efb5e113f1820393e029330f2d43	11	13	0	0	0	0	0	0	0	0	0	0	0	0	0	0	0	0	0	6	0	0	0	0	0	0	0	14	5	8	15	0	20	1	4	0	0	5	29	0	0	0	0	0	0	0	8	0	3
2d52a75664ff8bb0b3f024e9d23d1b3d	0	0	0	0	0	12	0	0	0	0	0	0	0	0	0	0	0	0	0	0	0	0	0	0	4	0	0	0	0	0	5	0	0	0	0	0	0	0	0	0	0	0	0	0	18	5	0	0	0
329f7e6e348ff2bd0db68ca4f7fba131	0	22	0	0	0	0	0	0	0	0	0	0	0	0	0	0	5	0	15	0	19	0	24	0	0	4	0	0	0	0	0	7	0	0	0	0	0	0	0	0	0	0	0	0	0	0	0	0	16
f615d96f917dc9d786014dcd53811eda	0	0	0	0	0	0	0	0	0	0	0	18	21	0	13	6	0	0	0	0	0	0	0	0	0	0	0	0	0	0	0	0	0	0	0	0	0	0	0	0	0	0	0	0	0	0	0	0	0
898808a66d92fed6351fbbab1c113062	0	0	0	0	0	0	0	0	0	15	0	0	0	0	0	0	0	0	0	0	0	0	3	0	0	0	0	0	24	0	0	0	0	0	0	0	0	0	0	0	4	0	0	0	0	2	12	0	5
83c99d30777fe4a6d39c71149471b6ac	0	0	0	0	0	0	0	0	0	0	0	0	0	0	0	0	0	0	0	0	0	0	0	0	0	0	0	0	0	0	0	0	0	0	0	0	0	0	0	4	0	0	0	0	0	0	0	0	0
617cea01dc4f1c377d02636c6141172f	0	0	0	0	0	0	0	5	1	0	0	0	0	0	0	0	0	0	0	0	0	0	0	0	0	0	0	0	0	0	0	0	0	0	0	0	0	0	0	0	0	0	0	0	0	0	2	0	0
0c410052454856057dc66ba4239cb5ba	0	0	0	0	0	0	0	0	0	0	0	0	0	0	0	0	0	0	0	0	0	0	1	0	0	0	0	0	0	0	0	0	0	1	0	0	0	0	0	0	0	0	0	0	0	0	0	0	0
f79477009614c683b69734b9b1eb78bb	0	1	0	0	100	0	0	0	0	55	0	0	0	0	0	0	0	4	74	73	0	3	45	0	0	33	27	30	24	0	0	0	8	0	115	0	52	0	51	0	0	0	0	0	5	8	48	0	38
852397e43ccb7c89a4edf9bdd48f218d	0	0	0	0	0	0	0	0	0	0	0	0	0	0	0	0	0	0	9	12	0	7	22	0	0	6	0	0	0	14	39	0	0	0	0	0	0	0	0	0	0	0	0	0	0	0	0	0	0
4a277318912d8ef6cec66abc86af2897	0	0	0	0	0	0	0	0	0	0	0	0	0	0	0	0	0	0	0	1	0	0	0	0	0	0	0	0	0	0	1	0	0	0	0	1	0	0	0	0	0	0	0	0	0	0	0	0	0
0951faac8b876629dbcf0c708b399963	0	0	0	0	0	0	24	0	34	29	0	0	0	0	0	0	0	0	0	0	0	0	0	20	8	0	0	0	0	0	0	0	0	0	0	0	0	0	0	0	0	8	0	0	0	0	0	0	0
345aaced0b74f4155114c41cca4eadc4	0	6	0	0	0	0	0	0	0	0	0	0	0	0	0	0	0	0	0	0	0	0	0	10	12	0	20	7	0	0	0	0	20	20	0	0	0	0	0	0	0	0	0	0	7	23	0	0	0
0317928316d37b55b402e957eb9913db	0	0	0	0	0	10	10	15	0	20	11	0	0	0	0	0	13	4	282	0	28	0	10	43	17	0	0	0	0	17	16	0	10	0	31	0	47	0	85	0	0	0	0	0	0	11	33	0	0
25f57d47cd56d8ce548ba0c2a38c3f3a	0	16	0	35	191	0	62	39	73	0	0	0	0	0	0	0	0	0	0	0	0	75	0	26	30	4	21	10	0	0	0	13	0	71	36	9	66	0	0	105	60	30	0	5	0	6	5	10	41
6b8cbd5e4211dd6d9115f3a9a18431f3	0	0	0	0	0	0	0	0	0	0	0	0	0	0	0	0	0	0	40	0	0	0	23	0	0	0	0	0	0	14	25	0	0	0	0	4	0	0	0	17	19	0	0	0	0	0	0	0	31
44d25bf2866b4676d1a30ff12bf9f494	0	0	0	0	217	107	0	0	0	25	0	0	0	0	0	0	0	0	0	0	0	0	0	8	15	0	0	0	11	0	0	0	0	8	8	0	7	0	0	20	12	55	0	27	0	0	0	49	0
c09e4789804fd2733fe7110e057498d2	19	16	0	0	0	0	0	0	12	0	0	0	0	0	0	0	0	0	0	0	0	0	8	13	11	6	3	0	0	0	0	0	0	0	2	0	8	0	16	0	8	0	0	0	16	16	0	6	16
09404638d5c6baf895933358aa8bfa28	0	0	0	0	0	0	43	17	0	0	0	0	0	0	0	0	0	0	0	0	0	0	0	0	0	0	0	0	13	0	17	0	0	0	0	0	0	0	0	0	0	0	0	0	0	0	0	0	11
52802b0e676fd0b7e32fc3c3726e2e03	0	0	0	0	0	77	0	0	20	51	0	0	0	0	0	0	0	0	0	0	0	12	0	0	7	0	0	31	0	0	0	0	0	0	13	0	0	0	0	0	0	0	0	0	24	0	0	0	0
2de0a4819331c41819ae7e71300492dc	0	0	16	0	0	0	0	0	0	0	0	0	0	0	0	0	0	0	0	0	0	0	0	0	0	11	0	0	0	0	4	0	0	0	6	0	0	1	8	0	0	0	0	0	0	0	0	0	0
ecd0011bdc1e7e79c1c5462dfdf81d12	0	0	0	0	0	0	0	0	0	0	0	0	0	27	0	0	0	0	0	0	0	0	0	0	0	0	0	0	0	0	0	0	0	0	0	0	0	0	0	0	0	0	0	0	0	0	0	0	0
e5d6b31e75ce27b73cfcb981f9c4a815	0	0	0	0	0	0	0	0	0	0	0	0	0	0	0	0	3	0	6	1	0	0	0	0	0	0	0	0	0	0	0	0	0	0	0	0	0	0	0	0	0	0	0	0	0	0	0	0	0
fc6f8d01bc3b707623fe987216773d88	0	63	19	17	61	13	0	22	75	37	0	0	0	0	0	0	0	0	0	5	0	0	0	6	9	0	45	34	57	11	24	7	0	18	14	47	77	36	20	42	31	0	24	17	69	29	0	58	0
2fbc8a7d883a356e6722953fe5ce9640	0	48	0	0	0	0	0	0	0	0	0	0	0	0	0	0	0	0	0	0	105	0	14	0	0	0	0	8	0	11	16	0	6	0	0	21	0	23	0	16	0	0	0	0	8	0	0	0	47
d6ab660fbd7a4f60ffe079c7306e63ec	0	134	125	0	51	0	0	0	0	0	0	0	0	0	0	0	0	0	18	6	0	0	3	0	0	2	33	16	21	2	4	0	5	9	0	0	226	56	0	0	9	0	0	0	0	0	0	0	0
e0def262d56970e7f4183e467133e8a6	0	0	0	0	0	0	0	0	0	0	0	0	0	0	0	0	0	0	0	0	0	37	0	13	0	0	0	12	19	0	0	21	0	27	0	0	0	21	25	0	0	28	0	0	0	0	0	24	0
f8a6cf7b17e277cc527c07f6b59dae3d	0	0	16	0	12	0	0	0	0	0	0	0	0	0	0	0	0	0	0	0	0	0	0	0	0	0	0	0	0	0	0	0	5	0	0	0	9	0	0	0	0	0	0	0	0	0	33	0	0
121b565b03c5e912aac1f182e035a682	0	0	0	0	0	0	0	15	0	0	0	0	0	0	0	0	0	0	0	0	0	0	0	0	0	6	0	0	0	10	0	0	5	0	0	0	0	10	0	0	0	0	0	0	0	0	0	0	0
71df7a9a7f3b068427db961e8e3e71e7	0	0	0	9	8	0	9	9	0	0	0	0	0	0	0	0	0	0	0	0	0	0	0	34	0	0	0	0	0	0	0	0	0	0	0	0	0	0	0	0	0	12	0	0	0	0	0	0	0
8e4381d278733f5400b41737d3b55934	0	0	0	0	0	0	0	0	0	0	0	0	0	0	0	0	0	0	0	0	0	0	0	7	3	1	0	4	0	0	0	0	0	0	0	0	0	0	0	0	0	0	0	0	4	0	0	0	0
a0b12e53a789c5f149700b7163249405	0	0	0	0	0	0	7	0	0	0	0	0	0	0	0	0	0	0	0	0	0	0	0	1	0	3	0	4	4	0	0	7	0	0	0	0	2	0	0	0	0	6	0	0	2	0	0	0	0
cf71b6ee4bd735c00e43078c45ac7c2d	0	0	0	0	0	0	0	11	0	0	0	0	0	0	0	0	0	0	0	0	0	0	42	15	0	13	0	0	0	0	0	0	0	27	0	13	0	0	6	0	0	0	0	0	15	13	0	17	0
71c665f2996e71f3c2f7f30604eddb5f	0	22	0	0	0	0	0	0	0	0	0	0	0	0	0	0	0	0	10	0	0	0	0	0	0	0	0	0	0	0	6	0	0	0	0	0	0	0	0	0	0	0	0	0	0	0	0	0	0
e4d1d99d830672411d598eda2a8e3fdb	0	0	0	0	0	0	0	0	0	0	17	0	0	0	0	0	0	0	0	0	0	0	0	0	0	0	0	0	0	0	3	0	7	0	0	0	0	0	0	0	0	0	0	0	0	0	0	0	0
72a5bb13f14146fdfad6684941b4deca	0	0	0	0	0	0	0	0	0	0	0	0	7	0	0	0	21	0	0	0	0	0	0	0	0	0	0	0	0	0	0	0	0	0	0	4	0	0	0	0	0	0	0	0	0	0	0	0	0
883d9092bf0444898fe4f56774e669a5	0	0	0	0	0	0	45	47	0	0	9	0	0	0	0	0	0	0	0	0	0	0	0	0	0	0	0	0	0	0	0	0	0	0	0	0	0	0	0	0	0	0	0	0	0	10	0	0	0
f2c0127e1f829cad5bce6695474e9148	0	0	0	0	0	0	0	0	0	0	0	0	17	0	0	0	74	0	0	0	0	0	0	0	0	0	0	0	0	0	0	0	0	0	0	0	0	263	0	0	0	0	0	0	0	0	106	0	0
4b8b852caa0078f4dc4e249e943e1d60	0	0	0	0	0	0	0	0	0	0	0	0	0	0	0	0	0	24	0	0	14	0	0	0	0	0	0	0	0	0	0	0	0	0	0	0	0	0	0	0	0	0	0	0	0	0	0	0	0
1e6f617c3d50b5a3f4ab4e7ff2844a07	0	0	14	0	0	13	0	0	0	17	0	0	0	0	0	0	0	0	0	0	0	0	0	0	0	0	6	19	0	4	0	0	0	0	5	7	12	0	7	14	0	0	0	0	0	0	0	0	17
14748a7c16a60a7bf796d18a634e983b	0	65	0	11	0	7	0	3	15	7	0	0	0	0	0	6	3	0	131	33	30	10	29	0	0	10	0	137	21	24	40	0	36	15	14	11	0	180	42	0	10	0	0	0	0	0	74	0	38
95cc9f454515c59fbebb3fa7164da67f	0	0	0	0	0	0	0	0	0	0	0	0	0	0	0	0	0	0	0	0	0	0	0	0	0	0	0	1	0	3	11	0	13	1	6	7	0	0	7	0	0	0	0	0	2	1	0	0	16
fd0f438770accb218cb6586bb17be516	0	0	0	35	0	0	0	0	0	0	0	0	0	0	0	0	0	0	0	0	0	0	0	0	0	0	0	0	0	0	0	0	0	3	0	0	0	0	0	0	0	0	0	0	0	0	0	0	0
47621e67b3f334407045165b2e7a6a21	44	58	0	32	0	0	22	107	0	0	0	0	0	0	0	0	0	0	36	0	29	0	46	4	0	0	0	1	27	79	101	3	23	12	6	4	0	50	76	30	0	2	0	0	0	3	0	0	35
f5b45f0c0baf4036914e5f886ea8d424	0	10	18	0	0	10	10	12	38	37	6	0	0	0	0	0	0	0	0	0	23	23	0	7	8	13	8	7	0	9	13	3	19	5	23	16	15	43	5	0	0	8	0	0	5	8	31	18	0
6dea768bd23301d5167d6d8e184d8f90	0	0	0	0	0	0	17	44	0	0	0	0	3	0	0	0	0	0	0	0	0	0	0	3	0	0	0	0	0	0	0	0	0	0	0	0	0	0	0	0	0	0	0	0	3	0	0	0	0
c3ca500f6ec5c10eb61ab5c9f0ada0be	0	0	3	0	5	0	0	3	0	0	15	0	0	0	0	0	0	0	0	0	0	0	0	0	0	0	0	0	0	0	0	0	2	0	0	0	0	0	12	0	0	0	0	0	0	0	4	0	0
89b86b0fe9d3dfd21630d0998c99cfc4	0	0	0	0	0	0	0	0	0	0	14	0	0	0	0	0	0	0	0	0	0	12	0	0	0	0	0	0	0	0	0	7	0	0	0	0	0	20	16	0	0	0	0	0	5	4	0	0	0
84eda593d1a30a9d55ee36307d1f8613	0	0	0	0	0	0	0	0	0	0	0	324	158	0	24	204	0	0	0	0	0	0	0	0	0	0	0	0	0	0	0	0	0	0	0	0	0	0	0	0	0	0	0	0	0	0	0	0	0
d80b80164378952f7e2570db9685fd05	0	0	0	0	0	0	21	0	0	0	0	0	0	0	0	0	0	0	0	0	0	0	0	0	0	7	0	0	0	0	0	0	8	13	0	0	0	0	0	0	0	0	0	0	0	0	14	0	0
e02248a1ce5d7395cdfeef1839fdd5aa	0	0	0	0	34	0	0	0	16	0	0	0	0	0	0	0	0	0	0	0	0	0	0	8	15	0	0	0	0	0	0	0	0	0	0	0	0	0	35	0	0	3	0	9	0	0	0	5	0
a9902bab2b86f72553c65d63d368ec9b	0	0	0	0	0	0	0	0	0	0	0	0	0	0	0	126	0	0	0	0	0	0	0	0	0	0	0	0	0	0	0	0	0	0	0	0	0	0	0	0	0	0	0	0	0	0	0	0	0
981dc4e3e5e9b5136542eae56b6ae22d	0	0	0	0	0	0	0	0	0	0	0	48	0	0	77	0	0	0	0	0	0	0	0	0	0	0	0	0	0	0	0	0	0	0	0	0	0	0	0	0	0	0	0	0	0	0	0	0	0
0275f30c4c4d0256c9e7bc09e8c66b7f	0	0	0	0	0	0	0	0	0	0	0	0	0	0	0	0	0	0	0	0	0	16	9	0	0	0	0	0	0	0	0	0	0	0	0	0	0	0	0	0	0	0	0	0	0	0	0	0	0
91380eb86d2f9a1be730636b33348638	0	0	0	0	0	0	0	0	0	0	0	0	0	0	0	0	0	0	0	0	0	0	0	0	0	0	0	0	0	0	0	0	0	0	0	0	0	0	0	0	0	0	0	0	0	23	0	0	0
08b8c7fad85f1842ee2e36d1edbcc54d	0	0	0	0	0	0	0	0	0	0	0	0	0	0	0	0	0	0	24	0	0	6	18	0	0	0	0	0	0	12	8	0	0	0	0	0	0	0	0	0	0	0	0	0	0	0	0	0	0
0c92bb1243980ec34973b3dd2f4d7bae	0	0	0	0	0	0	0	0	0	0	0	0	0	3	0	0	0	0	35	0	93	0	0	0	0	0	0	0	0	0	16	0	0	1	0	0	0	74	0	0	0	0	0	0	0	0	0	0	0
c2b2a6b41938c27dd5620e05fffe48a9	0	0	0	0	0	0	0	0	0	0	0	0	0	0	0	0	0	5	0	19	0	8	0	0	0	0	0	0	0	0	0	0	0	0	0	0	0	0	0	83	73	0	0	0	0	0	0	0	0
0df02a38cdad4915e1f6c812d0078d03	0	0	0	0	0	0	0	0	0	0	0	0	0	0	0	0	0	0	0	0	0	0	0	0	0	0	10	0	16	0	0	0	0	0	18	0	0	0	0	0	0	0	0	0	0	0	0	0	0
8de4f2018ad8122c8230c886587c9ffc	0	36	23	0	0	0	0	0	0	0	0	0	0	0	0	0	12	0	77	75	15	46	28	0	0	8	33	36	88	29	15	0	23	16	0	15	24	40	20	0	0	0	0	0	0	0	0	0	47
ecf20a402e96e93056986c33f1933f6b	0	0	0	0	0	0	0	0	0	0	0	0	0	0	0	0	0	0	0	0	0	0	0	0	0	0	0	0	0	6	7	0	0	0	0	0	0	0	0	0	0	0	0	0	0	0	0	0	0
c54979568a2e94e7ca090bce9a9afb7c	0	0	0	159	0	0	0	0	0	0	0	0	0	0	0	0	0	0	0	0	0	0	0	21	0	35	0	0	0	0	0	0	0	0	0	0	0	0	0	0	0	93	0	0	31	0	0	20	0
2c42b4942b851f3bd0f7c76a91809e7f	0	0	0	0	0	0	0	0	0	0	0	0	0	0	0	0	0	0	0	0	16	0	0	0	0	0	0	0	0	20	5	0	0	0	15	13	0	14	0	0	0	0	0	0	0	0	0	0	0
6612cf2de3245452c0505017354ddae1	0	5	0	0	0	0	0	0	0	0	0	0	0	0	0	0	0	0	0	0	14	0	0	19	7	0	5	0	0	0	0	0	0	6	0	0	0	0	0	0	0	0	0	0	0	0	0	0	0
6784a7c24023dc4d54cdb2522a3b4010	0	0	0	0	0	0	0	0	0	0	0	0	0	0	0	0	0	17	0	0	0	0	0	0	0	0	0	0	0	0	0	0	0	0	0	0	0	0	2	0	0	0	0	8	0	0	0	0	0
f6405206345c3f0ae23efde112125346	0	0	9	0	0	0	0	0	0	0	0	0	8	0	0	0	0	0	0	0	0	0	0	0	0	0	0	0	7	0	0	0	16	0	0	0	0	0	2	0	0	0	0	0	0	0	0	0	0
3fedb18562c879a69fdc438fa026681c	0	0	0	0	0	0	0	0	0	0	0	0	0	0	0	0	0	0	0	0	0	0	0	5	0	0	0	0	0	0	0	14	0	0	0	0	0	0	0	0	0	0	0	0	7	26	0	64	0
171ea05e68d1319f797afa8e6da82aae	0	0	0	0	0	0	0	0	0	0	0	0	0	0	0	0	0	0	0	0	0	0	0	0	0	0	0	0	0	0	1	0	2	0	0	1	1	1	0	0	2	1	0	0	1	0	0	0	0
6f637f549c9392a857dc1199ef62a3c7	59	0	0	0	0	0	0	0	0	0	0	0	0	0	0	0	0	0	18	0	0	15	12	0	0	0	0	0	0	4	14	0	0	0	32	0	13	36	4	0	0	0	0	0	0	0	0	0	3
50687acbc456b47783c3c5cae90bec01	0	0	0	0	0	0	0	0	26	0	0	0	0	12	0	0	20	0	0	0	0	0	0	0	0	13	0	18	22	16	8	0	0	1	108	0	0	0	0	58	42	0	0	0	0	0	0	0	0
6e2e220faa35fa72768a829b38c7c44f	0	25	0	30	0	0	20	19	0	10	0	0	0	0	0	0	0	0	0	0	0	0	0	13	0	0	0	0	12	11	0	13	0	0	0	0	0	0	14	0	0	0	0	0	0	0	24	0	0
4c1852bfc0394c56dace4cd1b8098ad6	39	22	0	0	0	0	17	0	0	0	0	0	0	0	0	0	0	0	0	22	0	0	0	7	3	0	0	0	0	17	15	10	15	9	0	5	0	0	9	22	22	0	0	0	10	5	0	0	0
4419ab5d06e42caa3579434a41066be2	0	0	18	0	0	0	0	0	0	0	0	0	0	0	0	0	0	0	0	0	0	0	0	0	0	0	0	0	0	1	1	0	0	0	4	0	6	0	0	0	0	0	0	0	6	3	0	0	0
910120600bb5206a5c7b628ba97cf0fc	0	0	0	0	0	31	0	0	0	0	33	0	0	0	0	0	0	0	0	0	0	36	0	0	0	0	0	0	0	0	0	0	0	0	0	0	0	0	0	0	0	0	0	0	0	0	0	0	0
26521dfa749ab5e91f2d603622aae156	0	8	0	0	16	0	0	0	0	0	0	0	0	0	0	0	0	0	0	0	0	0	0	0	0	0	0	0	0	0	0	7	0	0	0	0	0	0	0	0	0	0	0	0	0	0	0	7	0
7cef0d347fb7c26740aea89aa32d7df9	18	30	25	0	0	0	0	0	0	0	0	0	0	0	0	0	0	0	0	0	0	23	0	0	0	0	9	0	0	0	0	0	0	0	0	0	12	0	0	0	11	0	0	0	0	0	0	0	0
b7baf2bcf1f104a27b5f3701a2dc262a	0	0	0	0	0	0	0	0	0	0	0	0	0	0	0	0	0	0	5	0	0	0	0	0	0	1	0	0	0	0	0	0	25	0	4	0	0	0	32	0	0	0	0	0	0	0	0	0	13
f7f3b1edffea5773622297a3392abcfc	0	0	0	0	0	14	0	0	0	0	0	0	0	0	0	0	0	0	0	0	0	0	0	0	0	0	13	0	0	0	0	0	12	0	0	0	0	0	0	0	0	0	43	0	0	0	0	8	0
5ef92938c37e920b4839e4fb875e4f3d	0	0	0	0	0	0	0	0	0	0	0	0	0	0	0	0	0	0	0	0	0	0	0	0	0	0	13	0	13	0	0	0	0	0	0	0	16	0	0	0	8	0	0	0	0	0	0	0	14
edc0baafd595d04fb01212522f6adb8d	59	40	0	24	7	14	0	42	0	0	10	0	0	0	0	0	0	0	0	0	109	0	20	0	0	0	0	10	0	0	17	0	9	23	10	24	0	43	36	0	0	0	0	0	3	0	0	0	20
2d83f889a5c34a71b1cb0d03b5eed975	0	0	0	0	0	0	0	0	0	0	0	0	0	0	0	0	0	0	0	0	0	13	0	0	0	0	0	0	0	0	6	0	0	0	0	0	0	0	0	0	0	0	0	0	0	0	0	0	0
b9545b3ac27be0f6b8712639de494779	130	0	0	34	0	0	4	11	7	0	0	0	0	0	0	2	51	0	0	0	0	5	0	0	0	0	0	0	0	16	10	0	0	2	13	0	0	0	69	0	0	29	0	0	56	26	0	0	92
7851e0394d5017fc9682fbc470be6f60	0	0	5	4	0	14	0	6	0	0	0	0	0	0	0	0	0	4	0	0	0	0	0	0	0	0	0	0	0	0	0	0	0	0	0	0	0	0	0	0	0	0	3	0	0	0	0	0	0
4044b525d0754aa737d2dba24274d94d	0	0	0	0	0	0	0	0	0	0	0	0	0	0	0	0	0	0	0	0	7	0	0	0	0	0	0	0	0	0	0	0	0	0	0	2	0	0	0	0	0	0	0	0	0	0	0	0	4
9d8850ecfedcd9ebc2a1036cce86ee73	0	11	0	0	0	0	0	0	0	0	0	0	0	0	0	0	0	0	37	0	0	0	0	0	0	0	2	0	12	0	0	0	28	0	5	0	0	0	0	0	0	0	0	0	0	0	0	0	32
6f2fb1e904918d8e3989c4f1f54bdf52	0	0	0	38	0	0	0	0	0	0	0	0	0	0	0	0	0	0	0	0	0	0	0	11	8	52	23	14	0	0	0	0	0	0	0	0	0	0	0	0	0	0	0	0	0	0	0	7	0
3986f30b50c64770f7c3095316c83481	20	3	0	0	0	0	0	17	0	0	0	0	0	0	0	0	0	0	0	9	0	0	2	0	0	0	0	0	0	0	2	10	8	7	2	0	0	0	1	0	0	0	0	0	0	0	0	2	0
81cf59297d91ed096bbcb534261cd051	0	0	9	44	22	9	14	0	0	8	10	0	0	0	0	0	0	0	0	0	0	0	0	27	38	65	129	19	16	0	0	20	0	18	8	8	33	19	48	7	17	37	49	66	0	0	18	8	0
43771b5e95e551733a051ac40e9a3bf0	0	5	0	0	0	0	7	0	0	0	0	0	0	0	0	0	0	0	0	0	0	0	0	4	7	0	0	0	0	0	0	4	0	0	0	0	0	0	5	0	0	0	0	0	0	0	0	0	0
d6e6545a24fe55efa9a1d1ce6c1950ca	0	0	0	45	0	0	0	0	0	26	0	0	0	0	0	0	0	0	10	0	0	0	0	35	65	26	18	26	13	8	0	40	6	0	10	0	28	9	14	0	0	0	0	0	0	0	30	13	0
4acfb0d0241342d274605248d2999a0f	0	0	0	0	0	0	21	0	0	0	14	0	0	0	0	0	0	0	0	0	0	0	0	17	0	0	0	0	0	0	0	0	0	8	0	0	0	1	0	0	0	0	0	0	0	0	0	15	0
f1de2ca132e9777c9999a09cf0ad014d	0	0	0	46	0	0	0	0	0	0	0	0	0	0	0	0	0	0	0	0	12	0	0	0	0	6	0	0	0	0	0	0	0	0	0	0	0	0	5	9	0	0	0	0	0	5	0	0	3
139cb06708ec3850b8a3a9a36e261f1f	0	0	0	0	0	0	0	0	0	0	0	0	0	0	0	0	0	0	0	0	0	0	0	0	0	0	0	0	0	0	11	0	7	0	0	0	0	0	41	0	0	0	0	0	0	0	0	0	0
a2595506dd7e287310b8da166fa6c545	5	0	0	0	0	0	0	0	0	0	42	0	0	0	0	0	0	0	0	0	0	7	0	0	1	0	1	0	0	0	3	29	31	7	8	0	0	0	9	0	0	0	0	0	7	15	0	43	0
128061ed9539676a51c924605d4717f7	0	0	0	0	0	0	0	0	0	0	0	0	0	0	0	0	0	3	0	0	0	0	0	0	0	0	0	0	0	0	0	0	0	0	0	0	0	0	0	0	0	0	0	0	0	0	0	0	0
eca7b0b4905e273f0e7461886bd83565	0	0	0	0	0	0	131	64	0	0	0	0	0	0	0	0	0	0	0	0	37	0	2	0	0	0	0	0	0	0	0	0	0	0	0	0	4	0	0	0	0	0	0	0	0	0	0	0	0
15e5fdfe4d8ef83f7f4be94ca15c95d6	0	6	0	0	0	0	0	0	0	0	0	0	0	0	0	0	0	0	0	6	0	0	0	0	0	0	0	0	0	0	2	0	0	6	0	0	0	0	0	0	0	0	0	0	7	0	0	3	0
9437bbc81367b43ae3f7f2b8eb911f8c	0	0	0	0	0	0	0	0	0	0	0	0	0	46	0	0	0	20	18	0	0	9	0	5	9	0	0	0	0	2	0	0	0	1	0	2	0	0	0	0	0	0	0	0	0	0	0	0	12
8207338ca2a2da8ac7e02dd63d3e2624	0	0	0	0	0	0	2	0	0	0	3	0	0	0	0	0	0	0	0	0	0	4	0	0	0	2	0	0	0	0	0	0	0	0	0	0	0	0	0	0	0	0	0	0	10	0	0	0	5
682706052084c09791cc14a52116070b	0	0	0	18	0	10	16	11	0	17	66	0	0	0	0	0	0	0	5	0	0	0	0	31	40	6	27	0	0	0	0	43	3	15	18	0	0	0	0	0	0	0	20	17	20	37	0	4	8
627ced1c671fa237b2322f9d129f69ec	0	0	0	0	0	0	0	0	0	0	0	0	0	0	0	0	0	0	0	0	0	0	0	30	0	0	0	0	0	0	8	0	0	48	0	0	0	0	6	5	0	15	0	0	0	0	0	0	7
0c624cf5e4cbecb541d79776b1629943	0	0	0	0	0	0	0	0	0	0	0	0	0	0	0	0	0	0	129	0	0	0	0	0	0	0	0	0	36	0	0	0	0	0	0	0	0	0	0	0	0	0	0	0	0	0	0	0	0
6cd8ff2e75eb5d8835775939a2273b49	0	0	0	0	0	0	0	0	0	0	0	0	0	0	0	0	0	0	0	0	0	0	0	0	0	0	7	0	13	0	0	0	2	5	0	0	0	0	0	0	0	0	0	0	0	0	0	0	0
930f969f3b6c673ab95791684ad1c877	0	0	0	0	0	0	0	0	0	0	0	0	0	0	0	0	0	0	0	9	13	0	3	0	0	0	0	0	0	0	0	0	0	0	0	0	0	0	0	0	0	0	0	0	0	0	0	0	0
2bc82f358dea9c22b1d44508cc6a1645	0	0	0	0	0	0	0	0	0	0	0	0	0	0	0	0	0	0	0	0	0	0	0	0	0	0	10	0	0	0	6	0	0	0	0	0	0	4	5	0	0	0	0	0	0	0	0	0	0
357f3e4cd93a12022cf537cf5158738e	0	0	0	13	0	0	0	17	0	1	0	0	0	0	0	0	0	0	0	0	0	0	0	0	0	6	0	0	0	0	0	8	0	0	0	0	6	0	6	0	0	0	6	7	6	6	0	0	0
973e0b1a5a122749cba60e7582ad3e6a	0	0	0	0	0	0	0	18	15	0	17	0	0	0	0	0	0	0	0	0	0	0	0	4	6	0	0	0	5	0	0	6	0	0	0	0	0	0	0	0	20	0	14	0	0	20	0	0	0
884fd75d9ee7bc16975ef6878076b679	0	0	0	0	0	0	13	0	0	0	0	0	0	0	0	0	0	0	0	0	0	0	0	0	0	0	0	0	0	0	0	0	7	4	0	0	0	0	0	0	0	0	0	0	0	0	0	0	3
ba0f3fcb3dda444282f37a237ca885a4	0	0	0	0	0	0	0	0	0	0	0	0	0	0	0	0	0	0	0	0	0	0	0	0	0	0	0	0	0	0	0	0	0	0	0	0	0	0	0	0	0	0	8	0	0	0	0	36	24
b0bd9500c362afbb5ad998966510eecb	89	0	0	0	14	0	14	0	0	0	0	0	0	0	0	0	18	0	0	29	0	10	17	0	0	0	0	0	37	0	0	0	40	0	6	0	57	0	0	21	0	0	0	0	14	8	0	0	6
7c43eec78abda33dc4775453ed5bb5a8	0	0	0	0	0	0	0	12	0	0	0	0	0	0	0	0	0	0	0	0	0	0	0	0	0	0	0	0	0	0	3	0	7	0	0	0	0	0	18	0	0	0	0	0	0	0	0	0	0
8eba49e2ba3f45eabc94ea461dac8af1	0	0	0	0	0	0	0	0	0	0	0	0	0	0	0	0	0	45	0	0	0	0	0	0	0	0	0	0	0	0	0	0	0	0	0	0	0	0	0	0	5	0	0	0	0	0	0	0	0
a5b026eed118d5baa305a457cb1603c7	0	0	0	0	0	0	0	0	0	0	0	0	0	0	0	0	0	0	0	0	11	0	0	0	0	0	0	0	0	0	0	0	0	2	0	0	0	5	4	0	0	0	0	0	0	0	19	0	17
e30bc4fbdb471f5b25d1b08f756fb767	0	0	0	0	0	0	0	0	2	0	0	0	0	0	0	0	0	0	0	0	0	0	0	0	0	0	0	0	1	1	0	3	0	1	0	0	0	0	0	0	0	4	8	3	0	0	0	0	0
cc5b604494490e10bb5ce536de958fc6	0	0	0	0	0	0	0	0	0	0	0	0	0	0	0	0	0	0	0	0	0	0	0	10	0	0	0	0	0	3	0	0	15	0	0	0	0	0	0	0	0	22	0	0	0	0	0	0	0
e9343cc0d92b8b1c318090aa782ee9ed	0	0	0	0	0	0	0	0	0	0	0	0	0	0	0	0	0	0	0	0	0	15	0	0	0	0	0	0	0	0	0	0	0	0	2	0	0	0	0	16	8	0	0	0	0	0	0	0	0
c56519282c238484e7171f3c66777f73	0	0	0	0	0	0	0	0	16	0	0	0	0	0	0	0	0	0	0	0	0	0	0	4	10	9	0	0	0	0	0	0	0	0	0	0	0	0	0	0	0	0	0	0	0	0	0	0	0
6634a5565b5acb90bb4a61082c15065a	0	0	0	0	0	0	0	0	0	0	0	0	0	0	0	0	0	0	0	0	0	7	9	0	0	0	0	0	0	0	0	0	0	0	0	0	0	0	0	0	0	0	0	0	0	0	0	0	0
bad75cd3cff00302a5d9734c7aff7977	0	0	0	0	0	0	0	0	0	0	0	0	0	0	0	0	0	0	0	0	0	0	0	0	0	0	0	0	5	0	0	0	0	0	0	0	0	0	0	0	0	0	0	0	0	0	0	0	5
43407ceea7edaad4c649b0ce4321cb93	0	0	0	0	0	0	0	0	0	0	0	0	0	0	0	0	0	0	13	0	0	0	2	0	0	0	9	0	0	0	0	0	14	0	0	0	0	0	0	0	8	0	0	0	0	0	0	0	0
7f79ebe28a675482fb8478333b396a98	0	0	87	0	51	0	20	11	43	0	0	0	0	0	0	0	0	0	0	0	0	0	0	0	2	0	0	0	0	0	0	0	8	4	2	19	14	5	16	0	0	0	14	0	0	18	0	0	0
a7608ce5a8f0a3e413bb489e38136ba5	0	12	0	0	0	0	19	14	0	0	7	0	0	0	0	0	0	0	0	0	0	0	0	0	0	0	0	0	0	0	0	0	0	0	0	6	0	0	0	0	0	0	0	0	0	5	0	0	0
35a24f1ae7452a8f0c9aeb4be7cb33aa	0	0	0	7	0	0	4	0	0	0	0	0	0	0	0	0	0	0	0	0	0	0	0	0	0	0	0	0	0	0	5	0	0	0	0	0	0	0	0	0	0	0	0	0	0	0	0	0	0
ef8f9aa55abfe455ab4b181bc6242410	0	0	0	0	0	0	0	0	0	0	0	0	10	0	0	19	7	0	0	0	0	10	4	0	0	0	0	0	0	0	0	0	0	41	0	0	0	7	0	0	0	0	0	0	0	0	9	0	0
068fe988778a5a7d9ef172d3f8bf5066	0	0	0	0	0	0	0	0	0	0	0	0	0	0	0	0	0	0	0	0	0	0	6	9	0	16	0	2	0	24	39	0	0	0	0	0	0	0	0	0	0	0	0	0	0	0	0	12	29
6b69f8cde3a13adb96522ccb043ecb5a	0	0	0	3	0	0	0	0	0	3	0	0	0	0	0	0	0	0	0	0	0	0	0	0	0	0	0	0	0	0	0	0	4	0	0	0	0	0	0	0	0	0	9	3	2	0	0	6	4
6322da3ace529848ee3d157ff2d809e3	0	0	0	0	0	0	0	0	0	0	0	0	0	0	0	5	0	5	0	0	0	0	0	0	0	0	0	0	0	0	0	0	0	0	0	0	0	0	0	0	0	0	0	0	0	0	0	0	0
e0ada6acf75e336f24697bb18b129273	0	9	5	15	0	0	0	6	8	9	0	0	0	0	0	0	0	0	13	6	17	0	4	2	12	29	4	11	0	6	6	0	4	4	2	3	0	4	5	0	7	9	0	0	57	5	4	6	9
dcabfe7b8617365601dd542c20e9e1f8	0	0	0	0	0	0	11	13	7	0	0	0	0	0	0	0	0	0	0	0	0	0	0	10	6	11	26	0	4	11	7	0	21	0	0	0	0	0	0	0	8	0	4	0	20	17	0	0	22
bb2807155345b14da686ced20e0ff6f5	0	0	0	0	0	0	0	0	13	0	0	0	0	0	0	0	0	0	0	0	0	0	0	48	37	0	0	0	0	0	1	0	3	27	0	10	0	29	0	0	0	0	0	0	0	0	0	12	1
390d8b243406dfbb497ef12a06765570	0	0	0	62	0	0	32	30	0	0	0	0	0	0	0	0	0	0	0	0	10	0	6	0	0	0	0	0	7	13	25	0	0	0	0	3	5	9	3	0	0	7	0	0	0	0	0	0	18
8efc14ef1df462b19173a3bf0bc0e7d5	0	0	0	0	0	0	0	0	0	0	0	0	0	0	0	0	0	0	0	0	0	0	0	0	0	0	0	0	3	0	0	0	0	0	0	0	0	0	0	4	5	0	0	0	0	0	0	0	72
02bf6e39c09b01a911fa8d0c31bc5659	0	0	0	0	0	0	0	0	0	0	0	0	0	2	0	3	0	0	0	0	0	0	0	0	0	0	0	0	0	0	0	0	0	0	0	0	0	0	0	0	0	0	0	0	0	0	23	0	0
c50e21c8f8c8a49e485d5f7373c83d32	0	0	0	0	0	0	0	0	0	0	0	0	0	0	0	0	0	0	0	0	0	0	0	0	0	0	0	0	0	0	0	0	0	0	0	0	0	0	0	0	0	0	0	0	0	0	0	0	4
b8abf2827cb4a8ceaeffd97ff7b28a30	0	0	0	0	0	100	0	0	45	172	12	0	0	0	0	0	0	0	0	0	0	0	0	0	0	2	0	2	18	0	0	0	0	0	0	0	0	0	0	0	0	8	0	10	8	0	24	0	0
9005fcac63c88fc7739bf6ec359c7828	0	0	0	3	0	0	0	0	0	0	0	0	0	0	0	0	0	0	0	0	0	0	0	0	0	0	0	0	4	0	0	0	4	0	0	9	0	2	6	0	0	0	0	0	0	0	0	0	5
d3352e4031b2111671c233af7130f0f6	0	0	0	0	0	0	0	0	0	0	0	0	0	0	0	0	0	0	9	9	0	0	0	0	0	0	0	0	0	0	0	0	0	0	0	8	0	8	0	0	0	0	0	0	0	0	0	0	0
efa08e0b1c6adcea7d757904ea53b4c4	0	0	0	0	0	0	0	0	0	0	0	0	0	0	0	0	0	0	0	0	0	0	0	0	0	0	0	0	10	0	0	0	0	0	0	0	0	56	0	0	0	0	0	0	0	0	0	0	0
4b19ef94d3961efe8deca1681b56a0e4	0	0	0	0	0	0	0	0	0	0	0	0	0	0	0	0	14	0	0	0	0	0	0	0	0	0	5	0	0	4	0	0	0	0	0	0	0	0	6	0	0	0	0	0	0	0	0	0	0
9dd2db13513fded77c24b2c7aa8e4429	0	0	0	0	0	0	0	0	0	0	0	0	0	0	0	0	0	0	0	0	0	0	0	0	0	0	0	0	0	0	0	0	0	0	0	0	0	0	0	0	0	0	0	0	0	0	0	0	0
cee8951618f0132024b6e039e4602da3	26	0	0	0	0	0	0	0	0	0	0	0	0	0	0	0	0	0	0	0	0	0	0	0	0	0	0	16	0	0	0	0	0	0	0	0	0	0	0	0	0	5	0	0	0	0	0	0	0
9120a92ab0d44fc3c6c55eeb982e8e35	0	0	0	32	0	0	0	0	0	0	0	0	0	0	0	0	0	0	0	0	0	0	0	30	14	0	0	4	0	0	0	0	26	56	55	0	0	69	0	26	18	82	0	13	0	0	0	51	27
acf5f9d91e5a1a434bf87c392c48f045	0	0	6	0	0	0	0	0	0	0	0	0	0	0	0	1	0	0	0	0	0	0	0	0	0	2	0	0	4	0	0	0	2	0	0	0	0	5	2	0	0	0	0	0	0	0	18	0	0
7ea1f1de9bae9c72de8d0dd92cdfacde	0	27	0	0	37	14	21	27	0	25	0	0	0	0	0	0	0	0	0	0	0	0	5	16	14	0	13	0	0	12	0	8	11	53	69	0	81	66	33	0	24	0	0	0	46	49	0	7	0
281f34a4ba2116a9080632e3971a7dfe	0	0	0	0	0	0	0	0	0	0	0	0	0	0	0	0	0	0	0	0	0	0	0	0	0	0	0	0	0	0	0	0	0	0	0	0	0	0	0	0	0	0	0	0	120	52	0	0	38
38a2b3f11d58292d1971307bf66bdaa2	0	0	0	0	0	0	0	0	0	0	12	0	0	0	0	0	0	0	0	0	0	0	0	9	6	0	0	0	0	0	0	0	0	0	0	0	36	0	0	8	0	40	0	0	8	5	7	10	0
86b17c8b767404263cfa271e4af1d0ba	7	0	0	0	0	0	0	0	0	0	0	0	0	0	0	0	0	0	0	0	0	0	7	0	0	0	0	0	0	0	0	0	0	1	0	9	1	0	0	23	136	0	0	0	0	0	0	0	25
bc406ee7586cf902c162967530afb641	0	0	0	8	0	0	0	0	0	0	0	0	0	0	0	0	0	0	17	0	0	0	124	0	0	1	2	0	0	0	0	0	9	1	1	0	0	6	0	0	0	0	0	0	0	0	0	0	5
4b634cef71cb80070089fd8838ffffbe	0	0	0	0	0	152	47	33	0	148	0	0	0	0	0	30	0	0	0	0	0	0	0	0	0	0	32	0	0	0	0	0	0	0	0	0	0	0	0	0	0	0	0	0	48	13	81	54	0
db643a4da319158c0509fbf4565cd5b8	0	0	0	0	0	0	0	0	0	0	0	0	0	0	0	0	0	10	0	0	0	0	0	0	0	0	0	0	0	0	0	0	0	0	0	0	0	0	0	0	0	0	0	0	0	0	0	0	0
ecf91b0197256eb44d5cabecf87f39cd	18	324	413	131	59	49	130	94	326	133	57	0	0	0	0	0	18	0	0	0	17	0	0	119	123	69	220	50	55	53	88	34	45	75	36	207	66	390	24	46	59	52	66	66	203	181	159	128	31
7eb59e499f5701626df497c127d67d07	0	0	0	0	0	0	0	0	0	0	0	0	15	0	0	0	9	0	0	0	0	0	15	0	0	0	0	0	0	0	0	0	0	0	0	0	0	0	0	0	0	0	0	0	0	0	0	0	0
6ada41d387bb504b7537d652e5cf3243	0	0	0	0	0	0	0	0	39	0	0	0	42	0	0	0	59	0	23	0	0	0	0	0	0	0	0	0	0	0	0	0	59	0	0	5	0	10	0	0	0	0	0	0	0	0	0	0	0
521d94419bb17653de5662ad6571505b	0	0	0	0	0	0	0	0	0	0	0	0	0	0	0	0	0	0	0	0	0	0	0	0	0	0	0	0	0	0	0	0	0	0	0	0	0	0	0	0	0	0	0	0	0	0	0	0	0
de4c49571a7f4b2a53db28aa74ed31bd	0	0	0	0	0	0	0	0	0	0	0	0	0	0	0	0	0	0	0	0	0	0	0	0	0	0	0	0	11	0	0	0	0	1	1	0	0	2	2	1	0	0	0	0	0	0	0	0	0
b6a7d27a3f592d37d893932ed9affb91	0	0	0	0	0	0	0	0	0	0	0	0	0	0	0	0	0	0	0	0	0	0	0	0	0	0	0	0	0	0	0	0	0	0	0	0	0	0	0	0	0	0	0	0	0	29	0	0	0
b486aa3e649325b7af69092afd655488	0	0	0	0	30	0	11	16	0	0	0	0	0	0	0	0	0	0	0	0	0	0	13	0	0	0	0	0	0	0	0	0	0	22	0	0	2	7	0	0	0	0	0	0	0	0	0	0	0
905ea7dfe29f20862ab4a355874f5298	0	0	0	0	0	0	0	0	0	0	0	0	0	0	0	0	0	0	0	0	0	0	0	33	9	16	0	12	0	0	0	0	0	0	0	0	0	0	0	0	0	0	0	0	0	0	0	6	4
64b3b6946c4c04c62893a53b1266b8d0	0	0	0	49	0	0	0	0	0	0	0	0	0	0	0	0	0	0	0	0	0	0	0	0	0	14	0	0	0	0	0	10	0	0	0	14	0	0	0	0	0	0	0	43	0	0	0	0	0
f97f61442f73b526e9bae916b0d2e8e1	0	14	0	0	0	0	0	0	0	0	0	0	0	0	0	0	0	0	0	0	7	0	0	0	0	0	0	0	3	4	21	0	0	0	0	7	0	0	3	0	0	0	0	0	0	0	0	0	7
347b0237a34bfd9353acb1f374c3c2d8	0	0	0	0	68	64	0	0	0	0	0	0	0	0	0	32	36	26	0	0	0	0	0	0	0	15	22	0	0	0	0	0	0	0	12	0	0	0	0	0	0	0	0	0	0	0	80	0	0
2199bc3db954bff5a5c08a9c41b3ba70	0	0	0	27	0	0	0	0	0	0	0	0	0	0	0	0	0	0	0	0	0	0	5	0	0	0	0	0	0	0	0	0	0	0	0	0	0	0	0	0	0	0	0	0	0	0	0	0	4
7c0cfdc253e04b71dd71120cdbd69568	0	0	0	0	0	0	0	24	0	0	0	0	0	0	0	0	0	0	0	0	0	0	0	13	0	0	0	0	0	0	0	0	13	0	0	0	0	0	15	0	0	0	0	0	0	0	0	0	0
3a0a3c9ddf01d382025c878f9b305d95	0	1	0	0	14	0	5	20	7	0	15	0	0	0	0	0	0	0	0	0	0	1	0	1	0	3	6	0	0	0	0	4	0	0	0	0	3	0	0	0	3	6	0	5	3	8	12	4	0
789c1b2142c94cbf197a88733451758d	0	0	0	0	0	0	0	0	17	6	0	0	0	0	0	0	0	0	0	0	0	0	19	0	0	0	0	0	0	13	0	0	11	6	0	0	0	8	20	0	0	0	0	0	0	0	0	0	0
73efe2f18ed4c342afb803835a2b8b93	0	8	38	0	14	7	10	0	44	76	0	0	0	0	0	0	0	0	69	5	0	11	4	2	10	0	15	12	10	5	10	0	0	22	22	12	19	1	9	14	6	13	0	11	8	15	29	21	88
3a835eabcc6cdb52afebe06431c8d067	0	0	0	0	0	0	0	0	0	0	0	0	0	6	0	0	0	0	0	0	0	0	0	0	0	0	0	0	0	0	0	0	0	0	0	0	7	0	0	0	0	0	0	0	0	0	0	0	0
39b70420fc76a0b6d5c8280607de4ec7	0	0	0	0	0	0	0	0	0	0	0	0	0	0	0	0	0	14	0	13	0	0	0	0	0	0	0	0	0	0	0	0	0	0	0	0	0	0	0	6	14	0	0	0	0	0	0	0	0
52a1570cf0cdd039d601d807bdff2a16	0	0	0	0	0	15	0	0	22	27	0	0	0	0	0	0	4	0	0	0	0	31	0	5	7	10	12	13	0	13	8	13	0	0	5	12	0	6	0	0	0	0	4	0	12	6	0	0	0
078809b48fe8d9930f3736c8e9c1b070	0	10	0	0	0	0	23	45	0	0	0	0	0	0	0	0	0	0	0	0	0	0	0	16	40	0	0	12	0	0	0	0	0	0	0	7	0	0	0	0	0	0	0	0	0	0	0	28	0
8377829eaa95bf670941e52ec78bcc3b	0	0	0	0	0	35	0	0	0	28	0	0	15	12	0	0	0	0	0	0	0	0	0	0	0	0	0	0	0	0	0	0	0	0	0	0	0	0	0	0	0	0	0	0	0	0	8	0	0
a036aaa8eab11ae473469429461f9ba2	0	0	8	0	0	0	16	21	10	9	26	0	0	0	0	0	0	0	0	0	0	0	3	23	5	6	0	0	0	9	0	0	0	9	0	3	0	2	0	0	0	0	0	0	0	0	84	8	13
b8abf0c145358072aa1af5b8dd71690d	0	0	22	0	42	0	0	0	0	16	0	0	0	0	0	0	0	0	0	0	0	0	0	0	0	0	0	0	0	0	0	0	10	0	17	0	0	0	0	0	0	0	0	0	0	0	0	0	0
eedaec527d93dd5e72be3dc7744d0960	0	0	0	0	0	0	0	0	0	0	0	0	0	0	0	0	0	0	0	0	0	0	0	0	0	0	22	0	21	23	66	0	0	31	0	15	0	28	0	19	0	0	0	0	0	0	6	0	0
963b6fef75d5fde5ecf01657bf490ed8	0	11	0	23	0	0	0	0	0	0	126	0	0	0	0	0	0	0	0	0	0	0	0	64	9	11	0	0	0	33	38	24	0	0	8	35	0	24	0	10	0	0	0	11	0	0	0	24	15
ac641a10fcbad841297ef566494374f2	0	0	0	0	0	0	0	0	0	0	0	0	0	0	0	0	0	0	0	0	3	0	0	0	0	0	0	6	5	0	0	0	0	0	0	0	0	3	3	0	0	0	0	0	3	0	0	0	11
2366b3f0d09ff7e623d129b8001e608d	0	0	0	0	0	0	0	0	0	0	0	0	0	0	0	0	0	0	0	0	0	0	0	0	0	0	0	0	0	0	0	23	0	0	41	0	33	0	0	0	0	0	0	0	0	0	0	15	0
69a350b76551b628bc2399a09cafc3ca	0	0	7	0	0	0	42	21	0	0	0	0	17	0	0	0	0	0	0	0	0	0	0	0	18	0	0	19	0	0	0	65	0	0	0	0	0	0	17	0	0	0	0	41	0	0	9	0	2
[truncated: 50 more columns]

## Sheet: Table S4
Table S4. Baboon gut microbiome metadata table.
sampleid	group	date	time	habitat	access_trash	Year	Time_filter
PANU-RWA-19-KA-S21B_S263	Bourbon	2016-06-15	16:01:00	Open_grassland__woodland	Limited_access_to_trash	2016	no
PANU-RWA-19-KA-S22B_S264	Bourbon	2016-06-15	16:02:00	Open_grassland__woodland	Limited_access_to_trash	2016	no
PANU-RWA-19-KA-S25B_S265	Bourbon	2016-06-15	16:21:00	Open_grassland__woodland	Limited_access_to_trash	2016	no
PANU-RWA-19-KA-S26B_S266	Bourbon	2016-06-15	16:26:00	Open_grassland__woodland	Limited_access_to_trash	2016	no
PANU-RWA-19-KA-S27B_S267	Bourbon	2016-06-15	16:26:00	Open_grassland__woodland	Limited_access_to_trash	2016	no
PANU-RWA-19-KA-S28B_S274	Bourbon	2016-06-15	16:27:00	Open_grassland__woodland	Limited_access_to_trash	2016	no
PANU-RWA-19-KA-S30B_S275	Bourbon	2016-06-15	16:30:00	Open_grassland__woodland	Limited_access_to_trash	2016	no
PANU-RWA-KA-19-20B-16_S17	Bourbon	2016-06-15	16:00:00	Open_grassland__woodland	Limited_access_to_trash	2016	no
PANU-RWA-KA-19-23B-16_S20	Bourbon	2016-06-15	16:15:00	Open_grassland__woodland	Limited_access_to_trash	2016	no
PANU-RWA-KA-19-24B-16_S27	Bourbon	2016-06-15	16:17:00	Open_grassland__woodland	Limited_access_to_trash	2016	no
PANU-RWA-KA-19-29B-16_S24	Bourbon	2016-06-15	16:28:00	Open_grassland__woodland	Limited_access_to_trash	2016	no
PANU-RWA-19-KA-S36L_S260	Lodge	2016-06-16	10:27:00	Lodge_trash-eating_group__woodland	Unlimited_access_to_trash	2016	yes
PANU-RWA-19-KA-S37L_S261	Lodge	2016-06-16	10:29:00	Lodge_trash-eating_group__woodland	Unlimited_access_to_trash	2016	yes
PANU-RWA-19-KA-S39L_S262	Lodge	2016-06-16	10:41:00	Lodge_trash-eating_group__woodland	Unlimited_access_to_trash	2016	yes
PANU-RWA-KA-19-38L-16_S13	Lodge	2016-06-16	10:31:00	Lodge_trash-eating_group__woodland	Unlimited_access_to_trash	2016	yes
PANU-RWA-KA-19-40L-16_S7	Lodge	2016-06-16	10:45:00	Lodge_trash-eating_group__woodland	Unlimited_access_to_trash	2016	yes
PANU-RWA-KA-19-40L-18_S1	Lodge	2016-06-16	10:45:00	Lodge_trash-eating_group__woodland	Unlimited_access_to_trash	2016	yes
PANU-RWA-KA-19-42L-16_S15	Lodge	2016-06-16	10:50:00	Lodge_trash-eating_group__woodland	Unlimited_access_to_trash	2016	yes
PANU-RWA-KA-19-43L-16_S22	Lodge	2016-06-16	10:53:00	Lodge_trash-eating_group__woodland	Unlimited_access_to_trash	2016	yes
PANU-RWA-19-KA-S84P_S251	Pharaoh	2016-07-12	15:42:00	Savannah__open_grassland__semi-woodland	No_access_to_trash	2016	yes
PANU-RWA-19-KA-S89P_S252	Pharaoh	2016-07-12	16:15:00	Savannah__open_grassland__semi-woodland	No_access_to_trash	2016	yes
PANU-RWA-19-KA-S95P_S253	Pharaoh	2016-07-12	16:15:00	Savannah__open_grassland__semi-woodland	No_access_to_trash	2016	yes
PANU-RWA-KA-19-100P-16_S40	Pharaoh	2016-07-12	16:48:00	Savannah__open_grassland__semi-woodland	No_access_to_trash	2016	yes
PANU-RWA-KA-19-85P-16_S19	Pharaoh	2016-07-12	15:58:00	Savannah__open_grassland__semi-woodland	No_access_to_trash	2016	yes
PANU-RWA-KA-19-86P-16_S16	Pharaoh	2016-07-12	16:11:00	Savannah__open_grassland__semi-woodland	No_access_to_trash	2016	yes
PANU-RWA-KA-19-87P-16_S29	Pharaoh	2016-07-12	16:13:00	Savannah__open_grassland__semi-woodland	No_access_to_trash	2016	yes
PANU-RWA-KA-19-88P-16_S14	Pharaoh	2016-07-12	16:14:00	Savannah__open_grassland__semi-woodland	No_access_to_trash	2016	yes
PANU-RWA-KA-19-90P-16_S30	Pharaoh	2016-07-12	16:16:00	Savannah__open_grassland__semi-woodland	No_access_to_trash	2016	yes
PANU-RWA-KA-19-91P-16_S31	Pharaoh	2016-07-12	16:20:00	Savannah__open_grassland__semi-woodland	No_access_to_trash	2016	yes
PANU-RWA-KA-19-92P-16_S33	Pharaoh	2016-07-12	16:25:00	Savannah__open_grassland__semi-woodland	No_access_to_trash	2016	yes
PANU-RWA-KA-19-93P-16_S34	Pharaoh	2016-07-12	16:26:00	Savannah__open_grassland__semi-woodland	No_access_to_trash	2016	yes
PANU-RWA-KA-19-96P-16_S36	Pharaoh	2016-07-12	16:32:00	Savannah__open_grassland__semi-woodland	No_access_to_trash	2016	yes
PANU-RWA-KA-19-97P-16_S37	Pharaoh	2016-07-12	16:45:00	Savannah__open_grassland__semi-woodland	No_access_to_trash	2016	yes
PANU-RWA-KA-19-98P-16_S38	Pharaoh	2016-07-12	16:46:00	Savannah__open_grassland__semi-woodland	No_access_to_trash	2016	yes
PANU-RWA-KA-19-99P-16_S39	Pharaoh	2016-07-12	16:47:00	Savannah__open_grassland__semi-woodland	No_access_to_trash	2016	yes
PANU-RWA-KA-19-75T-16_S65	Tribe	2016-07-10	15:23:00	Swamp__open_grassland__partial_woodland	No_access_to_trash	2016	yes
PANU-RWA-KA-19-76T-16_S66	Tribe	2016-07-10	15:23:00	Swamp__open_grassland__partial_woodland	No_access_to_trash	2016	yes
PANU-RWA-KA-19-77T-16_S67	Tribe	2016-07-10	15:27:00	Swamp__open_grassland__partial_woodland	No_access_to_trash	2016	yes
PANU-RWA-KA-19-78T-16_S68	Tribe	2016-07-10	15:35:00	Swamp__open_grassland__partial_woodland	No_access_to_trash	2016	yes
PANU-RWA-KA-19-79T-16_S69	Tribe	2016-07-10	15:40:00	Swamp__open_grassland__partial_woodland	No_access_to_trash	2016	yes
PANU-RWA-KA-19-47W-16_S76	Water	2016-06-19	16:25:00	Swamp__open_grassland__partial_woodland	Limited_access_to_trash	2016	yes
PANU-RWA-KA-19-48W-16_S77	Water	2016-06-19	16:29:00	Swamp__open_grassland__partial_woodland	Limited_access_to_trash	2016	yes
PANU-RWA-KA-19-49W-16_S78	Water	2016-06-19	16:35:00	Swamp__open_grassland__partial_woodland	Limited_access_to_trash	2016	yes
PANU-RWA-KA-19-50W-16_S80	Water	2016-06-19	16:37:00	Swamp__open_grassland__partial_woodland	Limited_access_to_trash	2016	yes
PANU-RWA-KA-19-51W-16_S81	Water	2016-06-19	16:44:00	Swamp__open_grassland__partial_woodland	Limited_access_to_trash	2016	yes
PANU-RWA-KA-19-52W-16_S82	Water	2016-06-19	16:48:00	Swamp__open_grassland__partial_woodland	Limited_access_to_trash	2016	yes
PANU-RWA-KA-19-53W-16_S83	Water	2016-06-19	16:52:00	Swamp__open_grassland__partial_woodland	Limited_access_to_trash	2016	yes
PANU-RWA-KA-19-54W-16_S84	Water	2016-06-19	16:53:00	Swamp__open_grassland__partial_woodland	Limited_access_to_trash	2016	yes
PANU-RWA-KA-19-55W-16_S85	Water	2016-06-19	17:08:00	Swamp__open_grassland__partial_woodland	Limited_access_to_trash	2016	yes
PANU-RWA-19-KA-S153_S249	Kilala	2018-01-31	12:23:00	Savannah__open_grassland	No_access_to_trash	2018	no
PANU-RWA-19-KA-S157_S250	Kilala	2018-01-31	12:52:00	Savannah__open_grassland	No_access_to_trash	2018	no
PANU-RWA-KA-19-151K-18_S23	Kilala	2018-01-31	12:13:00	Savannah__open_grassland	No_access_to_trash	2018	no
PANU-RWA-KA-19-152K-18_S21	Kilala	2018-01-31	12:15:00	Savannah__open_grassland	No_access_to_trash	2018	no
PANU-RWA-KA-19-154K-18_S28	Kilala	2018-01-31	12:32:00	Savannah__open_grassland	No_access_to_trash	2018	no
PANU-RWA-KA-19-155K-18_S26	Kilala	2018-01-31	12:39:00	Savannah__open_grassland	No_access_to_trash	2018	no
PANU-RWA-KA-19-158K-18_S18	Kilala	2018-01-31	13:01:00	Savannah__open_grassland	No_access_to_trash	2018	no
PANU-RWA-19-KA-S41L_S254	Lodge	2018-01-24	10:00:00	Lodge_trash-eating_group__woodland	Unlimited_access_to_trash	2018	yes
PANU-RWA-19-KA-S42L_S255	Lodge	2018-01-24	10:02:00	Lodge_trash-eating_group__woodland	Unlimited_access_to_trash	2018	yes
PANU-RWA-19-KA-S43L_S256	Lodge	2018-01-24	10:10:00	Lodge_trash-eating_group__woodland	Unlimited_access_to_trash	2018	yes
PANU-RWA-19-KA-S44L_S257	Lodge	2018-01-24	10:10:00	Lodge_trash-eating_group__woodland	Unlimited_access_to_trash	2018	yes
PANU-RWA-19-KA-S46L_S258	Lodge	2018-01-24	10:12:00	Lodge_trash-eating_group__woodland	Unlimited_access_to_trash	2018	yes
PANU-RWA-19-KA-S47_S259	Lodge	2018-01-24	10:15:00	Lodge_trash-eating_group__woodland	Unlimited_access_to_trash	2018	yes
PANU-RWA-KA-19-33L-18_S8	Lodge	2018-01-24	09:30:00	Lodge_trash-eating_group__woodland	Unlimited_access_to_trash	2018	yes
PANU-RWA-KA-19-34L-18_S5	Lodge	2018-01-24	09:39:00	Lodge_trash-eating_group__woodland	Unlimited_access_to_trash	2018	yes
PANU-RWA-KA-19-35L-18_S6	Lodge	2018-01-24	09:44:00	Lodge_trash-eating_group__woodland	Unlimited_access_to_trash	2018	yes
PANU-RWA-KA-19-36L-18_S9	Lodge	2018-01-24	09:52:00	Lodge_trash-eating_group__woodland	Unlimited_access_to_trash	2018	yes
PANU-RWA-KA-19-37L-18_S11	Lodge	2018-01-24	09:52:00	Lodge_trash-eating_group__woodland	Unlimited_access_to_trash	2018	yes
PANU-RWA-KA-19-38L-18_S3	Lodge	2018-01-24	09:55:00	Lodge_trash-eating_group__woodland	Unlimited_access_to_trash	2018	yes
PANU-RWA-KA-19-39L-18_S2	Lodge	2018-01-24	10:00:00	Lodge_trash-eating_group__woodland	Unlimited_access_to_trash	2018	yes
PANU-RWA-KA-19-41L-16_S4	Lodge	2018-01-24	09:55:00	Lodge_trash-eating_group__woodland	Unlimited_access_to_trash	2018	yes
PANU-RWA-KA-19-45L-18_S10	Lodge	2018-01-24	10:12:00	Lodge_trash-eating_group__woodland	Unlimited_access_to_trash	2018	yes
PANU-RWA-KA-19-123P1-18_S41	Pharaoh1	2018-01-29	15:50:00	Savannah__open_grassland__semi-woodland	No_access_to_trash	2018	yes
PANU-RWA-KA-19-125P1-18_S42	Pharaoh1	2018-01-29	15:50:00	Savannah__open_grassland__semi-woodland	No_access_to_trash	2018	yes
PANU-RWA-KA-19-128P1-18_S43	Pharaoh1	2018-01-29	15:50:00	Savannah__open_grassland__semi-woodland	No_access_to_trash	2018	yes
PANU-RWA-KA-19-130P1-18_S44	Pharaoh1	2018-01-29	15:50:00	Savannah__open_grassland__semi-woodland	No_access_to_trash	2018	yes
PANU-RWA-19-KA-S145_S272	Pharaoh2	2018-01-30	12:50:00	Savannah__open_grassland__semi-woodland	No_access_to_trash	2018	yes
PANU-RWA-19-KA-S146_S273	Pharaoh2	2018-01-30	12:52:00	Savannah__open_grassland__semi-woodland	No_access_to_trash	2018	yes
PANU-RWA-19-KA-S150_S276	Pharaoh2	2018-01-30	13:14:00	Savannah__open_grassland__semi-woodland	No_access_to_trash	2018	yes
PANU-RWA-KA-19-136P2-18_S45	Pharaoh2	2018-01-30	12:05:00	Savannah__open_grassland__semi-woodland	No_access_to_trash	2018	yes
PANU-RWA-KA-19-137P2-18_S47	Pharaoh2	2018-01-30	12:06:00	Savannah__open_grassland__semi-woodland	No_access_to_trash	2018	yes
PANU-RWA-KA-19-138P2-18_S48	Pharaoh2	2018-01-30	12:12:00	Savannah__open_grassland__semi-woodland	No_access_to_trash	2018	yes
PANU-RWA-KA-19-139P2-18_S49	Pharaoh2	2018-01-30	12:24:00	Savannah__open_grassland__semi-woodland	No_access_to_trash	2018	yes
PANU-RWA-KA-19-140P2-18_S50	Pharaoh2	2018-01-30	12:36:00	Savannah__open_grassland__semi-woodland	No_access_to_trash	2018	yes
PANU-RWA-KA-19-142P2-18_S51	Pharaoh2	2018-01-30	12:40:00	Savannah__open_grassland__semi-woodland	No_access_to_trash	2018	yes
PANU-RWA-KA-19-143P2-18_S52	Pharaoh2	2018-01-30	12:42:00	Savannah__open_grassland__semi-woodland	No_access_to_trash	2018	yes
PANU-RWA-KA-19-144P2-18_S53	Pharaoh2	2018-01-30	12:48:00	Savannah__open_grassland__semi-woodland	No_access_to_trash	2018	yes
PANU-RWA-KA-19-148P2-18_S54	Pharaoh2	2018-01-30	13:07:00	Savannah__open_grassland__semi-woodland	No_access_to_trash	2018	yes
PANU-RWA-KA-19-149P2-18_S55	Pharaoh2	2018-01-30	13:10:00	Savannah__open_grassland__semi-woodland	No_access_to_trash	2018	yes
PANU-RWA-KA-19-118T-18_S61	Tribe	2018-01-28	11:36:00	Swamp__open_grassland__partial_woodland	No_access_to_trash	2018	yes
PANU-RWA-KA-19-119T-18_S63	Tribe	2018-01-28	11:44:00	Swamp__open_grassland__partial_woodland	No_access_to_trash	2018	yes
PANU-RWA-KA-19-18T-18_S56	Tribe	2018-01-23	10:45:00	Swamp__open_grassland__partial_woodland	No_access_to_trash	2018	yes
PANU-RWA-KA-19-19T-18_S57	Tribe	2018-01-23	10:46:00	Swamp__open_grassland__partial_woodland	No_access_to_trash	2018	yes
PANU-RWA-KA-19-20T-18_S58	Tribe	2018-01-23	10:47:00	Swamp__open_grassland__partial_woodland	No_access_to_trash	2018	yes
PANU-RWA-KA-19-21T-18_S59	Tribe	2018-01-23	10:51:00	Swamp__open_grassland__partial_woodland	No_access_to_trash	2018	yes
PANU-RWA-KA-19-22T-18_S60	Tribe	2018-01-23	10:51:00	Swamp__open_grassland__partial_woodland	No_access_to_trash	2018	yes
PANU-RWA-19-KA-S85W_S268	Water	2018-01-27	11:26:00	Swamp__open_grassland__partial_woodland	Limited_access_to_trash	2018	yes
PANU-RWA-19-KA-S86W_S269	Water	2018-01-27	11:31:00	Swamp__open_grassland__partial_woodland	Limited_access_to_trash	2018	yes
PANU-RWA-19-KA-S88W_S270	Water	2018-01-27	11:52:00	Swamp__open_grassland__partial_woodland	Limited_access_to_trash	2018	yes
PANU-RWA-19-KA-S90W_S271	Water	2018-01-27	12:19:00	Swamp__open_grassland__partial_woodland	Limited_access_to_trash	2018	yes
PANU-RWA-KA-19-82W-18_S70	Water	2018-01-27	11:06:00	Swamp__open_grassland__partial_woodland	Limited_access_to_trash	2018	yes
PANU-RWA-KA-19-83W-18_S71	Water	2018-01-27	11:11:00	Swamp__open_grassland__partial_woodland	Limited_access_to_trash	2018	yes
PANU-RWA-KA-19-91W-18_S72	Water	2018-01-27	12:23:00	Swamp__open_grassland__partial_woodland	Limited_access_to_trash	2018	yes
PANU-RWA-KA-19-92W-18_S73	Water	2018-01-27	12:26:00	Swamp__open_grassland__partial_woodland	Limited_access_to_trash	2018	yes
PANU-RWA-KA-19-94W-18_S74	Water	2018-01-27	12:33:00	Swamp__open_grassland__partial_woodland	Limited_access_to_trash	2018	yes
PANU-RWA-KA-19-96W-18_S75	Water	2018-01-27	12:34:00	Swamp__open_grassland__partial_woodland	Limited_access_to_trash	2018	yes

## Sheet: Table S5
Table S5. Taxonomic assignments of ASVs from baboon gut microbiome study.
Feature ID	Taxon	Confidence
930c1ec5d0c182154304a22ab184b07d	k__Bacteria; p__Firmicutes; c__Clostridia; o__Clostridiales; f__Lachnospiraceae	0.876851
60b96f98d023b7dfc4da0b62d535bf8b	k__Bacteria; p__Bacteroidetes; c__Bacteroidia; o__Bacteroidales; f__Prevotellaceae; g__Prevotella; s__copri	0.99964
e2151264d34d54b2868305005ce4e6ab	k__Bacteria; p__Proteobacteria; c__Gammaproteobacteria; o__Enterobacteriales; f__Enterobacteriaceae	0.999998
2bfd8cf14a96f192b7b5a5febfba01d4	k__Bacteria; p__Proteobacteria; c__Gammaproteobacteria; o__Aeromonadales; f__Succinivibrionaceae; g__Succinivibrio; s__	1
dd041d9c3ab6a47d6e2f48bdf820a2a2	k__Bacteria; p__Bacteroidetes; c__Bacteroidia; o__Bacteroidales; f__Prevotellaceae; g__Prevotella; s__copri	0.999491
5015531ce09f9103c2b53d8737843f6a	k__Bacteria; p__Firmicutes; c__Clostridia; o__Clostridiales; f__Ruminococcaceae; g__Faecalibacterium; s__prausnitzii	0.988149
6c5abfcc1f8d534dcb726a516d94e920	k__Bacteria; p__Bacteroidetes; c__Bacteroidia; o__Bacteroidales; f__Prevotellaceae; g__Prevotella; s__copri	0.962855
4754c1c2182a18aee12428676cd30ffe	k__Bacteria; p__Firmicutes; c__Clostridia; o__Clostridiales; f__Ruminococcaceae	0.972053
f68d9194f0bf3d46467e4f77e7766278	k__Bacteria; p__Bacteroidetes; c__Bacteroidia; o__Bacteroidales; f__Prevotellaceae; g__Prevotella; s__copri	0.999957
d673482099dd7c03582d5241e25c3643	k__Bacteria; p__Firmicutes; c__Clostridia; o__Clostridiales; f__Peptostreptococcaceae	0.916048
ae2ba12fc9c6f5efeb0f83dbda4b0b14	k__Bacteria; p__Firmicutes; c__Bacilli; o__Bacillales; f__Planococcaceae; g__Rummeliibacillus; s__	0.776367
433bcb32a7191b54589915166cee5b8e	k__Bacteria; p__Spirochaetes; c__Spirochaetes; o__Spirochaetales; f__Spirochaetaceae; g__Treponema; s__	0.925667
e1aefaa8ba1bc4385a76163e21135812	k__Bacteria; p__Firmicutes; c__Clostridia; o__Clostridiales; f__Veillonellaceae; g__Dialister; s__	0.999971
1ec33fcc8cc5ff67647193e6316b6543	k__Bacteria; p__Proteobacteria; c__Gammaproteobacteria; o__Aeromonadales; f__Succinivibrionaceae; g__Succinivibrio; s__	1
713adbf8ce5a0a80b097b3b387435e26	k__Bacteria; p__Firmicutes; c__Clostridia; o__Clostridiales; f__Lachnospiraceae; g__Blautia; s__	0.998784
090a2b69369d0d56b91633f42279ee2e	k__Bacteria; p__Bacteroidetes; c__Bacteroidia; o__Bacteroidales; f__Prevotellaceae; g__Prevotella; s__copri	0.999916
a94b9a892e6bd852845c2c75095de87e	k__Bacteria; p__Proteobacteria; c__Gammaproteobacteria; o__Pseudomonadales; f__Moraxellaceae; g__Acinetobacter	0.999997
7fcc8c76214044d5fbec47d1b41260aa	k__Bacteria; p__Firmicutes; c__Clostridia; o__Clostridiales; f__Ruminococcaceae; g__Gemmiger; s__formicilis	0.716349
c6df5bf2787d4e90197b8b8d5d2f2067	k__Bacteria; p__Firmicutes; c__Clostridia; o__Clostridiales; f__Peptostreptococcaceae	0.817709
cc01d09f6dc2cf80cbe1a6ddade33f06	k__Bacteria; p__Firmicutes; c__Bacilli; o__Bacillales; f__Planococcaceae	0.99755
a73dc4f9aca257a130c69ea6e1c7d6c5	k__Bacteria; p__Spirochaetes; c__Spirochaetes; o__Spirochaetales; f__Spirochaetaceae; g__Treponema; s__	0.879195
0583ab224bdd030b245b82b1d3c8cb8e	k__Bacteria; p__Firmicutes; c__Clostridia; o__Clostridiales; f__Ruminococcaceae; g__Faecalibacterium; s__prausnitzii	0.984221
1b97f858f90f6c5790b90df05f8b2a76	k__Bacteria; p__Firmicutes; c__Clostridia; o__Clostridiales; f__Lachnospiraceae; g__Blautia; s__	0.998857
ecf91b0197256eb44d5cabecf87f39cd	k__Bacteria; p__Firmicutes; c__Clostridia; o__Clostridiales; f__Lachnospiraceae; g__Dorea; s__longicatena	0.765498
024435f9b67b989f1fbf5a8bf2a92388	k__Bacteria; p__Firmicutes; c__Clostridia; o__Clostridiales; f__Lachnospiraceae; g__Coprococcus; s__	0.993667
ef918ac2339efe3239c535a255f39ed2	k__Bacteria; p__Firmicutes; c__Clostridia; o__Clostridiales; f__Peptostreptococcaceae	0.961316
3bfe065dc105d61c68891d2b15b5b791	k__Bacteria; p__Proteobacteria; c__Gammaproteobacteria; o__Xanthomonadales; f__Xanthomonadaceae; g__Stenotrophomonas; s__	0.986467
4b0d3157336364a31c298df2aef4755c	k__Bacteria; p__Firmicutes; c__Clostridia; o__Clostridiales; f__Lachnospiraceae; g__Blautia; s__obeum	0.988083
f99d89063cb72f8a4b30d0c2840e6a21	k__Bacteria; p__Bacteroidetes; c__Bacteroidia; o__Bacteroidales; f__Prevotellaceae; g__Prevotella; s__	0.997397
1aee995db910cc07e7664931f4f586d1	k__Bacteria; p__Firmicutes; c__Clostridia; o__Clostridiales; f__Lachnospiraceae	0.862148
5c55a4f03b1e0c77b5605983d446901e	k__Bacteria; p__Bacteroidetes; c__Bacteroidia; o__Bacteroidales; f__Prevotellaceae; g__Prevotella; s__copri	0.996534
6be6b0d54d8dd9c4bb5907a6953a0104	k__Bacteria; p__Firmicutes; c__Erysipelotrichi; o__Erysipelotrichales; f__Erysipelotrichaceae; g__; s__	0.996359
20ed87da2c226c5c5bc1a49320fbf198	k__Bacteria; p__Firmicutes; c__Clostridia; o__Clostridiales; f__Ruminococcaceae; g__Oscillospira; s__	0.908263
455f409eb1a7c84e741a2a1c166a4a07	k__Bacteria; p__Firmicutes; c__Clostridia; o__Clostridiales; f__Lachnospiraceae	0.820324
c36a26d1654ff03f8cabbc60add9e016	k__Bacteria; p__Firmicutes; c__Clostridia; o__Clostridiales; f__Lachnospiraceae; g__Blautia; s__	0.968318
3174ab5dd2ebba314c3aa4dad1d9728d	k__Bacteria; p__Firmicutes; c__Erysipelotrichi; o__Erysipelotrichales; f__Erysipelotrichaceae; g__; s__	0.997549
65291717887abe003990d1eefa343a64	k__Bacteria; p__Bacteroidetes; c__Bacteroidia; o__Bacteroidales; f__Prevotellaceae; g__Prevotella; s__stercorea	0.99998
a80100b6f4bd1d4fcde05ed3aabe9234	k__Bacteria; p__Firmicutes; c__Clostridia; o__Clostridiales; f__Veillonellaceae; g__Phascolarctobacterium; s__	0.999915
c56bb00f162bf9da44c6238ff1f59cd0	k__Bacteria; p__Firmicutes; c__Bacilli; o__Bacillales; f__Planococcaceae	0.996558
780bf3af86811ac1a9b7e6a1f0221856	k__Bacteria; p__Bacteroidetes; c__Bacteroidia; o__Bacteroidales; f__Prevotellaceae; g__Prevotella; s__copri	0.999968
86b8bfaeafe2ed3737f10d4330ff9eff	k__Bacteria; p__Firmicutes; c__Clostridia; o__Clostridiales	1
75555bf41a1b7123d629d0afe1410a9d	k__Bacteria; p__Spirochaetes; c__Spirochaetes; o__Spirochaetales; f__Spirochaetaceae; g__Treponema; s__	0.998528
1112d6e7193e025c46d96e1ea39e4937	k__Bacteria; p__Firmicutes; c__Clostridia; o__Clostridiales; f__Lachnospiraceae; g__Coprococcus; s__	0.96519
e2ce5f76ef80fe1bf030fcd8dccd5adb	k__Bacteria; p__Firmicutes; c__Clostridia; o__Clostridiales; f__Lachnospiraceae; g__Coprococcus; s__	0.990975
ef106d1ea86777dda5d5301c97eb65ce	k__Bacteria; p__Bacteroidetes; c__Bacteroidia; o__Bacteroidales; f__Prevotellaceae; g__Prevotella; s__	0.999282
c45b668bf1655176b85fc145aaf3f278	k__Bacteria; p__Bacteroidetes; c__Bacteroidia; o__Bacteroidales; f__Prevotellaceae; g__Prevotella; s__	0.999224
3908943f4ee75c9aab61f3eb2335b99f	k__Bacteria; p__Firmicutes; c__Clostridia; o__Clostridiales; f__Ruminococcaceae; g__Oscillospira; s__	0.90026
dd805502bca2d051a6612ef728d57d81	k__Bacteria; p__Firmicutes; c__Clostridia; o__Clostridiales; f__Lachnospiraceae	0.984123
c977023c6f01913f3fca67e805d0365d	k__Bacteria; p__Bacteroidetes; c__Bacteroidia; o__Bacteroidales; f__p-2534-18B5; g__; s__	0.999464
5a8be584118f295dbd165807bb8d940e	k__Bacteria; p__Firmicutes; c__Bacilli; o__Lactobacillales; f__Lactobacillaceae; g__Lactobacillus; s__	0.983773
a9f4f7f18fd53358e9896922484baa74	k__Bacteria; p__Firmicutes; c__Clostridia; o__Clostridiales; f__Lachnospiraceae	0.755017
bf442bbeb1ceae4b40cbbd24040945a8	k__Bacteria; p__Firmicutes; c__Clostridia; o__Clostridiales; f__Ruminococcaceae; g__Faecalibacterium; s__prausnitzii	0.99184
a3501b6179642c06fa83b51d3c38adb2	k__Bacteria; p__Firmicutes; c__Clostridia; o__Clostridiales; f__Lachnospiraceae; g__Roseburia; s__	0.77922
83853f8ef2463ac02315c0d912889a50	k__Bacteria; p__Firmicutes; c__Clostridia; o__Clostridiales; f__Lachnospiraceae; g__Dorea; s__formicigenerans	0.995639
52d212b4bbcb3989feb5a727e7de5e50	k__Bacteria; p__Firmicutes; c__Clostridia; o__Clostridiales; f__Peptostreptococcaceae	0.974929
b5468cac5c936ec23593a091ac44b9e4	k__Bacteria; p__Bacteroidetes; c__Bacteroidia; o__Bacteroidales; f__Prevotellaceae; g__Prevotella; s__copri	0.974004
a7dab1ed83d0cca2df5e5ad6afe1cd87	k__Bacteria; p__Bacteroidetes; c__Bacteroidia; o__Bacteroidales	0.995353
6634a5565b5acb90bb4a61082c15065a	k__Bacteria; p__Firmicutes; c__Clostridia; o__Clostridiales; f__Lachnospiraceae	0.906298
131368270a48544d97ebbfd7f4695ab5	k__Bacteria; p__Firmicutes; c__Clostridia; o__Clostridiales; f__Lachnospiraceae; g__Blautia; s__	0.959435
67718c5f60de1968bea07cc85ec35abc	k__Bacteria; p__Firmicutes; c__Clostridia; o__Clostridiales; f__Ruminococcaceae; g__Faecalibacterium; s__prausnitzii	0.988706
81fc3389e0c737551403a2ba76a481b6	k__Bacteria; p__Firmicutes; c__Clostridia; o__Clostridiales; f__Lachnospiraceae; g__Blautia; s__	0.962052
064898380d05b3b76f8236ba39035a95	k__Bacteria; p__Firmicutes; c__Clostridia; o__Clostridiales; f__Ruminococcaceae; g__Gemmiger; s__formicilis	0.71368
93ca16b13c099e770a2893897ba364b9	k__Bacteria; p__Firmicutes; c__Clostridia; o__Clostridiales; f__Ruminococcaceae	0.991776
c14e29a7ef16e607d9e4400a8ecf61de	k__Bacteria; p__Firmicutes; c__Clostridia; o__Clostridiales; f__Clostridiaceae; g__Clostridium	0.976248
b426abd9a3d8381ee0074086a8e4ae7e	k__Bacteria; p__Bacteroidetes; c__Bacteroidia; o__Bacteroidales; f__Prevotellaceae; g__; s__	0.820449
d6e5bfc1a84e8ae059ea21d710d7ee4b	k__Bacteria; p__Firmicutes; c__Clostridia; o__Clostridiales; f__Ruminococcaceae; g__Oscillospira; s__	0.996568
fc8ce28caa2082f2df8576c575c0c33d	k__Bacteria; p__Lentisphaerae; c__[Lentisphaeria]; o__Victivallales; f__Victivallaceae; g__; s__	0.999942
bd3095412eeb04a9f7e3b3a09c36ba63	k__Bacteria; p__Firmicutes; c__Clostridia; o__Clostridiales; f__; g__; s__	0.906398
257991c41f15299ffd84ac59bdfd47bd	k__Bacteria; p__Firmicutes; c__Clostridia; o__Clostridiales; f__Lachnospiraceae; g__Roseburia	0.730862
c29edfb458878f5657bc6546fcead480	k__Bacteria; p__Bacteroidetes; c__Bacteroidia; o__Bacteroidales; f__Prevotellaceae; g__Prevotella; s__	0.97856
379205d56dcd521f9cee169f3819f815	k__Bacteria; p__Firmicutes; c__Clostridia; o__Clostridiales; f__Ruminococcaceae; g__Oscillospira; s__	0.902173
5b87ef89d38526935774140e84696430	k__Bacteria; p__Bacteroidetes; c__Bacteroidia; o__Bacteroidales; f__Prevotellaceae; g__Prevotella; s__	0.991802
d72d6a54018046a957c4a0cebabac51c	k__Bacteria; p__Bacteroidetes; c__Bacteroidia; o__Bacteroidales; f__Prevotellaceae; g__Prevotella; s__stercorea	0.999975
5816c1b042d16afebeb2cb56a1505239	k__Bacteria; p__Bacteroidetes; c__Bacteroidia; o__Bacteroidales; f__Prevotellaceae; g__; s__	0.940958
4561b81c3a66c4a7e884552337ef3b55	k__Bacteria; p__Elusimicrobia; c__Elusimicrobia; o__Elusimicrobiales; f__Elusimicrobiaceae; g__; s__	0.999897
14748a7c16a60a7bf796d18a634e983b	k__Bacteria; p__Firmicutes; c__Clostridia; o__Clostridiales; f__Ruminococcaceae; g__Oscillospira; s__	0.835048
527bc57c3b05544ef7e1adf5c6c6d3f8	k__Bacteria; p__Firmicutes; c__Clostridia; o__Clostridiales; f__Ruminococcaceae; g__Gemmiger; s__formicilis	0.738478
27ed7bb98a397f75790ef9201b8fcad4	k__Bacteria; p__Firmicutes; c__Clostridia; o__Clostridiales; f__Ruminococcaceae; g__Faecalibacterium; s__prausnitzii	0.98472
ab49993735a1c3b9c0a0c92b45a4189d	k__Bacteria; p__Firmicutes; c__Clostridia; o__Clostridiales; f__Ruminococcaceae	0.976257
0438b787acb32cbd3131894bc046b3c6	k__Bacteria; p__Cyanobacteria; c__4C0d-2; o__YS2; f__; g__; s__	1
2e15674964a74df1c64143d3d5a38604	k__Bacteria; p__Firmicutes; c__Bacilli; o__Bacillales; f__Planococcaceae; g__Rummeliibacillus; s__	0.796123
b45190ce76c27d43ea02966d1fc0d27f	k__Bacteria; p__Firmicutes; c__Clostridia; o__Clostridiales; f__Lachnospiraceae	0.799025
d945d337bc89f5dfec686ba19cdb137f	k__Bacteria; p__Firmicutes; c__Erysipelotrichi; o__Erysipelotrichales; f__Erysipelotrichaceae; g__; s__	0.998342
8720bc9cc2028ed94df35c8026c5d0ef	k__Bacteria; p__Bacteroidetes; c__Bacteroidia; o__Bacteroidales; f__Prevotellaceae; g__Prevotella; s__	0.99507
23e8d57bd9dc86001c6c00d6c7b33eb4	k__Bacteria; p__Firmicutes; c__Clostridia; o__Clostridiales; f__Ruminococcaceae; g__; s__	0.736831
796850f31443ecd9d3737fe77cdc9147	k__Bacteria; p__Firmicutes; c__Clostridia; o__Clostridiales; f__Lachnospiraceae	0.934351
48454d9398eefb5d0158ab298f891f08	k__Bacteria; p__Firmicutes; c__Clostridia; o__Clostridiales; f__Lachnospiraceae	0.999891
d2c894975f2fb2f93c273ca97aa5a635	k__Bacteria; p__Proteobacteria; c__Gammaproteobacteria; o__Pseudomonadales; f__Moraxellaceae; g__Acinetobacter	0.999996
4a088d5aea37c67795d9f939379e62e5	k__Bacteria; p__Firmicutes; c__Clostridia; o__Clostridiales; f__Clostridiaceae; g__Clostridium; s__butyricum	0.997269
35eda8a9a56f394d163f670b280f6e28	k__Bacteria; p__Firmicutes; c__Clostridia; o__Clostridiales; f__Ruminococcaceae; g__; s__	0.786104
375f709a57456cc052e1a0210bb2f859	k__Bacteria; p__Firmicutes; c__Bacilli; o__Lactobacillales; f__Lactobacillaceae; g__Lactobacillus; s__ruminis	0.99981
4962837aabb87c6a82ceb42c1de0b4d6	k__Bacteria; p__Firmicutes; c__Clostridia; o__Clostridiales; f__Lachnospiraceae; g__Blautia	0.961253
7458aee4134ff24f0f080d2ea2518cb4	k__Bacteria; p__Bacteroidetes; c__Bacteroidia; o__Bacteroidales; f__Prevotellaceae; g__Prevotella; s__	0.992703
e808a6daba57ba6c5dd7db2b2550dcb1	k__Bacteria; p__Firmicutes; c__Clostridia; o__Clostridiales; f__Ruminococcaceae; g__Faecalibacterium; s__prausnitzii	0.907998
44f6c14d871e6ee500474fec7b2ef5fe	k__Bacteria; p__Firmicutes; c__Clostridia; o__Clostridiales; f__Ruminococcaceae; g__; s__	0.970004
132e7392d2f29f08bdfdab3c32b9e2b9	k__Bacteria; p__Firmicutes; c__Clostridia; o__Clostridiales; f__[Mogibacteriaceae]; g__; s__	0.946164
340e8e577b222bec757a62673831bbab	k__Bacteria; p__Bacteroidetes; c__Bacteroidia; o__Bacteroidales; f__p-2534-18B5; g__; s__	0.999513
350458e8d7f1bce2a87abf312e0e809f	k__Bacteria; p__Firmicutes; c__Clostridia; o__Clostridiales; f__Ruminococcaceae; g__Gemmiger; s__formicilis	0.90517
460f4d5cc2468df9a4315e3b55801c7f	k__Bacteria; p__Firmicutes; c__Clostridia; o__Clostridiales; f__Ruminococcaceae	1
745a96bfdbe4a03d439e363a43512751	k__Bacteria; p__Firmicutes; c__Clostridia; o__Clostridiales; f__Lachnospiraceae; g__Coprococcus; s__	0.951932
19bc8104e65eb659c4197672fc95c354	k__Bacteria; p__Firmicutes; c__Clostridia; o__Clostridiales; f__Lachnospiraceae; g__Blautia; s__producta	0.987699
37198f8b08b419963a1ce2214434e3dd	k__Bacteria; p__Bacteroidetes; c__Bacteroidia; o__Bacteroidales; f__Prevotellaceae; g__Prevotella; s__copri	0.999937
f79477009614c683b69734b9b1eb78bb	k__Bacteria; p__Bacteroidetes; c__Bacteroidia; o__Bacteroidales; f__; g__; s__	0.975555
601aed63d026e60e555dabad1949ca5d	k__Bacteria; p__Firmicutes; c__Clostridia; o__Clostridiales; f__Lachnospiraceae; g__Coprococcus; s__	0.975602
e0bb5e8fac5b2f4f02ba0260ab587b0c	k__Bacteria; p__Bacteroidetes; c__Bacteroidia; o__Bacteroidales; f__Prevotellaceae; g__Prevotella; s__	0.998567
85f65aea124ee7d47633215b00202c34	k__Bacteria; p__Firmicutes; c__Clostridia; o__Clostridiales; f__Lachnospiraceae; g__Coprococcus; s__	0.885775
1291790ea4c7fac3743bcae780c35731	k__Bacteria; p__Firmicutes; c__Clostridia; o__Clostridiales; f__Lachnospiraceae; g__Coprococcus; s__	0.993407
abf4ea58cbae51175db15e5008559622	k__Bacteria; p__Firmicutes; c__Clostridia; o__Clostridiales; f__Lachnospiraceae	0.866611
380168955136a9e94fbdaf4f88145046	k__Bacteria; p__Firmicutes; c__Clostridia; o__Clostridiales; f__Clostridiaceae; g__Sarcina; s__	0.999566
8cee4f7a5324a6bcb96817f22e8895eb	k__Bacteria; p__Firmicutes; c__Clostridia; o__Clostridiales; f__Ruminococcaceae; g__; s__	0.739695
569a4cb84e11327379e4f39e5b20a074	k__Bacteria; p__Firmicutes; c__Clostridia; o__Clostridiales; f__Ruminococcaceae; g__; s__	0.985763
60d7089ad658c6da725a0bc2b1a4435b	k__Bacteria; p__Lentisphaerae; c__[Lentisphaeria]; o__Victivallales; f__Victivallaceae; g__; s__	0.99997
e63575ad13d9817f436912da14b94632	k__Bacteria; p__Firmicutes; c__Clostridia; o__Clostridiales; f__Ruminococcaceae; g__Faecalibacterium; s__prausnitzii	0.985977
568d933f34041fc8fcec368fa62f3e13	k__Bacteria; p__Proteobacteria; c__Betaproteobacteria; o__Burkholderiales; f__Comamonadaceae; g__Comamonas; s__	0.968504
1f0a90671867f865a52b9471f7a94ce3	k__Bacteria; p__Bacteroidetes; c__Flavobacteriia; o__Flavobacteriales; f__Flavobacteriaceae	0.999665
54cc184e7f06b9b5515200ca2877ed34	k__Bacteria; p__Firmicutes; c__Clostridia; o__Clostridiales; f__[Mogibacteriaceae]; g__; s__	0.994895
5f468c9c0a348be1208e2130ccf28179	k__Bacteria; p__Firmicutes; c__Clostridia; o__Clostridiales; f__Ruminococcaceae; g__Oscillospira; s__	0.80734
b333a81fd3ab36e66f964e6277f9ae22	k__Bacteria; p__Firmicutes; c__Clostridia; o__Clostridiales; f__Lachnospiraceae	0.940923
997499a15e32aacd93fb2ef78dbcb647	k__Bacteria; p__Bacteroidetes; c__Bacteroidia; o__Bacteroidales; f__Prevotellaceae; g__; s__	0.818935
bd2c7e322b3b59644cd366e0cac5e451	k__Bacteria; p__Bacteroidetes; c__Bacteroidia; o__Bacteroidales	0.998869
e133d16561ee4acbf5db888ec31dd336	k__Bacteria; p__Bacteroidetes; c__Bacteroidia; o__Bacteroidales; f__Prevotellaceae; g__Prevotella; s__copri	0.996982
893dcaa8ec3d5a8ea86e256e79ddad17	k__Bacteria; p__Firmicutes; c__Clostridia; o__Clostridiales; f__Lachnospiraceae	0.850179
a52173ddb2adfc349308a30a549478cd	k__Bacteria; p__Firmicutes; c__Clostridia; o__Clostridiales; f__Ruminococcaceae; g__; s__	0.804893
a258663e6afbe7d5e340b8482fad02a3	k__Bacteria; p__Fibrobacteres; c__Fibrobacteria; o__Fibrobacterales; f__Fibrobacteraceae; g__Fibrobacter; s__	1
d313ab4b0d1423390dea0f729e85f833	k__Bacteria; p__Proteobacteria; c__Betaproteobacteria; o__Burkholderiales; f__Alcaligenaceae; g__Sutterella; s__	0.985265
11f1380112431621797810b6606959ad	k__Bacteria; p__Firmicutes; c__Clostridia; o__Clostridiales; f__Ruminococcaceae; g__Oscillospira; s__	0.913598
ebd08e62fe837bb8d91b8e477f093065	k__Bacteria; p__Bacteroidetes; c__Sphingobacteriia; o__Sphingobacteriales; f__Sphingobacteriaceae; g__Sphingobacterium; s__	0.999941
3b52b7cb37e044f44b6fea01cb692878	k__Bacteria; p__Spirochaetes; c__Spirochaetes; o__Sphaerochaetales; f__Sphaerochaetaceae; g__Sphaerochaeta; s__	0.999975
f01c00e627fd18ee9c74a12aff60b96b	k__Bacteria; p__Firmicutes; c__Clostridia; o__Clostridiales; f__Ruminococcaceae; g__Gemmiger; s__formicilis	0.80801
f412499e3348728aa6fb6485ee130de9	k__Bacteria; p__Firmicutes; c__Clostridia; o__Clostridiales; f__Lachnospiraceae; g__Coprococcus; s__	0.98588
179e65f8c8fc5c8e0d2037671881992c	k__Bacteria; p__Firmicutes; c__Clostridia; o__Clostridiales; f__Ruminococcaceae; g__Oscillospira; s__	0.869878
d83384253e9c5c8ae26e06e4eb2f7213	k__Bacteria; p__Bacteroidetes; c__Bacteroidia; o__Bacteroidales; f__Prevotellaceae; g__; s__	0.854213
1fe6652143ba62745306f7872dc88c61	k__Bacteria; p__Bacteroidetes; c__Bacteroidia; o__Bacteroidales; f__Prevotellaceae; g__Prevotella; s__copri	0.999942
8de4f2018ad8122c8230c886587c9ffc	k__Bacteria; p__Firmicutes; c__Clostridia; o__Clostridiales; f__Ruminococcaceae; g__; s__	0.873238
d72dd0ee52e3b123a278a7ebfe4fdddd	k__Bacteria; p__Firmicutes; c__Bacilli; o__Lactobacillales; f__Enterococcaceae; g__Enterococcus	0.838454
bbc798b5abec6f056bf0b5f7c41c6e05	k__Bacteria; p__Firmicutes; c__Clostridia; o__Clostridiales; f__Veillonellaceae; g__Megasphaera; s__	0.998547
1bf5cfc29cdb5b6b687621d4a52dd878	k__Bacteria; p__Firmicutes; c__Erysipelotrichi; o__Erysipelotrichales; f__Erysipelotrichaceae; g__Catenibacterium; s__	0.988039
2fd52338f01f0c6a9e76aae3f78aa557	k__Bacteria; p__Firmicutes; c__Clostridia; o__Clostridiales; f__Lachnospiraceae; g__Blautia; s__obeum	0.704879
8377829eaa95bf670941e52ec78bcc3b	k__Bacteria; p__Firmicutes; c__Clostridia; o__Clostridiales; f__Ruminococcaceae; g__Gemmiger; s__formicilis	0.707313
bd36b5f4f8ed5bf3eb8e3465612a9b35	k__Bacteria; p__Firmicutes; c__Clostridia; o__Clostridiales; f__Lachnospiraceae	0.7953
ea798547e13e1efc03c3620467d8a642	k__Bacteria; p__Firmicutes; c__Clostridia; o__Clostridiales; f__[Mogibacteriaceae]; g__; s__	0.995649
53770053dbe2d266011b0abf32a0123f	k__Bacteria; p__Firmicutes; c__Clostridia; o__Clostridiales; f__Ruminococcaceae; g__; s__	0.982286
e47d1188eab0fbaa1cfb895136aa9092	k__Bacteria; p__Firmicutes; c__Clostridia; o__Clostridiales; f__Lachnospiraceae	0.969626
f8bac9d5d0f97b4da966080d65c48e3f	k__Bacteria; p__Firmicutes; c__Clostridia; o__Clostridiales; f__Lachnospiraceae	0.81366
450c780c263180e018455772f6fb6687	k__Bacteria; p__Firmicutes; c__Clostridia; o__Clostridiales; f__Lachnospiraceae	0.948748
d6ab660fbd7a4f60ffe079c7306e63ec	k__Bacteria; p__Firmicutes; c__Clostridia; o__Clostridiales; f__Dehalobacteriaceae; g__; s__	0.997607
f2c0127e1f829cad5bce6695474e9148	k__Bacteria; p__Bacteroidetes; c__Bacteroidia; o__Bacteroidales; f__RF16; g__; s__	0.999152
5ea65dd05d234a5ebc2e7e4470739276	k__Bacteria; p__Firmicutes; c__Erysipelotrichi; o__Erysipelotrichales; f__Erysipelotrichaceae; g__[Eubacterium]; s__biforme	0.999961
47621e67b3f334407045165b2e7a6a21	k__Bacteria; p__Firmicutes; c__Clostridia; o__Clostridiales	0.999949
9d4db2b07c18d5e8e43b5ce849ccdd71	k__Bacteria; p__Bacteroidetes; c__Bacteroidia; o__Bacteroidales	0.998328
493a48ddd2fd27dc9215e80c9ecab62f	k__Bacteria; p__Firmicutes; c__Clostridia; o__Clostridiales; f__Lachnospiraceae; g__Blautia; s__obeum	0.970207
6a15669fbb74f5b4c7ef2c010980df44	k__Bacteria; p__Firmicutes; c__Clostridia; o__Clostridiales; f__Ruminococcaceae; g__Ruminococcus; s__flavefaciens	0.877478
0317928316d37b55b402e957eb9913db	k__Bacteria; p__Firmicutes; c__Clostridia; o__Clostridiales; f__Veillonellaceae; g__Phascolarctobacterium; s__	0.999932
1156bc237bdff0f1a7edd1a4940c144f	k__Bacteria; p__Proteobacteria; c__Gammaproteobacteria; o__Aeromonadales; f__Succinivibrionaceae; g__Succinivibrio; s__	0.860003
87a836756fdbab8fea16228a4fc3decf	k__Bacteria; p__Firmicutes; c__Clostridia; o__Clostridiales; f__Lachnospiraceae	0.96995
adcd41da284fbafd88a4842ead5fc9d4	k__Bacteria; p__Actinobacteria; c__Coriobacteriia; o__Coriobacteriales; f__Coriobacteriaceae; g__; s__	0.997832
f4b15024b32b700ccf2d41395e3b17e2	k__Bacteria; p__Firmicutes; c__Clostridia; o__Clostridiales; f__Lachnospiraceae; g__Blautia	0.936821
84eda593d1a30a9d55ee36307d1f8613	k__Bacteria; p__Proteobacteria; c__Gammaproteobacteria; o__Pseudomonadales; f__Moraxellaceae; g__Acinetobacter	0.999983
4b634cef71cb80070089fd8838ffffbe	k__Bacteria; p__Firmicutes; c__Clostridia; o__Clostridiales; f__Ruminococcaceae; g__Gemmiger; s__formicilis	0.714111
73efe2f18ed4c342afb803835a2b8b93	k__Bacteria; p__Actinobacteria; c__Coriobacteriia; o__Coriobacteriales; f__Coriobacteriaceae; g__; s__	0.929476
88051120be5a027285b0438e0b6f5697	k__Bacteria; p__Verrucomicrobia; c__Verruco-5; o__WCHB1-41; f__RFP12; g__; s__	0.99996
e885b7cceacf623a46813bac2255f3e7	k__Bacteria; p__Firmicutes; c__Clostridia; o__Clostridiales; f__Ruminococcaceae; g__Ruminococcus; s__bromii	0.980433
9a4175d9d76754ed960e64e8de8cbc14	k__Bacteria; p__Bacteroidetes; c__Bacteroidia; o__Bacteroidales; f__Prevotellaceae; g__Prevotella; s__	0.998769
115ecc23210de6ec99fafd1fc9b09be2	k__Bacteria; p__Firmicutes; c__Clostridia; o__Clostridiales; f__Ruminococcaceae	0.996458
fc6f8d01bc3b707623fe987216773d88	k__Bacteria; p__Firmicutes; c__Clostridia; o__Clostridiales; f__Lachnospiraceae; g__Dorea; s__	0.99627
66acf6737973389c96d861203e9cf249	k__Bacteria; p__Firmicutes; c__Clostridia; o__Clostridiales; f__Ruminococcaceae; g__Gemmiger; s__formicilis	0.704999
1352180a6c9b24de8448ea3196656135	k__Bacteria; p__Cyanobacteria; c__4C0d-2; o__YS2; f__; g__; s__	0.999999
7ea1f1de9bae9c72de8d0dd92cdfacde	k__Bacteria; p__Firmicutes; c__Clostridia; o__Clostridiales; f__Lachnospiraceae; g__Dorea; s__formicigenerans	0.937606
cbf34ceb6c673ab7ddae47a14fe6d359	k__Bacteria; p__Firmicutes; c__Clostridia; o__Clostridiales; f__Ruminococcaceae; g__Oscillospira; s__	0.994051
777cc60717e152210b8e307e68309e9c	k__Bacteria; p__Spirochaetes; c__Spirochaetes; o__Spirochaetales; f__Spirochaetaceae; g__Treponema; s__	0.998504
c1d6fb1d434fa2ff6ed5f2084fd2ea54	k__Bacteria; p__Spirochaetes; c__Spirochaetes; o__Spirochaetales; f__Spirochaetaceae; g__Treponema; s__	0.999639
369a90819ea6233c743362a131a185f6	k__Bacteria; p__Proteobacteria; c__Gammaproteobacteria; o__Xanthomonadales; f__Xanthomonadaceae; g__Luteimonas; s__	0.872797
f0404fdb4fd51ae3ec52865d2c531656	k__Bacteria; p__Firmicutes; c__Clostridia; o__Clostridiales; f__Lachnospiraceae; g__Dorea; s__	0.770555
0c600a874e49a0f1ab9b439247232188	k__Bacteria; p__Proteobacteria; c__Alphaproteobacteria; o__RF32; f__; g__; s__	0.999931
bab3e853c6786e05f1e5bcc591dd7c8b	k__Bacteria; p__Firmicutes; c__Clostridia; o__Clostridiales; f__Lachnospiraceae; g__Butyrivibrio; s__	0.974716
4c125f2d32fe44fcb7daeac021fa7157	k__Bacteria; p__Firmicutes; c__Bacilli; o__Lactobacillales; f__Lactobacillaceae; g__Lactobacillus	0.999408
0bbf8aa7046563b1fe2d71b04ef4bceb	k__Bacteria; p__Firmicutes; c__Clostridia; o__Clostridiales; f__Ruminococcaceae; g__Oscillospira; s__	0.994047
b9545b3ac27be0f6b8712639de494779	k__Bacteria; p__Bacteroidetes; c__Bacteroidia; o__Bacteroidales; f__Rikenellaceae; g__; s__	0.99722
61d4c434f12c6fe95fa8a0aee2975a36	k__Bacteria; p__Firmicutes; c__Clostridia; o__Clostridiales; f__Lachnospiraceae	0.938492
d302a0f099ddcbf0d8ef3ddbacf91c97	k__Bacteria; p__Verrucomicrobia; c__Verruco-5; o__WCHB1-41; f__RFP12; g__; s__	0.999937
bba04f5d965402824c84e94828f84147	k__Bacteria; p__Firmicutes; c__Clostridia; o__Clostridiales; f__Lachnospiraceae; g__Roseburia; s__	0.906174
161e7cefdb7c81e5bd2b3a7a53e07479	k__Bacteria; p__Verrucomicrobia; c__Verruco-5; o__WCHB1-41; f__RFP12; g__; s__	0.999903
aeb26e66f4dcfa71fcf54706866adf63	k__Bacteria; p__Cyanobacteria; c__4C0d-2; o__YS2; f__; g__; s__	0.999998
f6cdb34b2649e6aa988ccdad02d57ad9	k__Bacteria; p__Firmicutes; c__Clostridia; o__Clostridiales; f__Lachnospiraceae; g__; s__	0.738394
846de35079a673a1abf8511b71d983c7	k__Bacteria; p__Tenericutes; c__Mollicutes; o__RF39; f__; g__; s__	0.999986
25f57d47cd56d8ce548ba0c2a38c3f3a	k__Bacteria; p__Tenericutes; c__Mollicutes; o__RF39; f__; g__; s__	0.999999
b566f0d00e6f57504a7aef6bd5face05	k__Bacteria; p__Firmicutes; c__Clostridia; o__Clostridiales	0.999699
df1747e70e3e73545f0d00361bdc0285	k__Bacteria; p__Firmicutes; c__Bacilli; o__Lactobacillales; f__Lactobacillaceae; g__Lactobacillus	0.999601
6964d4660ac0fde41a3c7dbdc1c3f24a	k__Bacteria; p__Firmicutes; c__Clostridia; o__Clostridiales; f__Lachnospiraceae; g__Roseburia; s__faecis	0.939673
15a4ce73b11488f670d4995f4862d546	k__Bacteria; p__Firmicutes; c__Clostridia; o__Clostridiales; f__Lachnospiraceae	0.913102
86b17c8b767404263cfa271e4af1d0ba	k__Bacteria; p__Firmicutes; c__Clostridia; o__Clostridiales	0.997312
81951b5ecbc96f724dd3c5b8298958fa	k__Bacteria; p__Firmicutes; c__Clostridia; o__Clostridiales; f__Ruminococcaceae; g__Ruminococcus	0.974376
56534ccaf79109fabc6b2054a37e43f6	k__Bacteria; p__Firmicutes; c__Clostridia; o__Clostridiales; f__Lachnospiraceae	0.947048
edc0baafd595d04fb01212522f6adb8d	k__Bacteria; p__Firmicutes; c__Clostridia; o__Clostridiales; f__Ruminococcaceae; g__; s__	0.863074
e1a26b1b2938a721ba6840b297a034f0	k__Bacteria; p__Firmicutes; c__Clostridia; o__Clostridiales; f__Ruminococcaceae; g__Faecalibacterium; s__prausnitzii	0.969947
7c35b57ae97b78a318398cea4358d155	k__Bacteria; p__Proteobacteria; c__Gammaproteobacteria; o__Aeromonadales; f__Succinivibrionaceae; g__Succinivibrio; s__	0.999999
007f44da573eec51204f55b15db9ab9a	k__Bacteria; p__Firmicutes; c__Clostridia; o__Clostridiales; f__Lachnospiraceae; g__Dorea; s__formicigenerans	0.840057
a47f2a2daea6c94460ca117455796e9e	k__Bacteria; p__Tenericutes; c__Mollicutes; o__RF39; f__; g__; s__	0.999771
e3a3089ea5d5df98490b68a210ec246a	k__Bacteria; p__WPS-2; c__; o__; f__; g__; s__	0.714165
afb329d9b781d1e14f7f10d8ce485f90	k__Bacteria; p__Firmicutes; c__Clostridia; o__Clostridiales; f__Lachnospiraceae; g__Coprococcus; s__eutactus	0.999987
18306971094d352941198edb5a098d6e	k__Bacteria; p__Firmicutes; c__Clostridia; o__Clostridiales; f__Ruminococcaceae; g__Gemmiger; s__formicilis	0.795068
724fde8058e042d15b38c8e6f7dcd146	k__Bacteria; p__Proteobacteria; c__Alphaproteobacteria; o__RF32; f__; g__; s__	0.999904
764af174cbfbcdb4069cceca49b63b42	k__Bacteria; p__Firmicutes; c__Clostridia; o__Clostridiales; f__Lachnospiraceae; g__Blautia; s__	0.99781
1f26fbfd5d8e7e7cf3ba741f50ec3f8b	k__Bacteria; p__Firmicutes; c__Clostridia; o__Clostridiales; f__Ruminococcaceae	0.996493
81cf59297d91ed096bbcb534261cd051	k__Bacteria; p__Firmicutes; c__Clostridia; o__Clostridiales; f__Lachnospiraceae; g__Ruminococcus; s__lactaris	0.873062
fefa5efe6fd53214518aad1c75e073ef	k__Bacteria; p__Tenericutes; c__Mollicutes; o__RF39; f__; g__; s__	0.999997
16e9765e9a1093560f3a3858aaaa060b	k__Bacteria; p__Bacteroidetes; c__Bacteroidia; o__Bacteroidales; f__Prevotellaceae; g__Prevotella; s__	0.996097
76c4e85ebd66f1726123556b91ea3a50	k__Bacteria; p__Bacteroidetes; c__Bacteroidia; o__Bacteroidales; f__Prevotellaceae; g__Prevotella; s__	0.996823
45bed8c64ce418bdf0a7e35e8ab1d386	k__Bacteria; p__Firmicutes; c__Clostridia; o__Clostridiales; f__Lachnospiraceae; g__Roseburia; s__	0.878451
df4e9bcfca54429a493e62e62a2a8c6c	k__Bacteria; p__Firmicutes; c__Clostridia; o__Clostridiales	0.948786
01cfcfece8e651678c33ca0399ed7543	k__Bacteria; p__Firmicutes; c__Clostridia; o__Clostridiales; f__Ruminococcaceae; g__Gemmiger; s__formicilis	0.808693
978d23581f95cda598a700093fa7d1fe	k__Bacteria; p__Firmicutes; c__Clostridia; o__Clostridiales; f__Lachnospiraceae; g__Coprococcus; s__	0.894402
31a35b054d148b798695fbe33455cc48	k__Bacteria; p__Firmicutes; c__Clostridia; o__Clostridiales; f__Lachnospiraceae; g__Coprococcus; s__	0.884043
daa651ca66341f281d5feb5ca38b7913	k__Bacteria; p__Firmicutes; c__Clostridia; o__Clostridiales; f__Ruminococcaceae; g__Faecalibacterium; s__prausnitzii	0.984652
97041d42fe86eff8e7f63dab290ee6db	k__Bacteria; p__Firmicutes; c__Clostridia; o__Clostridiales; f__; g__; s__	0.942977
34195ed219945095ae4680a63e413aa6	k__Bacteria; p__Lentisphaerae; c__[Lentisphaeria]; o__Victivallales; f__Victivallaceae; g__Victivallis; s__vadensis	0.999733
4b4ec95c34a8aa3965075f5dc6785c80	k__Bacteria; p__Bacteroidetes; c__Bacteroidia; o__Bacteroidales; f__Prevotellaceae; g__; s__	0.888729
1875b5e3eb7063a027b377f0b6bcdbc9	k__Bacteria; p__Tenericutes; c__Mollicutes; o__RF39; f__; g__; s__	0.999994
bf146d542995ace7f06c430588bc46c7	k__Bacteria; p__Proteobacteria; c__Alphaproteobacteria; o__RF32; f__; g__; s__	0.999976
94b8d22e677c8e104c581fbcd2d40e62	k__Bacteria; p__Firmicutes; c__Clostridia; o__Clostridiales; f__Lachnospiraceae; g__Butyrivibrio; s__	0.976997
9630a6203e737938250a63ca237b2038	k__Bacteria; p__Firmicutes; c__Clostridia; o__Clostridiales; f__Lachnospiraceae	0.790763
8485b0f14ea0229217ae9efedbb6617f	k__Bacteria; p__Tenericutes; c__Mollicutes; o__RF39; f__; g__; s__	0.99999
2d52a75664ff8bb0b3f024e9d23d1b3d	k__Bacteria; p__Firmicutes; c__Clostridia; o__Clostridiales; f__Clostridiaceae; g__Clostridium	0.837862
85acb72a4187e80663f83f3e7e2694ac	k__Bacteria; p__Proteobacteria; c__Gammaproteobacteria; o__Aeromonadales; f__Succinivibrionaceae; g__Succinivibrio; s__	0.999999
07efc61d65f5f7954f67135c4afa23db	k__Bacteria; p__Bacteroidetes; c__Bacteroidia; o__Bacteroidales; f__Prevotellaceae; g__; s__	0.815397
a68e61411f18157f3f1b720c60b8d730	k__Bacteria; p__Firmicutes; c__Clostridia; o__Clostridiales; f__[Mogibacteriaceae]; g__; s__	0.977354
336ddd5f1c1e5b0869edae8422527e29	k__Bacteria; p__Firmicutes; c__Clostridia; o__Clostridiales; f__Ruminococcaceae; g__; s__	0.737322
75c509fbeee24176a44f8b31d32e9ef7	k__Bacteria; p__Bacteroidetes; c__Bacteroidia; o__Bacteroidales; f__Prevotellaceae; g__Prevotella; s__copri	0.999663
86f2d33a2f31df8dfd32c26f74eaab9d	k__Bacteria; p__Firmicutes; c__Clostridia; o__Clostridiales; f__Lachnospiraceae	0.87019
c750ac19b0187e7608a8365668da54f5	k__Bacteria; p__Bacteroidetes; c__Bacteroidia; o__Bacteroidales; f__; g__; s__	0.731971
02ed2c4a98ed70c30cae2b0cdc68807d	k__Bacteria; p__Firmicutes; c__Clostridia; o__Clostridiales; f__Ruminococcaceae	0.999998
cc88cf3e6c4d2fc9c66a3d6af09d8165	k__Bacteria; p__Firmicutes; c__Clostridia; o__Clostridiales; f__Lachnospiraceae; g__Blautia; s__	0.958756
69a350b76551b628bc2399a09cafc3ca	k__Bacteria; p__Firmicutes; c__Clostridia; o__Clostridiales; f__Ruminococcaceae; g__Ruminococcus; s__	0.997763
6f142148385fe3830868a36a58b71ace	k__Bacteria; p__Firmicutes; c__Clostridia; o__Clostridiales; f__Ruminococcaceae; g__Faecalibacterium; s__prausnitzii	0.97491
228e958e0cab9edbd0f0d5c33ff9d7a1	k__Bacteria; p__Verrucomicrobia; c__Verruco-5; o__WCHB1-41; f__RFP12; g__; s__	0.991622
fffd4063b40f32ac2f98d4f03d89ba23	k__Bacteria; p__Firmicutes; c__Clostridia; o__Clostridiales	0.998344
f5b45f0c0baf4036914e5f886ea8d424	k__Bacteria; p__Firmicutes; c__Clostridia; o__Clostridiales; f__Lachnospiraceae	0.983234
c06cdff5a8d97483a50e8538306d422f	k__Bacteria; p__Bacteroidetes; c__Bacteroidia; o__Bacteroidales; f__Prevotellaceae; g__Prevotella; s__	0.996042
b43257990fbb25bf75a539a940944ecb	k__Bacteria; p__Bacteroidetes; c__Bacteroidia; o__Bacteroidales; f__S24-7; g__; s__	0.988464
5a9ed262c398c25946f3292a578064a3	k__Bacteria; p__Bacteroidetes; c__Bacteroidia; o__Bacteroidales; f__Prevotellaceae; g__Prevotella; s__stercorea	0.999772
cb4fc16a48d82ec57d0c669b02ef52ef	k__Bacteria; p__Firmicutes; c__Clostridia; o__Clostridiales; f__Veillonellaceae; g__Anaerovibrio; s__	0.975497
6d7d993c8e9a3c7d712f11ce7f37d478	k__Bacteria; p__Firmicutes; c__Clostridia; o__Clostridiales; f__Lachnospiraceae; g__Coprococcus; s__catus	0.99409
14b3e02f7921f4733eef95e2227e44b9	k__Bacteria; p__Cyanobacteria; c__4C0d-2; o__YS2; f__; g__; s__	0.999998
03045e09aaf7d313d6032d3327762f09	k__Bacteria; p__Bacteroidetes; c__Bacteroidia; o__Bacteroidales; f__Prevotellaceae; g__Prevotella; s__copri	0.999383
98fc15e170a9ab1aca8b1b30d6cebac9	k__Bacteria; p__Proteobacteria; c__Betaproteobacteria; o__Burkholderiales; f__Comamonadaceae; g__Comamonas; s__	0.795915
e726df644647a0b39bdd0835824b0d87	k__Bacteria; p__Firmicutes; c__Clostridia; o__Clostridiales; f__; g__; s__	0.964472
3ccbabc3402d065b727298e24b4b4c85	k__Bacteria; p__Firmicutes; c__Clostridia; o__Clostridiales; f__Lachnospiraceae	0.893333
d6e6545a24fe55efa9a1d1ce6c1950ca	k__Bacteria; p__Firmicutes; c__Clostridia; o__Clostridiales; f__Ruminococcaceae; g__Butyricicoccus; s__pullicaecorum	0.892035
e3e77e77bcabeadf063422979ce632e4	k__Bacteria	0.999946
3bd731218d2ae273bb314d248fe10006	k__Bacteria; p__Verrucomicrobia; c__Verruco-5; o__WCHB1-41; f__RFP12; g__; s__	0.99997
e0ada6acf75e336f24697bb18b129273	k__Bacteria; p__Firmicutes; c__Clostridia; o__Clostridiales	0.941205
51b1726ddbcc898aa02ddceaee523e20	k__Bacteria; p__Firmicutes; c__Clostridia; o__Clostridiales; f__Lachnospiraceae	0.987025
61f397f957282f85e2bfd15033d8b52d	k__Bacteria; p__Firmicutes; c__Clostridia; o__Clostridiales; f__; g__; s__	0.934398
2b124c6dff300fc44df2aa77b89b8918	k__Bacteria; p__Firmicutes; c__Clostridia; o__Clostridiales; f__Ruminococcaceae; g__Butyricicoccus; s__pullicaecorum	0.946852
94c011f5308938c5e18b0e9280a77a4d	k__Bacteria; p__Cyanobacteria; c__4C0d-2; o__YS2; f__; g__; s__	1
80e62a3fb498c6f53c1f785ec8939f4a	k__Bacteria; p__Firmicutes; c__Clostridia; o__Clostridiales; f__Lachnospiraceae; g__Coprococcus; s__	0.879133
b8914b376dfd92a59c04425e4c2c124a	k__Bacteria; p__Firmicutes; c__Clostridia; o__Clostridiales; f__Lachnospiraceae	0.972512
9743ae0e9b3b5b72cc11c9b92c72485d	k__Bacteria; p__Firmicutes; c__Clostridia; o__Clostridiales; f__Lachnospiraceae; g__Roseburia; s__faecis	0.853367
a2e439f720c8e0f4204bf356c09fc5d5	k__Bacteria; p__Proteobacteria; c__Gammaproteobacteria; o__Enterobacteriales; f__Enterobacteriaceae	0.999971
b43461d55096198a1de5d0a00c278f45	k__Bacteria; p__Cyanobacteria; c__Synechococcophycideae; o__Synechococcales; f__Synechococcaceae; g__Synechococcus; s__	0.998108
b601be26f757d5e0b3578658dbb9b425	k__Bacteria; p__Bacteroidetes; c__Bacteroidia; o__Bacteroidales; f__RF16; g__; s__	0.999613
ef573f64b0ca255a1687900dc397924c	k__Bacteria; p__Firmicutes; c__Clostridia; o__Clostridiales; f__Lachnospiraceae; g__[Ruminococcus]; s__gnavus	0.949459
618a44f53544648e1d5556c3e62720a6	k__Bacteria; p__Bacteroidetes; c__Bacteroidia; o__Bacteroidales; f__[Paraprevotellaceae]; g__CF231; s__	0.999944
8b69a6d04dd87cc99eb04dff3bea3855	k__Bacteria; p__Firmicutes; c__Clostridia; o__Clostridiales; f__Ruminococcaceae; g__Faecalibacterium; s__prausnitzii	0.991482
b849295b27a5a84d66a90a30d406c6da	k__Bacteria; p__Firmicutes; c__Clostridia; o__Clostridiales; f__Ruminococcaceae; g__Gemmiger; s__formicilis	0.754474
5663cd5e3779c8d04373d7181ad79ca5	k__Bacteria; p__Firmicutes; c__Clostridia; o__Clostridiales; f__Ruminococcaceae; g__; s__	0.836759
22aaedc41f360b2c087174a7d210a02a	k__Bacteria; p__Proteobacteria; c__Gammaproteobacteria; o__Pseudomonadales; f__Moraxellaceae; g__Acinetobacter; s__lwoffii	0.989036
6c3d12d7aca1fb7d81c40967fbd98c11	k__Bacteria; p__Firmicutes; c__Clostridia; o__Clostridiales; f__Lachnospiraceae; g__Coprococcus; s__	0.993994
586194e16b74720bcf08104d8c8da03d	k__Bacteria; p__Firmicutes; c__Clostridia; o__Clostridiales; f__Ruminococcaceae; g__; s__	0.983996
b0bd9500c362afbb5ad998966510eecb	k__Bacteria; p__Firmicutes; c__Clostridia; o__Clostridiales; f__Ruminococcaceae	0.997336
19b67fb43dc7422fb2d3d4e54bec6b47	k__Bacteria; p__Firmicutes; c__Clostridia; o__Clostridiales; f__Clostridiaceae	0.99994
eec88aee3c46f1355aee523821b4c489	k__Bacteria; p__Proteobacteria; c__Deltaproteobacteria; o__Desulfuromonadales; f__Pelobacteraceae; g__; s__	0.967534
a8536cb26a6bb536bae9f1dfcc435439	k__Bacteria; p__Bacteroidetes; c__Bacteroidia; o__Bacteroidales; f__Prevotellaceae; g__Prevotella; s__	0.99866
9bc3f5c56eaf0d98dc4c2ee32ffb7cb5	k__Bacteria; p__Firmicutes; c__Clostridia; o__Clostridiales	0.991671
4621b19e156ddb7ddb20367023af1a76	k__Bacteria; p__Firmicutes; c__Clostridia; o__Clostridiales; f__Lachnospiraceae	0.894735
dac1aa8a018f6cf2ecbdb1cae0df0398	k__Bacteria; p__Firmicutes; c__Clostridia; o__Clostridiales; f__Lachnospiraceae	0.943434
14d43c94f457e9f1c409b088fc804a95	k__Bacteria; p__Tenericutes; c__Mollicutes; o__RF39; f__; g__; s__	0.999983
640b1ea5d0ea801599940544aaead82e	k__Bacteria; p__Bacteroidetes; c__Bacteroidia; o__Bacteroidales; f__S24-7; g__; s__	0.996711
7039c9fa66b0566e43538d6b440354b7	k__Bacteria; p__Firmicutes; c__Clostridia; o__Clostridiales; f__Ruminococcaceae	1
f096202e15624a5bcd5e94f9f5940eb2	k__Bacteria; p__Firmicutes; c__Clostridia; o__Clostridiales; f__Ruminococcaceae; g__Ruminococcus; s__flavefaciens	0.812338
4a2e2c3a3827d3678f8451822eff9f89	k__Bacteria; p__Firmicutes; c__Clostridia; o__Clostridiales; f__Ruminococcaceae	0.999998
108b4cd2e1c89f63c93fb582c3235f25	k__Bacteria; p__Firmicutes; c__Clostridia; o__Clostridiales; f__Lachnospiraceae; g__; s__	0.869685
b99691b1a1ef2e9d4502be4bbe2d4c0c	k__Bacteria; p__Bacteroidetes; c__Bacteroidia; o__Bacteroidales; f__[Paraprevotellaceae]; g__YRC22; s__	0.999801
682706052084c09791cc14a52116070b	k__Bacteria; p__Bacteroidetes; c__Bacteroidia; o__Bacteroidales; f__[Paraprevotellaceae]; g__[Prevotella]; s__	0.999842
6da62a806c7b9a48cc60cb55f2a5bf0d	k__Bacteria; p__Proteobacteria; c__Alphaproteobacteria; o__RF32; f__; g__; s__	0.999992
5a330fe1ee0142d931bd0207ece9e9b6	k__Bacteria; p__Firmicutes; c__Clostridia; o__Clostridiales; f__Clostridiaceae; g__Clostridium; s__celatum	0.844088
50687acbc456b47783c3c5cae90bec01	k__Bacteria; p__Bacteroidetes; c__Bacteroidia; o__Bacteroidales; f__; g__; s__	0.972788
3ad67e3e1d91993abe8285a1c1e599cd	k__Bacteria; p__Firmicutes; c__Clostridia; o__Clostridiales; f__Lachnospiraceae	0.942162
2fbc8a7d883a356e6722953fe5ce9640	k__Bacteria; p__Firmicutes; c__Clostridia; o__Clostridiales	0.999935
8ceabbf23757b1316055218d47b22495	k__Bacteria; p__Proteobacteria; c__Betaproteobacteria; o__Burkholderiales; f__Alcaligenaceae; g__Sutterella; s__	0.7271
cbe112dcc59bd3db962c6d83723b2c9b	k__Bacteria; p__Firmicutes; c__Clostridia; o__Clostridiales; f__Ruminococcaceae; g__Ruminococcus; s__	0.997117
c7fcf1fad0c0fe558fd683868dd6bb85	k__Bacteria; p__Firmicutes; c__Clostridia; o__Clostridiales; f__Ruminococcaceae	0.990866
b47d81aec4f16a70f749fe44b0633643	k__Bacteria; p__Firmicutes; c__Clostridia; o__Clostridiales; f__Lachnospiraceae	0.911841
75e45ed154b2f492f74eef34d000a648	k__Bacteria; p__Proteobacteria; c__Alphaproteobacteria; o__Caulobacterales; f__Caulobacteraceae; g__Brevundimonas; s__diminuta	0.982362
64a19b280a1183365c6a66e5d3dd6d4c	k__Bacteria; p__Bacteroidetes; c__Bacteroidia; o__Bacteroidales; f__Prevotellaceae; g__Prevotella; s__	0.999631
0ec71570501569ffaea9e46c84019e83	k__Bacteria; p__Firmicutes; c__Clostridia; o__Clostridiales; f__Lachnospiraceae; g__Roseburia; s__	0.82841
20f086cf62783bbc056c60392d2826be	k__Bacteria; p__Firmicutes; c__Clostridia; o__Clostridiales; f__Ruminococcaceae	0.99757
17b3b05b0dc6bf2655774eae2e7383ff	k__Bacteria; p__Firmicutes; c__Clostridia; o__Clostridiales; f__Lachnospiraceae	0.985367
eeacc3d678742069ece0de59e1c80fe2	k__Bacteria; p__Firmicutes; c__Clostridia; o__Clostridiales; f__Ruminococcaceae; g__; s__	0.845637
f0c781b6925629a22acd38eb9c8ac449	k__Bacteria; p__Firmicutes; c__Clostridia; o__Clostridiales; f__Lachnospiraceae	0.966922
c7fe6ee7e3899bb58d3f244e3824f3ce	k__Bacteria; p__Firmicutes; c__Clostridia; o__Clostridiales	0.905733
85cac8c9dde78d43b30c8b5bc9d80a86	k__Bacteria; p__Firmicutes; c__Clostridia; o__Clostridiales; f__Lachnospiraceae; g__Blautia	0.968817
492fcd1e629050abef73ed3f17f3718c	k__Bacteria; p__Firmicutes; c__Clostridia; o__Clostridiales; f__Lachnospiraceae	0.994457
0a8544b8a9b1f7495deed24f0a624a4b	k__Bacteria; p__Firmicutes; c__Clostridia; o__Clostridiales; f__Ruminococcaceae; g__Gemmiger; s__formicilis	0.715411
cbeda773ce65ccf563762f965b4bfc34	k__Bacteria; p__Firmicutes; c__Clostridia; o__Clostridiales; f__Lachnospiraceae; g__Blautia; s__	0.96781
f706391e34cf2b3679d73ac706f4d356	k__Bacteria; p__Proteobacteria; c__Gammaproteobacteria; o__Enterobacteriales; f__Enterobacteriaceae	0.999979
02ad99c160cc14147c830e12fe0e831d	k__Bacteria; p__Bacteroidetes; c__Bacteroidia; o__Bacteroidales; f__Rikenellaceae; g__; s__	0.995499
0dbd91b952aae2ca82358cb9d3ecae98	k__Bacteria; p__Firmicutes; c__Clostridia; o__Clostridiales; f__Lachnospiraceae	0.954793
692fdca2e945d5b5fae9657e94529b1a	k__Bacteria; p__Firmicutes; c__Clostridia; o__Clostridiales; f__Lachnospiraceae	0.822824
adff88b6f3128c1745e5c0c765dbe21b	k__Bacteria; p__Firmicutes; c__Clostridia; o__Clostridiales	0.998618
21f93ca86337bc8e605b5bd9ccde7c7d	k__Bacteria; p__Firmicutes; c__Clostridia; o__Clostridiales; f__Lachnospiraceae; g__Coprococcus; s__	0.882496
1bad75435b736605ba9295c2d98b8444	k__Bacteria; p__Firmicutes; c__Erysipelotrichi; o__Erysipelotrichales; f__Erysipelotrichaceae; g__; s__	0.987369
226ec0012e965ce34c2b432f8ad6a343	k__Bacteria; p__Firmicutes; c__Clostridia; o__Clostridiales; f__Ruminococcaceae; g__; s__	0.791771
84e9941329688d19fcd1f1b378bc2067	k__Bacteria; p__Proteobacteria; c__Deltaproteobacteria; o__Desulfovibrionales; f__Desulfovibrionaceae; g__Desulfovibrio; s__	0.968244
b36ba24bc54ab9a7ba6916f311fdf0eb	k__Bacteria; p__Firmicutes; c__Clostridia; o__Clostridiales; f__Ruminococcaceae	0.99773
f86bc5f698dd0909b0d2902a75aa9e89	k__Bacteria; p__Actinobacteria; c__Coriobacteriia; o__Coriobacteriales; f__Coriobacteriaceae; g__Collinsella; s__aerofaciens	0.917875
51f8b8689d370c81e0f208124196c8d2	k__Bacteria; p__Bacteroidetes; c__Bacteroidia; o__Bacteroidales; f__; g__; s__	0.950573
2d1f86b5c65b2123953f1c913741d443	k__Bacteria; p__Firmicutes; c__Clostridia; o__Clostridiales; f__Ruminococcaceae; g__; s__	0.875212
a793bb075c7a3d1f5141a172c75054ae	k__Bacteria; p__Proteobacteria; c__Gammaproteobacteria; o__Pseudomonadales; f__Moraxellaceae; g__Acinetobacter	0.999983
c49e819031fab3b18c6d9cc273f216c1	k__Bacteria; p__Firmicutes; c__Clostridia; o__Clostridiales; f__Lachnospiraceae	0.966726
58ecade3f4d34a23179ed9cf08949dd7	k__Bacteria; p__Firmicutes; c__Clostridia	0.968053
a8b6f63f121d85b9b53067881aa598bc	k__Bacteria; p__Bacteroidetes; c__Bacteroidia; o__Bacteroidales; f__Prevotellaceae; g__Prevotella; s__stercorea	0.999534
765a7706a078eb39197a8ed7963956dd	k__Bacteria; p__Firmicutes; c__Clostridia; o__Clostridiales; f__Ruminococcaceae; g__Oscillospira; s__	0.905204
b54654cb42dfc6dce0b77b73b7a20b43	k__Bacteria; p__Firmicutes; c__Clostridia; o__Clostridiales; f__Lachnospiraceae	0.919046
981dc4e3e5e9b5136542eae56b6ae22d	k__Bacteria; p__Actinobacteria; c__Actinobacteria; o__Actinomycetales; f__Micrococcaceae; g__Arthrobacter	0.946657
6a0d9cf2abcc906c2391b310cf98e10f	k__Bacteria; p__Bacteroidetes; c__Bacteroidia; o__Bacteroidales	0.950258
110d0a610b42eddf74e36d6774df657b	k__Bacteria; p__Cyanobacteria; c__4C0d-2; o__YS2; f__; g__; s__	1
7a634b1179969e4bb66f85bb7fe24398	k__Bacteria; p__Proteobacteria; c__Alphaproteobacteria; o__RF32; f__; g__; s__	0.999993
834405d6c067facf2580c1f335b99099	k__Bacteria; p__Proteobacteria; c__Gammaproteobacteria; o__Pseudomonadales; f__Moraxellaceae; g__Acinetobacter; s__guillouiae	0.725547
167f382d5f01a8e110a72357bb9f3fbe	k__Bacteria; p__Firmicutes; c__Clostridia; o__Clostridiales; f__Lachnospiraceae; g__Lachnospira; s__	0.999755
079c74242463566d7fc9c2ce9467a53d	k__Bacteria; p__Bacteroidetes; c__Bacteroidia; o__Bacteroidales; f__Prevotellaceae; g__Prevotella; s__	0.996966
e6e514765dfe4de150bd5e645c7de149	k__Bacteria; p__Spirochaetes; c__[Brachyspirae]; o__[Brachyspirales]; f__Brachyspiraceae; g__Brachyspira; s__	1
61e8e1eec3b6254869cbdf692882d100	k__Bacteria; p__Firmicutes; c__Clostridia; o__Clostridiales; f__Ruminococcaceae; g__Oscillospira; s__	0.881014
da91682e49735b088f4bc2a3901436a9	k__Bacteria; p__Firmicutes; c__Clostridia; o__Clostridiales; f__Lachnospiraceae; g__Roseburia; s__	0.795219
1ea01f990fef3b9d13e5455f1911bd4c	k__Bacteria; p__Firmicutes; c__Clostridia; o__Clostridiales; f__Ruminococcaceae; g__; s__	0.88753
1295283e71ede89262e55ebb71bc7f16	k__Bacteria; p__Firmicutes; c__Clostridia; o__Clostridiales; f__Lachnospiraceae; g__Lachnospira; s__	0.999647
1d1667bbb861710654f662ac47ccb4dd	k__Bacteria; p__Firmicutes; c__Bacilli; o__Lactobacillales; f__Lactobacillaceae; g__Lactobacillus	0.999803
e43db4b4e78352a0ec0db84588e08e71	k__Bacteria; p__Firmicutes; c__Clostridia; o__Clostridiales; f__Lachnospiraceae	0.713247
a0ae769201aa0d355e37fa69eaa4705d	k__Bacteria; p__Firmicutes; c__Clostridia; o__Clostridiales; f__Lachnospiraceae	0.838436
93f52d4cb4a7c9c913fadb44d4bb31e3	k__Bacteria; p__Firmicutes; c__Clostridia; o__Clostridiales; f__Ruminococcaceae; g__Butyricicoccus; s__pullicaecorum	0.90724
25a0672a6b7f480fa55668ae8bd4f05d	k__Bacteria; p__Tenericutes; c__Mollicutes; o__RF39; f__; g__; s__	0.999968
bf0cc31d59b80a04927b775b93416396	k__Bacteria; p__Firmicutes; c__Clostridia; o__Clostridiales; f__Lachnospiraceae	0.972205
fd64205759fe5f33517b3a5bd5df6669	k__Bacteria; p__Firmicutes; c__Clostridia; o__Clostridiales; f__Ruminococcaceae; g__; s__	0.961926
5fc297137c2bc925e65da1b096f7ff83	k__Bacteria; p__Firmicutes; c__Clostridia; o__Clostridiales; f__Lachnospiraceae	0.969092
425a43d299d5c6a698f400836955e753	k__Bacteria; p__Bacteroidetes; c__Bacteroidia; o__Bacteroidales; f__[Paraprevotellaceae]; g__[Prevotella]; s__	0.999305
d854d7e2fc2e327f89bceef333d8d88a	k__Bacteria; p__Proteobacteria; c__Betaproteobacteria; o__Burkholderiales; f__Comamonadaceae; g__Comamonas; s__	0.851787
fe237ab9242d655ec816cdee77846554	k__Bacteria; p__Firmicutes; c__Clostridia; o__Clostridiales	0.999948
ecd0011bdc1e7e79c1c5462dfdf81d12	k__Bacteria; p__Firmicutes; c__Clostridia; o__Clostridiales; f__Clostridiaceae	0.999971
f9f3811e1e8b283ae900b4619b2a40b5	k__Bacteria; p__Firmicutes; c__Clostridia; o__Clostridiales; f__Lachnospiraceae; g__Epulopiscium; s__	0.822015
44d25bf2866b4676d1a30ff12bf9f494	k__Bacteria; p__Proteobacteria; c__Alphaproteobacteria; o__RF32; f__; g__; s__	0.999981
3adb8bfe28c4b70015380a9a4da6bf45	k__Bacteria; p__Bacteroidetes; c__Bacteroidia; o__Bacteroidales; f__Prevotellaceae; g__Prevotella; s__	0.999089
205f70081a9f951890194123df1dad06	k__Bacteria; p__Bacteroidetes; c__Bacteroidia; o__Bacteroidales; f__Prevotellaceae; g__Prevotella; s__copri	0.992734
38e0f9faa0fdc7243c5b6bfb68d91dd0	k__Bacteria; p__WPS-2; c__; o__; f__; g__; s__	0.767888
a792a4bc0184ff36f9fa1da4743a422f	k__Bacteria; p__Firmicutes; c__Clostridia; o__Clostridiales; f__[Mogibacteriaceae]; g__; s__	0.982791
99cee776ff1f266018c0c668b665842f	k__Bacteria; p__Firmicutes; c__Clostridia; o__Clostridiales; f__Ruminococcaceae	0.985843
6f103fef2423d1713dbe166ccb1923d3	k__Bacteria; p__Firmicutes; c__Clostridia; o__Clostridiales; f__Ruminococcaceae; g__Faecalibacterium; s__prausnitzii	0.993544
58c5e625b6512c6fba18aebc532134ba	k__Bacteria; p__Firmicutes; c__Clostridia; o__Clostridiales; f__Lachnospiraceae; g__Dorea; s__	0.996619
5604415aa240e18b4ae60bd17c7912e2	k__Bacteria; p__Firmicutes; c__Clostridia; o__Clostridiales; f__[Mogibacteriaceae]; g__; s__	0.995886
bcbcb12a4c4718e121d9c457363c3cfc	k__Bacteria; p__Proteobacteria; c__Gammaproteobacteria; o__Pseudomonadales; f__Pseudomonadaceae	0.914097
22ed779a6b85a71c1f0681c31e0debfc	k__Bacteria; p__Firmicutes; c__Clostridia; o__Clostridiales; f__; g__; s__	0.850929
58029a28441f639c75f5b1f99cc7623d	k__Bacteria; p__Firmicutes; c__Clostridia; o__Clostridiales; f__Lachnospiraceae; g__Roseburia; s__	0.813683
963b6fef75d5fde5ecf01657bf490ed8	k__Bacteria; p__Firmicutes; c__Clostridia; o__Clostridiales; f__; g__; s__	0.976625
eaa33b84249d28cb9c77b90bda7c05e2	k__Bacteria; p__Firmicutes; c__Clostridia; o__Clostridiales; f__Lachnospiraceae; g__Coprococcus; s__	0.907356
14538d9f1abe292a24bbcb714727f3eb	k__Bacteria; p__Proteobacteria; c__Gammaproteobacteria; o__Xanthomonadales; f__Xanthomonadaceae; g__Luteimonas; s__	0.935642
c6f5acb686822177f0ab4046fade0654	k__Bacteria; p__Firmicutes; c__Clostridia; o__Clostridiales; f__Veillonellaceae; g__Mitsuokella; s__	0.930662
efb8c88999acf9fbb4637c8b6eccb05f	k__Bacteria; p__Proteobacteria; c__Gammaproteobacteria; o__Enterobacteriales; f__Enterobacteriaceae	0.999998
d6dc46fb669a42ee85e9211a3c4aae67	k__Bacteria; p__Firmicutes; c__Bacilli; o__Lactobacillales; f__Lactobacillaceae; g__Lactobacillus; s__mucosae	0.999281
b8abf2827cb4a8ceaeffd97ff7b28a30	k__Bacteria; p__Firmicutes; c__Clostridia; o__Clostridiales; f__Clostridiaceae; g__Clostridium	0.701419
dbf5dd103213dacdf2b70cda167f75e5	k__Bacteria; p__Firmicutes; c__Clostridia; o__Clostridiales; f__[Mogibacteriaceae]; g__; s__	0.971144
ab7f04b1faadb96c0ffb38d1ff281f16	k__Bacteria; p__Proteobacteria; c__Gammaproteobacteria; o__Alteromonadales; f__Alteromonadaceae; g__Cellvibrio; s__	0.93412
6b65bfe864149ab4c7436b121f4d68a1	k__Bacteria; p__Firmicutes; c__Clostridia; o__Clostridiales; f__; g__; s__	0.908144
cff0b55884e486b0bcef6341e97c5186	k__Bacteria; p__Bacteroidetes; c__Bacteroidia; o__Bacteroidales; f__RF16; g__; s__	0.999855
6e534e68095eb99d78cdf54364bba414	k__Bacteria; p__Firmicutes; c__Clostridia; o__Clostridiales; f__Ruminococcaceae; g__; s__	0.817104
4d1a8547f1c421f20f43c7f4e08873ff	k__Bacteria; p__Firmicutes; c__Clostridia; o__Clostridiales; f__Lachnospiraceae	0.965294
3f6cb216057bda6dd768ec4449825822	k__Bacteria; p__Bacteroidetes; c__Bacteroidia; o__Bacteroidales; f__Prevotellaceae; g__Prevotella; s__	0.978034
f2c4e0e5321111e45fece815d92db947	k__Bacteria; p__Firmicutes; c__Clostridia; o__Clostridiales; f__Lachnospiraceae	0.931104
a6e3cb1983b65ea1935c230d49247af7	k__Bacteria; p__Firmicutes; c__Clostridia; o__Clostridiales; f__Ruminococcaceae	0.999998
9120a92ab0d44fc3c6c55eeb982e8e35	k__Bacteria; p__Firmicutes; c__Clostridia; o__Clostridiales; f__; g__; s__	0.704349
b104ca3fc0925398dced375650975371	k__Bacteria; p__Tenericutes; c__Mollicutes; o__RF39; f__; g__; s__	0.999999
1d1690c9b368eed8105d4f8b98212b84	k__Bacteria; p__Bacteroidetes; c__Bacteroidia; o__Bacteroidales; f__Prevotellaceae; g__Prevotella; s__	0.981589
cf7339efb65f650ab407d2e91d9cb499	k__Bacteria; p__Tenericutes; c__RF3; o__ML615J-28; f__; g__; s__	0.998673
9c14beb4df8eae8ddf13e61a225d8a25	k__Bacteria; p__Firmicutes; c__Bacilli; o__Lactobacillales; f__Lactobacillaceae; g__Lactobacillus	0.802662
f592f3488da2fb07dae5c0afae5d5db6	k__Bacteria; p__Bacteroidetes; c__Sphingobacteriia; o__Sphingobacteriales; f__Sphingobacteriaceae; g__Sphingobacterium; s__mizutaii	0.809714
3958edd0adc11de6392841c03e8ad401	k__Bacteria; p__Cyanobacteria; c__Chloroplast; o__Streptophyta; f__; g__; s__	1
6176c20d530230171f8b5f55be065e0d	k__Bacteria; p__Firmicutes; c__Clostridia; o__Clostridiales	0.921147
e0f48bada83fe98f1ab38315fa3938c6	k__Bacteria; p__Bacteroidetes; c__Sphingobacteriia; o__Sphingobacteriales; f__Sphingobacteriaceae; g__Sphingobacterium; s__	0.999402
56de2b3c2e0d5c02ce14212705adf616	k__Bacteria; p__Firmicutes; c__Clostridia; o__Clostridiales; f__Lachnospiraceae	0.945447
c41230823b2c7434ee7b9daf390065e8	k__Bacteria; p__Firmicutes; c__Clostridia; o__Clostridiales; f__Lachnospiraceae; g__Coprococcus; s__	0.993111
52802b0e676fd0b7e32fc3c3726e2e03	k__Bacteria; p__Firmicutes; c__Clostridia; o__Clostridiales; f__Ruminococcaceae; g__Gemmiger; s__formicilis	0.792312
223ba2981d59bcaf69cdab834133216b	k__Bacteria; p__Firmicutes; c__Clostridia; o__Clostridiales; f__Lachnospiraceae; g__Lachnospira; s__	0.999469
ce1f6541c97aff23a223142d21e722d5	k__Bacteria; p__Firmicutes; c__Clostridia; o__Clostridiales; f__; g__; s__	0.90611
0cad19f863fadf4944da9eb8da1d7153	k__Bacteria; p__Firmicutes; c__Clostridia; o__Clostridiales; f__Lachnospiraceae	0.962146
bf3da614fcbc6e8c49ffdca161210f50	k__Bacteria; p__Firmicutes; c__Clostridia; o__Clostridiales; f__[Mogibacteriaceae]; g__Mogibacterium; s__	0.955466
061eea37aa5e1e3abd2df19faac374e6	k__Bacteria; p__Bacteroidetes; c__Bacteroidia; o__Bacteroidales; f__S24-7; g__; s__	0.996882
347b0237a34bfd9353acb1f374c3c2d8	k__Bacteria; p__Lentisphaerae; c__[Lentisphaeria]; o__Victivallales; f__Victivallaceae; g__; s__	0.999955
727416d69e93490d284ee271f096c133	k__Bacteria; p__Firmicutes; c__Clostridia; o__Clostridiales; f__Lachnospiraceae; g__Coprococcus; s__	0.986518
1b37a73e8829946ae5acb8d521957fa9	k__Bacteria; p__Firmicutes; c__Clostridia; o__Clostridiales; f__Lachnospiraceae	0.971192
e3ffbc4b8fad397aa431a73118804de6	k__Bacteria; p__Firmicutes; c__Clostridia; o__Clostridiales; f__Ruminococcaceae; g__; s__	0.986672
36dcce46a0a2edd4325eddc8f5ca0895	k__Bacteria; p__Firmicutes; c__Clostridia; o__Clostridiales; f__Lachnospiraceae	0.801039
c2b2a6b41938c27dd5620e05fffe48a9	k__Bacteria; p__Proteobacteria; c__Alphaproteobacteria	0.808633
90a9c0213c004bb9d375ca6f8ac81aa3	k__Bacteria; p__Firmicutes; c__Clostridia; o__Clostridiales; f__Ruminococcaceae; g__Ruminococcus; s__flavefaciens	0.999453
ed709bfae787148b9fe0bbeb611a71e3	k__Bacteria; p__Proteobacteria; c__Gammaproteobacteria; o__Xanthomonadales; f__Xanthomonadaceae; g__Pseudoxanthomonas; s__suwonensis	0.796523
2e0167358e09999c959cd63fe2f37d8a	k__Bacteria; p__Firmicutes; c__Clostridia; o__Clostridiales; f__Lachnospiraceae	0.727379
eedaec527d93dd5e72be3dc7744d0960	k__Bacteria; p__Firmicutes; c__Clostridia; o__Clostridiales; f__; g__; s__	0.882573
83ad59cff7b0a0a02eb449dded948ae4	k__Bacteria; p__Firmicutes; c__Clostridia; o__Clostridiales; f__Ruminococcaceae; g__Faecalibacterium; s__prausnitzii	0.824449
326e8080a340c48c4d3670472eebe51e	k__Bacteria; p__Firmicutes; c__Bacilli; o__Bacillales; f__Staphylococcaceae; g__Staphylococcus	0.989024
ddcf0a6602972dd683d08036fc370e4b	k__Bacteria; p__Firmicutes; c__Clostridia; o__Clostridiales; f__Ruminococcaceae; g__Ruminococcus; s__bromii	0.998899
3104397da248e6d23c4bd606ab412b75	k__Bacteria; p__Firmicutes; c__Clostridia; o__Clostridiales; f__; g__; s__	0.778424
980912265644adc37d0cf72e3a6157d1	k__Bacteria; p__Firmicutes; c__Clostridia; o__Clostridiales; f__Ruminococcaceae; g__Ruminococcus	0.977551
81be4af157c3c799071ca96380422dd2	k__Bacteria; p__Firmicutes; c__Bacilli; o__Lactobacillales; f__Lactobacillaceae; g__Lactobacillus; s__brevis	0.988321
9cb7f2da1bf9df89158df6b1846e69c2	k__Bacteria; p__Firmicutes; c__Bacilli; o__Bacillales; f__Planococcaceae; g__Solibacillus; s__	0.953753
c95f2375179e2ee173c8628d1362cd9d	k__Bacteria; p__Bacteroidetes; c__Bacteroidia; o__Bacteroidales; f__Prevotellaceae; g__Prevotella; s__copri	0.93483
0252b46866448a679a36d461353b5f00	k__Bacteria; p__Firmicutes; c__Clostridia; o__Clostridiales; f__Ruminococcaceae; g__; s__	0.764461
2d414fa7d33bbefe73293cb150194e6e	k__Bacteria; p__Firmicutes; c__Clostridia; o__Clostridiales; f__Lachnospiraceae; g__Pseudobutyrivibrio; s__xylanivorans	0.795231
b87c416a911f90f20ac783c88ed27b36	k__Bacteria; p__Firmicutes; c__Clostridia; o__Clostridiales; f__Lachnospiraceae	0.835875
7e92edfc7d3645948d4cfecb58cfa681	k__Bacteria; p__Bacteroidetes; c__Bacteroidia; o__Bacteroidales; f__Prevotellaceae; g__Prevotella; s__	0.950375
a2595506dd7e287310b8da166fa6c545	k__Bacteria; p__Bacteroidetes; c__Bacteroidia; o__Bacteroidales; f__S24-7; g__; s__	0.988788
255e93b8bdc0ed0d30632676612f8d0e	k__Bacteria; p__Firmicutes; c__Clostridia; o__Clostridiales; f__Lachnospiraceae	0.932858
7ab04cb1a2c8024327cde72b5de26981	k__Bacteria; p__Tenericutes; c__Mollicutes; o__RF39; f__; g__; s__	0.999996
c1cef3f18c9920913fd4535fdad267d0	k__Bacteria; p__Elusimicrobia; c__Elusimicrobia; o__Elusimicrobiales; f__Elusimicrobiaceae; g__; s__	0.999534
99e4443ebf543cdc55ed1e6cf66c0d85	k__Bacteria; p__Firmicutes; c__Bacilli; o__Bacillales; f__Planococcaceae; g__Solibacillus; s__	0.972273
d1e86d167706a2e6fd0f57f6bda08923	k__Bacteria; p__Tenericutes; c__Mollicutes; o__RF39; f__; g__; s__	0.999999
23f7ce87303c7a9448c185039cf1e9d2	k__Bacteria; p__Proteobacteria; c__Alphaproteobacteria; o__Rhizobiales; f__Bradyrhizobiaceae; g__Bradyrhizobium	0.822782
52a1570cf0cdd039d601d807bdff2a16	k__Bacteria; p__Firmicutes; c__Clostridia; o__Clostridiales; f__Lachnospiraceae; g__Blautia	0.714698
8f90dde97c2237e300bb1113c479d01e	k__Bacteria; p__Firmicutes; c__Clostridia; o__Clostridiales; f__Ruminococcaceae	0.994285
2d4e2f087035d2e810c35594c48d16a7	k__Bacteria; p__Firmicutes; c__Clostridia; o__Clostridiales; f__[Mogibacteriaceae]; g__; s__	0.981032
55afa4258b344cdda4832cad56fe9c6a	k__Bacteria; p__Tenericutes; c__Mollicutes; o__RF39; f__; g__; s__	0.999993
7a8780983579a5988e94982ac76e5787	k__Bacteria; p__Bacteroidetes; c__Bacteroidia; o__Bacteroidales; f__RF16; g__; s__	0.999783
28fd13a5d470bed3550a783c142fe22d	k__Bacteria; p__Firmicutes; c__Clostridia; o__Clostridiales; f__Ruminococcaceae; g__Faecalibacterium; s__prausnitzii	0.981991
b8abf0c145358072aa1af5b8dd71690d	k__Bacteria; p__Tenericutes; c__Mollicutes; o__RF39; f__; g__; s__	0.99999
c8ae303434d72886dfbf4b3a1bc54e06	k__Bacteria; p__Firmicutes; c__Clostridia; o__Clostridiales; f__Ruminococcaceae; g__; s__	0.752534
9a41957f87bacb42adc95fb766a91f21	k__Bacteria; p__Firmicutes; c__Clostridia; o__Clostridiales; f__Lachnospiraceae; g__Blautia; s__	0.912476
b4ea414d6c86bf34309a2359c72adf3e	k__Bacteria; p__Firmicutes; c__Clostridia; o__Clostridiales; f__Christensenellaceae; g__; s__	0.719213
8a525a7d6ec1d764099295e5dce20255	k__Bacteria; p__Proteobacteria	0.888862
d80b1a0d7a5fee9fede267c592cfb8c6	k__Bacteria; p__Proteobacteria; c__Deltaproteobacteria; o__Desulfovibrionales; f__Desulfovibrionaceae; g__Desulfovibrio; s__	0.972689
6784a7c24023dc4d54cdb2522a3b4010	k__Bacteria; p__Firmicutes; c__Clostridia; o__Clostridiales; f__Clostridiaceae; g__Clostridium; s__neonatale	0.785408
a31ebf3cec83034b26a884b629174ac0	k__Bacteria; p__Firmicutes; c__Clostridia; o__Clostridiales; f__; g__; s__	0.908031
2b10ba463d88681ae087f0a86dad136d	k__Bacteria; p__Firmicutes; c__Clostridia; o__Clostridiales; f__Lachnospiraceae; g__[Ruminococcus]; s__gnavus	0.937789
d7f948b7e62581b3f8d0eb16659c0d6b	k__Bacteria; p__Proteobacteria; c__Gammaproteobacteria; o__Aeromonadales; f__Succinivibrionaceae; g__Succinivibrio; s__	1
0cdb207fda6266ecb79a47b135f35aed	k__Bacteria; p__Firmicutes; c__Erysipelotrichi; o__Erysipelotrichales; f__Erysipelotrichaceae; g__Catenibacterium; s__	0.997089
e9c2abfdea9a2d2d182b2f32e23e47ed	k__Bacteria; p__Proteobacteria; c__Gammaproteobacteria; o__Aeromonadales; f__Succinivibrionaceae; g__Ruminobacter; s__	0.999986
66a9411bc36692cc12998c355222a72c	k__Bacteria; p__Firmicutes; c__Clostridia; o__Clostridiales; f__Ruminococcaceae; g__; s__	0.813785
6322da3ace529848ee3d157ff2d809e3	k__Bacteria	0.99994
60c528b1d5c7a6b03084cf2596df950b	k__Bacteria; p__Firmicutes; c__Clostridia; o__Clostridiales; f__Ruminococcaceae; g__Faecalibacterium; s__prausnitzii	0.97844
24a893aee01efe0ae9028f9d81fb4a75	k__Bacteria; p__Bacteroidetes; c__Bacteroidia; o__Bacteroidales; f__Prevotellaceae; g__; s__	0.843107
5570e769eb093fbce081ce5622369c33	k__Bacteria; p__Proteobacteria; c__Betaproteobacteria; o__Burkholderiales; f__Alcaligenaceae; g__Sutterella; s__	0.923754
bc406ee7586cf902c162967530afb641	k__Bacteria	0.999992
6b8cbd5e4211dd6d9115f3a9a18431f3	k__Bacteria; p__Firmicutes; c__Clostridia; o__Clostridiales	0.813827
54b3e8cca919a9db0ccd2d4bd73fb4a4	k__Bacteria; p__Firmicutes; c__Bacilli; o__Bacillales; f__Planococcaceae; g__Solibacillus; s__	0.991229
8a3d4582e0de361429b479e5e9e4bd26	k__Bacteria; p__Firmicutes; c__Clostridia; o__Clostridiales; f__Lachnospiraceae	0.991083
0e00daf61011afd7315a4a25d6bc3e37	k__Bacteria; p__Firmicutes; c__Clostridia; o__Clostridiales; f__Lachnospiraceae; g__Blautia; s__	0.939845
5e8038cd9a9f58e462c5d6197a080227	k__Bacteria; p__Firmicutes; c__Clostridia; o__Clostridiales; f__Ruminococcaceae; g__Ruminococcus; s__flavefaciens	0.998584
25b2426ba714ec9b4b144e8d45f7a1d0	k__Bacteria; p__Firmicutes; c__Bacilli; o__Lactobacillales; f__Lactobacillaceae; g__Lactobacillus; s__ruminis	0.999913
cbbeaa9edf8d4fdb2db2c7ffa66c0187	k__Bacteria; p__Firmicutes; c__Clostridia; o__Clostridiales; f__Lachnospiraceae; g__Lachnospira; s__	0.997359
4c94d50194009a0e2e6812adafa47c90	k__Bacteria; p__Firmicutes; c__Bacilli; o__Lactobacillales; f__Leuconostocaceae; g__Weissella; s__paramesenteroides	0.77383
30901e73f86d2814583e43466eceb9b7	k__Bacteria; p__Firmicutes; c__Bacilli; o__Bacillales; f__Planococcaceae; g__Solibacillus; s__	0.906284
4a4ae6bbce339db113c6aa1c75541507	k__Bacteria; p__Firmicutes; c__Clostridia; o__Clostridiales; f__Ruminococcaceae; g__Ruminococcus; s__	0.875056
92082d759bac228f3c0193228761d2c0	k__Bacteria; p__Firmicutes; c__Clostridia; o__Clostridiales; f__Clostridiaceae; g__Clostridium; s__celatum	0.800819
f14ef15ffc2c2c4f3234d7c10a58e66c	k__Bacteria; p__Firmicutes; c__Clostridia; o__Clostridiales; f__Veillonellaceae	0.99992
c7bdcc65c239581b94f96f6ff271e4d2	k__Bacteria; p__Proteobacteria; c__Betaproteobacteria; o__Burkholderiales	0.922095
a6a8d1760e92fbea22d91f1bb62e9818	k__Bacteria; p__Firmicutes; c__Clostridia; o__Clostridiales	0.911266
ccdf0572949c27278e70c38e36632ee6	k__Bacteria; p__Firmicutes; c__Clostridia; o__Clostridiales; f__Ruminococcaceae; g__Faecalibacterium; s__prausnitzii	0.98873
339a884074cfa29b66af6395ec55cd67	k__Bacteria; p__Firmicutes; c__Clostridia; o__Clostridiales; f__Ruminococcaceae; g__Faecalibacterium; s__prausnitzii	0.979064
e0f17aaca5226739386070bcd97e565e	k__Bacteria; p__Firmicutes; c__Clostridia; o__Clostridiales; f__Lachnospiraceae; g__Coprococcus; s__	0.992483
821ed33e948b940ba7fec415dc853361	k__Bacteria; p__Firmicutes; c__Clostridia; o__Clostridiales; f__Lachnospiraceae	0.958146
61b34fcea39d592118b75e9c40f8ab3c	k__Bacteria; p__Firmicutes; c__Clostridia; o__Clostridiales; f__Lachnospiraceae	0.902734
5ad00d3fbfd5a56e11b84e9159641266	k__Bacteria; p__Firmicutes; c__Clostridia; o__Clostridiales; f__Lachnospiraceae	0.979393
8c338480518d0a2f5379b5cffd9c1bb6	k__Bacteria; p__Firmicutes; c__Erysipelotrichi; o__Erysipelotrichales; f__Erysipelotrichaceae	0.999999
b0248d62fda7fdc44fccdc04e709edb1	k__Bacteria; p__Firmicutes; c__Clostridia; o__Clostridiales; f__Ruminococcaceae; g__Clostridium	0.91892
8eba49e2ba3f45eabc94ea461dac8af1	k__Bacteria; p__Firmicutes; c__Clostridia; o__Clostridiales; f__Clostridiaceae; g__Clostridium; s__butyricum	0.999381
4baddaed3c3ca06873a5ffbbc5cf07b8	k__Bacteria; p__Verrucomicrobia; c__Verruco-5; o__WCHB1-41; f__RFP12; g__; s__	0.999935
49cc1a2093a22a082301ddd56b2486ff	k__Bacteria; p__Firmicutes; c__Clostridia; o__Clostridiales; f__Lachnospiraceae; g__Coprococcus; s__	0.836596
17a0d0869d5fbf80b033ca0f1289d18a	k__Bacteria; p__Firmicutes; c__Erysipelotrichi; o__Erysipelotrichales; f__Erysipelotrichaceae; g__RFN20; s__	0.995296
fb5bc8b4e9139ff68f416de725ceaa5a	k__Bacteria; p__Firmicutes; c__Clostridia; o__Clostridiales; f__Ruminococcaceae; g__Faecalibacterium; s__prausnitzii	0.992171
9f22ac1ac8d393ef28d100063b7c45d2	k__Bacteria; p__Firmicutes; c__Clostridia; o__Clostridiales; f__Lachnospiraceae	0.884119
910120600bb5206a5c7b628ba97cf0fc	k__Bacteria; p__Firmicutes; c__Clostridia; o__Clostridiales; f__Lachnospiraceae; g__Roseburia; s__	0.907092
9d3cb569eb240f656a91c1cc934bf6e2	k__Bacteria; p__Firmicutes; c__Clostridia; o__Clostridiales; f__Lachnospiraceae	0.962451
03dd032c4e45c99530017602c103920a	k__Bacteria; p__Firmicutes; c__Clostridia; o__Clostridiales; f__; g__; s__	0.978993
9e0139391642edf9fd5c3250c461fb7f	k__Bacteria; p__Cyanobacteria; c__4C0d-2; o__YS2; f__; g__; s__	1
8b193e6a2d65311fe3bcc3407bf3701d	k__Bacteria; p__Bacteroidetes; c__Bacteroidia; o__Bacteroidales; f__; g__; s__	0.825936
9e1becff2f9d5759ff8c4034f1b236e3	k__Bacteria; p__Cyanobacteria; c__4C0d-2; o__YS2; f__; g__; s__	0.999999
d4c2e19cb24153a2c3d4739c9b091046	k__Bacteria; p__Firmicutes; c__Clostridia; o__Clostridiales; f__Christensenellaceae; g__; s__	0.702701
13d0ca02d8033eb870f13947148fffdd	k__Bacteria; p__Firmicutes; c__Clostridia; o__Clostridiales; f__Ruminococcaceae	0.992576
b51e8eedff50c5dbc98781dfb461c0c8	k__Bacteria; p__Actinobacteria; c__Coriobacteriia; o__Coriobacteriales; f__Coriobacteriaceae	0.999997
0c92bb1243980ec34973b3dd2f4d7bae	k__Bacteria; p__Firmicutes; c__Clostridia; o__Clostridiales	0.921823
e1c12021bb9981d86ec63b0211948929	k__Bacteria; p__Firmicutes; c__Erysipelotrichi; o__Erysipelotrichales; f__Erysipelotrichaceae; g__Coprobacillus; s__	0.955977
c09e4789804fd2733fe7110e057498d2	k__Bacteria; p__Firmicutes; c__Clostridia; o__Clostridiales; f__Ruminococcaceae; g__; s__	0.809514
d7fc87c6f4ed02eafa008aabcd8b2213	k__Bacteria; p__Firmicutes; c__Clostridia; o__Clostridiales; f__Lachnospiraceae; g__Coprococcus; s__eutactus	0.999594
cf9185c0c34cdeb88aff2895de57dcdb	k__Bacteria; p__Firmicutes; c__Clostridia; o__Clostridiales; f__Lachnospiraceae	0.862644
7c56a83c006453fafd440b21d6fe35fb	k__Bacteria; p__Firmicutes; c__Clostridia; o__Clostridiales; f__Ruminococcaceae; g__Oscillospira; s__	0.997963
66eb37f0594bc86b0dd20a7eb2a4a9bc	k__Bacteria; p__Bacteroidetes; c__Bacteroidia; o__Bacteroidales; f__Prevotellaceae; g__Prevotella; s__stercorea	0.814955
04ac0033d98f057d68ae0112d5ffcc61	k__Bacteria; p__Bacteroidetes; c__Bacteroidia; o__Bacteroidales; f__Prevotellaceae; g__Prevotella; s__	0.952209
af2c39fe76ec59e6be5948cf1d0c21c2	k__Bacteria; p__Firmicutes; c__Clostridia; o__Clostridiales; f__Lachnospiraceae; g__Blautia; s__	0.951
75f279dcbed067cfe4665d09ce607466	k__Bacteria; p__Firmicutes; c__Clostridia; o__Clostridiales; f__Lachnospiraceae	0.862532
9bb9ad83fd7a36c7cdd6625aa318c157	k__Bacteria; p__Firmicutes; c__Clostridia; o__Clostridiales; f__Ruminococcaceae; g__; s__	0.851425
fad901b254bbd302517aacb644cd9920	k__Bacteria; p__Firmicutes; c__Clostridia; o__Clostridiales; f__Ruminococcaceae	0.995182
6d657633b8c6322539076249d98f81f5	k__Bacteria; p__Firmicutes; c__Clostridia; o__Clostridiales; f__Lachnospiraceae	0.944406
2baabd3e6ce9444aafde5c0eff34bbb7	k__Bacteria; p__Bacteroidetes; c__Bacteroidia; o__Bacteroidales; f__Rikenellaceae; g__; s__	0.997413
407183d15752e8e074eaad22572d2945	k__Bacteria; p__Bacteroidetes; c__Sphingobacteriia; o__Sphingobacteriales; f__Sphingobacteriaceae; g__Sphingobacterium; s__	0.999778
6d67fcaf7568c6efdeaa46972798c08a	k__Bacteria; p__Firmicutes; c__Clostridia; o__Clostridiales; f__Ruminococcaceae	0.994232
ae3fe017f32474761d7ea2b4afdfc065	k__Bacteria; p__Bacteroidetes; c__Bacteroidia; o__Bacteroidales; f__S24-7; g__; s__	0.995966
84c47c10f151158b20c993046db59e13	k__Bacteria; p__Bacteroidetes; c__Bacteroidia; o__Bacteroidales; f__[Paraprevotellaceae]; g__[Prevotella]; s__	0.9999
55f672e4eba1daa2baa13c19bd9e7f25	k__Bacteria; p__Firmicutes; c__Clostridia; o__Clostridiales; f__Veillonellaceae; g__Veillonella	0.999796
007477aad1befb4ea2725d7c0ec49476	k__Bacteria; p__Proteobacteria; c__Gammaproteobacteria; o__Enterobacteriales; f__Enterobacteriaceae	0.999996
8033dd9bc07b2e4d0813c23ddac61730	k__Bacteria; p__Firmicutes; c__Clostridia; o__Clostridiales; f__Ruminococcaceae; g__Oscillospira; s__	0.90361
debc5b98f7921abeceb623d84b278a4b	k__Bacteria; p__Bacteroidetes; c__Sphingobacteriia; o__Sphingobacteriales; f__Sphingobacteriaceae; g__Sphingobacterium; s__	0.999495
b2cc95953164d7ca88aaefc26d341b85	k__Bacteria; p__Proteobacteria; c__Gammaproteobacteria; o__Aeromonadales; f__Succinivibrionaceae; g__Succinivibrio; s__	1
2e1d475d38329907ca2253ba9ba7b305	k__Bacteria; p__Spirochaetes; c__Spirochaetes; o__M2PT2-76; f__; g__; s__	0.999271
4a904abe6e11282d9e541ea06acc69b8	k__Bacteria; p__Bacteroidetes; c__Bacteroidia; o__Bacteroidales; f__S24-7; g__; s__	0.994322
dd99fdb903da77d7f60eb7d30bff8691	k__Bacteria; p__Cyanobacteria; c__4C0d-2; o__YS2; f__; g__; s__	1
23d2f09f7f44f9ef7470a6205e7a1686	k__Bacteria; p__Firmicutes; c__Clostridia; o__Clostridiales; f__Ruminococcaceae	0.998124
efde832866ba1296f8d810eeade38b79	k__Bacteria; p__Bacteroidetes; c__Bacteroidia; o__Bacteroidales; f__[Paraprevotellaceae]; g__[Prevotella]; s__	0.999759
4fb672c6e9924261a663a32e4aafca4f	k__Bacteria; p__Firmicutes; c__Clostridia; o__Clostridiales; f__Lachnospiraceae; g__Coprococcus; s__	0.991904
f77ae62be9f4a1c99624ca08a6597d25	k__Bacteria; p__Proteobacteria	0.973144
31340638ba80d646f3ebbe0437301911	k__Bacteria; p__Firmicutes; c__Clostridia; o__Clostridiales; f__Lachnospiraceae; g__Coprococcus; s__	0.993247
ebd9730b8ec72c318aacb651ea67fd62	k__Bacteria; p__Bacteroidetes; c__Bacteroidia; o__Bacteroidales	0.998594
7054762e9bedd26de8b21d40f984a817	k__Bacteria; p__Bacteroidetes; c__Bacteroidia; o__Bacteroidales; f__Prevotellaceae; g__Prevotella; s__	0.998732
426b96845cabcde925a86d0ebe075ba5	k__Bacteria; p__Firmicutes; c__Clostridia; o__Clostridiales; f__Lachnospiraceae; g__Blautia; s__	0.944987
5879918a4e5a42a03b3f6ed8d7ddbc7e	k__Bacteria; p__Firmicutes; c__Clostridia; o__Clostridiales; f__Lachnospiraceae; g__Coprococcus; s__	0.9563
4c1852bfc0394c56dace4cd1b8098ad6	k__Bacteria; p__Firmicutes; c__Clostridia; o__Clostridiales; f__Lachnospiraceae; g__; s__	0.838965
84d7eae5614abd3ecadc76d5e7f4248e	k__Bacteria; p__Bacteroidetes; c__Bacteroidia; o__Bacteroidales; f__S24-7; g__; s__	0.998202
71f17f4f2d75ab4b8d52311fa63d10dc	k__Bacteria; p__Proteobacteria; c__Gammaproteobacteria; o__Pseudomonadales; f__Moraxellaceae; g__Acinetobacter; s__lwoffii	0.75394
a05039cb7fc71b79ec8015124e1cc41a	k__Bacteria; p__Verrucomicrobia; c__Verruco-5; o__WCHB1-41; f__RFP12; g__; s__	0.999908
6f637f549c9392a857dc1199ef62a3c7	k__Bacteria; p__Firmicutes; c__Clostridia; o__Clostridiales; f__Ruminococcaceae	0.989444
2816e3836a47e49438c42ff5f1c8d004	k__Bacteria; p__Spirochaetes; c__Spirochaetes; o__Sphaerochaetales; f__Sphaerochaetaceae; g__Sphaerochaeta; s__	0.999869
db61f3e9f273af206a758a19037d22c5	k__Bacteria; p__Firmicutes; c__Clostridia; o__Clostridiales; f__Ruminococcaceae; g__Ruminococcus; s__	0.834372
09cfeaab9b5416ae0affb5bfa95df44f	k__Bacteria; p__Firmicutes; c__Clostridia; o__Clostridiales; f__Lachnospiraceae	0.794651
a77182938c35bde8d06513f777f3fd9e	k__Bacteria; p__Firmicutes; c__Clostridia; o__Clostridiales; f__Lachnospiraceae; g__Lachnobacterium; s__	0.999401
d1c81d12791b3ddc8e10fceee33588b9	k__Archaea; p__Euryarchaeota; c__Thermoplasmata; o__E2; f__[Methanomassiliicoccaceae]; g__vadinCA11; s__	0.999995
bb2e783f0a290f0bc9e8b701195ed4de	k__Bacteria; p__Firmicutes; c__Clostridia; o__Clostridiales; f__Lachnospiraceae; g__Roseburia; s__	0.84491
16f9a3d1523e84663e6668c6b2be9a27	k__Bacteria; p__Firmicutes; c__Clostridia; o__Clostridiales; f__Lachnospiraceae; g__[Ruminococcus]	0.733294
0a1147bf7e535e2dc7bfcf019897d8d1	k__Bacteria; p__Proteobacteria; c__Gammaproteobacteria; o__Alteromonadales; f__Shewanellaceae; g__Shewanella; s__	0.989413
26a98eb6bc199a15d1e3c42a299255d9	k__Bacteria; p__Firmicutes; c__Clostridia; o__Clostridiales; f__; g__; s__	0.9829
6e2e220faa35fa72768a829b38c7c44f	k__Bacteria; p__Firmicutes; c__Clostridia; o__Clostridiales; f__Lachnospiraceae; g__Roseburia; s__	0.889159
824e2732a838dee39d6f60389d72f7b4	k__Bacteria; p__Proteobacteria; c__Betaproteobacteria; o__Rhodocyclales; f__Rhodocyclaceae; g__Dechloromonas; s__	0.851683
d1c1413c7a27481450a3618b88045e4b	k__Bacteria; p__Firmicutes; c__Clostridia; o__Clostridiales; f__Ruminococcaceae; g__Oscillospira; s__	0.978223
5a5055007d11bdcad487d007059300ba	k__Bacteria; p__Firmicutes; c__Clostridia; o__Clostridiales; f__; g__; s__	0.908291
0c9c96a0ce5476711e98d1fedad89807	k__Bacteria; p__Firmicutes; c__Clostridia; o__Clostridiales; f__Lachnospiraceae; g__Roseburia; s__faecis	0.871191
395fd77ed7d81515403ffe79a4908893	k__Bacteria	0.999871
fd478ab5a40df55e01f0e7f0a382eda9	k__Bacteria; p__Firmicutes; c__Clostridia; o__Clostridiales; f__Lachnospiraceae	0.948678
8025a518b8c54527cbf26901a8ae1a42	k__Bacteria; p__Firmicutes; c__Clostridia; o__Clostridiales; f__Ruminococcaceae; g__Ruminococcus; s__flavefaciens	0.956707
d52e05b721f97b2122dacf1b52f4896e	k__Bacteria; p__Firmicutes; c__Erysipelotrichi; o__Erysipelotrichales; f__Erysipelotrichaceae; g__RFN20; s__	0.998432
de0ea2abcaf0105fa05f2bfd9625d6b2	k__Bacteria; p__Firmicutes; c__Clostridia; o__Clostridiales; f__; g__; s__	0.921698
8109cce3ea5145573a93726a001225ad	k__Bacteria; p__Firmicutes; c__Clostridia; o__Clostridiales; f__Lachnospiraceae	0.835895
e0c36e1c5b97a1c8abc580322de28807	k__Bacteria; p__Firmicutes; c__Clostridia; o__Clostridiales; f__Lachnospiraceae	0.856138
e18eaaa925fc9f7bfc547dbd5a065979	k__Bacteria; p__Actinobacteria; c__Actinobacteria; o__Bifidobacteriales; f__Bifidobacteriaceae; g__Bifidobacterium; s__	0.876798
b99bde7846732bdab7520a468a2f7bd9	k__Bacteria; p__Firmicutes; c__Clostridia; o__Clostridiales; f__; g__; s__	0.797435
a7d7db5e577ae674cff3c1dfc95b1f10	k__Bacteria; p__Firmicutes; c__Clostridia; o__Clostridiales; f__Lachnospiraceae; g__Roseburia	0.997241
0559298e62464ebce037ce66d25cad4a	k__Bacteria; p__Firmicutes; c__Clostridia; o__Clostridiales; f__Lachnospiraceae	0.992188
fa1fae8149893a082dfc817f3a062428	k__Bacteria; p__Proteobacteria; c__Alphaproteobacteria; o__RF32; f__; g__; s__	0.992246
8ccc4e5b9ea06e065c6c56c1ac1cdeb8	k__Bacteria; p__Firmicutes; c__Clostridia; o__Clostridiales; f__; g__; s__	0.93015
a00926b6ddc00ed55f6cdcb0b9f33fff	k__Bacteria; p__Firmicutes; c__Clostridia; o__Clostridiales; f__Ruminococcaceae; g__Ruminococcus; s__	0.872291
5c0ec41888d9701cfcfe34aa40f37ed4	k__Bacteria; p__Bacteroidetes; c__Bacteroidia; o__Bacteroidales; f__Prevotellaceae; g__Prevotella; s__copri	0.998902
960348f984a4b0a17bee0c8f43ce9431	k__Bacteria; p__Firmicutes; c__Clostridia; o__Clostridiales; f__Lachnospiraceae; g__Coprococcus; s__	0.89368
7f79ebe28a675482fb8478333b396a98	k__Bacteria; p__Firmicutes; c__Clostridia; o__Clostridiales; f__Lachnospiraceae; g__Coprococcus; s__	0.993778
ee0f9dac6cf68347ec6dfbc563c257ac	k__Bacteria; p__Firmicutes; c__Clostridia; o__Clostridiales; f__Ruminococcaceae	0.992033
386ca03ac893468088ba5fc04f67000b	k__Bacteria; p__Firmicutes; c__Clostridia; o__Clostridiales; f__Lachnospiraceae; g__Coprococcus; s__	0.966478
4511df26f0d06dc011c5b05d728ad32f	k__Bacteria; p__Firmicutes; c__Clostridia; o__Clostridiales; f__Lachnospiraceae	0.898752
755d21cbea4e8ca5f7bea5c844c7f4cf	k__Bacteria; p__Firmicutes; c__Clostridia; o__Clostridiales; f__Ruminococcaceae; g__Ruminococcus; s__bromii	0.986586
5924e395f5ee91087668f0954f4f5ce1	k__Bacteria; p__Cyanobacteria; c__4C0d-2; o__YS2; f__; g__; s__	1
96f004e161d42350bebe3b58eb0545b7	k__Bacteria; p__Firmicutes; c__Clostridia; o__Clostridiales; f__Ruminococcaceae; g__Faecalibacterium; s__prausnitzii	0.990474
8765253930caea247496b2ad6f88ba7b	k__Bacteria; p__Firmicutes; c__Clostridia; o__Clostridiales; f__Ruminococcaceae; g__Gemmiger; s__formicilis	0.714087
7a5f23afe18987777f7798306fcbcd28	k__Bacteria; p__Firmicutes; c__Clostridia; o__Clostridiales; f__Ruminococcaceae; g__Ruminococcus; s__callidus	0.996416
7ea99e5b4d10b4180140c1f1acbab5ca	k__Bacteria; p__Firmicutes; c__Clostridia; o__Clostridiales	0.974517
05e359c18d7988492f10f6275a19abce	k__Bacteria; p__Bacteroidetes; c__Sphingobacteriia; o__Sphingobacteriales; f__Sphingobacteriaceae; g__Sphingobacterium; s__	0.930694
20253390012e97875cdc4c6d602a8bde	k__Bacteria; p__Firmicutes; c__Clostridia; o__Clostridiales; f__Lachnospiraceae; g__Roseburia; s__	0.934256
c54979568a2e94e7ca090bce9a9afb7c	k__Bacteria; p__Firmicutes; c__Clostridia; o__Clostridiales; f__Ruminococcaceae; g__Faecalibacterium; s__prausnitzii	0.992913
867240deec85f0612f37d9bdbfbb894f	k__Bacteria; p__Firmicutes; c__Clostridia; o__Clostridiales; f__; g__; s__	0.865374
4a53de977c714368e670c83d4e1a9a9c	k__Bacteria; p__Firmicutes; c__Clostridia; o__Clostridiales; f__; g__; s__	0.960085
d40f0201fc91fda0f6ce6062d921f26e	k__Bacteria; p__Firmicutes; c__Clostridia; o__Clostridiales; f__Ruminococcaceae; g__; s__	0.776161
6f742eb9274b8a57da871ee8f882c8b7	k__Bacteria; p__Bacteroidetes; c__Bacteroidia; o__Bacteroidales; f__S24-7; g__; s__	0.998728
47ff64acb0cb5ee394344aec18d05718	k__Bacteria; p__Tenericutes; c__Mollicutes; o__RF39; f__; g__; s__	0.999982
8f7fc9a61b60ed7f0704ecc92a65bcd5	k__Bacteria; p__Firmicutes; c__Erysipelotrichi; o__Erysipelotrichales; f__Erysipelotrichaceae; g__[Eubacterium]; s__biforme	0.809642
9b133ed0c75445a93032b5e222ab304a	k__Bacteria; p__Proteobacteria; c__Betaproteobacteria; o__Burkholderiales; f__Comamonadaceae	0.999724
5fea39fc6b4de93dadd8014ab54a100f	k__Bacteria; p__Firmicutes; c__Clostridia; o__Clostridiales; f__Ruminococcaceae	0.995728
1adf76cd7b5b15095abd51cbf769faf6	k__Bacteria; p__Firmicutes; c__Clostridia; o__Clostridiales	0.908002
3867ae9fce6ae43d5735f6ba6741fe51	k__Bacteria; p__Firmicutes; c__Clostridia; o__Clostridiales	0.999574
d01e2f8dfd53e32edc08ad8b3d895479	k__Bacteria; p__Firmicutes; c__Bacilli; o__Lactobacillales; f__Streptococcaceae; g__Streptococcus; s__alactolyticus	0.757364
a0dd63d5a42e2bacccfc5e62508a763d	k__Bacteria; p__Bacteroidetes; c__Sphingobacteriia; o__Sphingobacteriales; f__Sphingobacteriaceae; g__Sphingobacterium; s__	0.999863
5b909e151ab0c45f6edd04b03cea7c80	k__Bacteria; p__Firmicutes; c__Clostridia; o__Clostridiales; f__Lachnospiraceae; g__Roseburia; s__	0.815927
e68325c9e82af1b5ef6c50dd0e2bd780	k__Bacteria; p__Proteobacteria; c__Alphaproteobacteria; o__RF32; f__; g__; s__	0.999982
1a610337b28857de64e26f40d2c13396	k__Bacteria; p__Firmicutes; c__Clostridia; o__Clostridiales; f__Ruminococcaceae; g__Butyricicoccus; s__pullicaecorum	0.832997
cc4a63f2d0c03a4a6ade4f378b012854	k__Bacteria; p__Firmicutes; c__Bacilli; o__Bacillales; f__Planococcaceae; g__Solibacillus; s__	0.992457
d20537853d89e6df96ded54069abf3c9	k__Bacteria; p__Firmicutes; c__Clostridia; o__Clostridiales; f__Ruminococcaceae	0.996439
fb266c1dbeaa7e2be5465cd83fdea677	k__Bacteria; p__Bacteroidetes; c__Bacteroidia; o__Bacteroidales; f__Prevotellaceae; g__Prevotella; s__	0.989957
9437bbc81367b43ae3f7f2b8eb911f8c	k__Bacteria; p__Proteobacteria; c__Betaproteobacteria; o__Burkholderiales	0.959707
281f34a4ba2116a9080632e3971a7dfe	k__Bacteria; p__Firmicutes; c__Clostridia; o__Clostridiales; f__Ruminococcaceae; g__Ruminococcus; s__albus	0.935
7e6455f85fd0ab46c56945443c4818ee	k__Bacteria; p__Firmicutes; c__Clostridia; o__Clostridiales; f__Ruminococcaceae; g__Faecalibacterium; s__prausnitzii	0.984802
39d222cc53d20d2fd38c0bfe91a6769b	k__Bacteria; p__Firmicutes; c__Clostridia; o__Clostridiales; f__Lachnospiraceae; g__Anaerostipes; s__	0.991675
708e8ec791e8ec804c1fcef1aca26ea2	k__Bacteria; p__Firmicutes; c__Clostridia; o__Clostridiales; f__; g__; s__	0.907376
a25fd6860edacc4a35cc8a95e1fe3d84	k__Bacteria; p__Firmicutes; c__Clostridia; o__Clostridiales; f__Lachnospiraceae	0.991997
62cd8e95b23e378549611f4c01de461c	k__Bacteria; p__Bacteroidetes; c__Bacteroidia; o__Bacteroidales; f__S24-7; g__; s__	0.992009
2691f0597e69f8e4db9b530e12546150	k__Bacteria; p__Firmicutes; c__Clostridia; o__Clostridiales	0.858912
7f821ed0951d3db64b595c6ce1f7b2f2	k__Bacteria	0.999997
12d2263c70161c91db8336ffca0a6534	k__Bacteria; p__Firmicutes; c__Clostridia; o__Clostridiales	0.939887
5ba017dce35b4f224a9be203c25149b7	k__Bacteria; p__Firmicutes; c__Clostridia; o__Clostridiales; f__Ruminococcaceae	0.941002
a0a0190862eebe9c5ff1e52851fc4b22	k__Bacteria; p__Proteobacteria; c__Epsilonproteobacteria; o__Campylobacterales; f__Helicobacteraceae	0.999994
c0d4bb7e0eb97e6da366267d7ce48feb	k__Bacteria; p__Bacteroidetes; c__Bacteroidia; o__Bacteroidales; f__Prevotellaceae; g__Prevotella; s__	0.998699
3cf7520364ccf6518450752dc072b233	k__Bacteria; p__Actinobacteria; c__Actinobacteria; o__Actinomycetales; f__Jonesiaceae; g__; s__	0.992862
43407ceea7edaad4c649b0ce4321cb93	k__Bacteria; p__Tenericutes; c__Mollicutes; o__RF39; f__; g__; s__	0.999969
dcedb74c318530f2a46c932e3d4e942b	k__Bacteria; p__Bacteroidetes; c__Bacteroidia; o__Bacteroidales; f__Prevotellaceae; g__Prevotella; s__copri	0.999035
685222324ac12dec24e5c597c4c572b4	k__Bacteria; p__Firmicutes; c__Clostridia; o__Clostridiales; f__; g__; s__	0.92356
f493c692dda871be905398e33abe96d4	k__Bacteria; p__Spirochaetes; c__Spirochaetes; o__Spirochaetales; f__Spirochaetaceae; g__Treponema; s__	0.997544
b719c39c1b81fc6736192dd518ff09e8	k__Bacteria; p__Firmicutes; c__Clostridia; o__Clostridiales; f__Ruminococcaceae; g__Faecalibacterium; s__prausnitzii	0.993528
1265565d68811954f3862b943e85d0d9	k__Bacteria; p__Firmicutes; c__Clostridia; o__Clostridiales; f__Ruminococcaceae	0.98641
1fa932be7fb4f489451eab23f679d08b	k__Bacteria; p__Firmicutes; c__Clostridia; o__Clostridiales; f__Ruminococcaceae; g__Faecalibacterium; s__prausnitzii	0.987701
e0def262d56970e7f4183e467133e8a6	k__Bacteria; p__Firmicutes; c__Clostridia; o__Clostridiales; f__Ruminococcaceae; g__Faecalibacterium; s__prausnitzii	0.992714
9b5dfc7169c424e346ec5cf1357867cb	k__Bacteria; p__Firmicutes; c__Clostridia; o__Clostridiales; f__Lachnospiraceae	0.831532
078809b48fe8d9930f3736c8e9c1b070	k__Bacteria; p__Cyanobacteria; c__4C0d-2; o__YS2; f__; g__; s__	0.999999
d07f6591b2621d76deca249cf9bab940	k__Bacteria; p__Firmicutes; c__Clostridia; o__Clostridiales	0.939404
7cfa7dccbcce16a35f5cc98944bbaab0	k__Bacteria; p__Bacteroidetes; c__Bacteroidia; o__Bacteroidales; f__Prevotellaceae; g__Prevotella; s__copri	0.999882
a036aaa8eab11ae473469429461f9ba2	k__Bacteria; p__Tenericutes; c__Mollicutes; o__RF39; f__; g__; s__	0.999982
58254afc760a66a590d9212084ad832f	k__Bacteria; p__Proteobacteria; c__Alphaproteobacteria; o__Sphingomonadales; f__Sphingomonadaceae; g__Novosphingobium; s__	0.74738
9486db2d2edb19d70d0bff7f27890c6f	k__Bacteria; p__Firmicutes; c__Clostridia; o__Clostridiales; f__Lachnospiraceae; g__Coprococcus; s__	0.991215
694075741723777420eaa4ce310833c6	k__Archaea; p__Euryarchaeota; c__Methanobacteria; o__Methanobacteriales; f__Methanobacteriaceae; g__Methanobrevibacter; s__	0.999997
2376c117072f45c200f7412d731bd2c1	k__Bacteria; p__Proteobacteria; c__Betaproteobacteria; o__Burkholderiales; f__Comamonadaceae; g__Tepidimonas; s__	0.999104
31c9e35a99ada490eb52f866b043bea9	k__Bacteria	0.99999
85a03d3e6e4bb4318c98d6caa1ab1a7d	k__Bacteria; p__Firmicutes; c__Clostridia; o__Clostridiales; f__; g__; s__	0.963751
cf71b6ee4bd735c00e43078c45ac7c2d	k__Bacteria; p__Firmicutes; c__Clostridia; o__Clostridiales; f__Ruminococcaceae; g__Faecalibacterium; s__prausnitzii	0.980552
3cad6598694fb6e0f00e59975483a95f	k__Bacteria; p__Firmicutes; c__Clostridia; o__Clostridiales; f__Ruminococcaceae; g__Butyricicoccus; s__pullicaecorum	0.8327
0257f3c0ecb23b84f253b658d184d0bc	k__Bacteria; p__Firmicutes; c__Clostridia; o__Clostridiales; f__Lachnospiraceae	0.955004
9603fbd54c4d3383be69f0fba29c4724	k__Bacteria; p__Verrucomicrobia; c__Opitutae; o__[Cerasicoccales]; f__[Cerasicoccaceae]; g__; s__	0.996486
30e9928a74b9505475a3937afba5fb81	k__Bacteria; p__Proteobacteria; c__Deltaproteobacteria; o__Desulfovibrionales; f__Desulfovibrionaceae; g__; s__	0.973845
e02248a1ce5d7395cdfeef1839fdd5aa	k__Bacteria; p__Firmicutes; c__Clostridia; o__Clostridiales; f__Lachnospiraceae; g__Anaerostipes; s__	0.786556
9138966038c1738e0fa9cf4b0892d5db	k__Bacteria; p__Firmicutes; c__Clostridia; o__Clostridiales; f__Clostridiaceae; g__Clostridium	0.805695
8cd0089b071ea9fba893a173b2418091	k__Bacteria; p__Spirochaetes; c__Spirochaetes; o__Spirochaetales; f__Spirochaetaceae; g__Treponema; s__	0.870363
973e0b1a5a122749cba60e7582ad3e6a	k__Bacteria; p__Firmicutes; c__Clostridia; o__Clostridiales; f__Lachnospiraceae; g__; s__	0.847525
98cd9ea1de4da6cf947d2cbd4294128b	k__Bacteria; p__Bacteroidetes; c__Bacteroidia; o__Bacteroidales; f__; g__; s__	0.755625
a053a7ec2cba35b4f7a9ce79cb90c647	k__Bacteria; p__Bacteroidetes; c__Bacteroidia; o__Bacteroidales; f__S24-7; g__; s__	0.99639
14ee19db257d4705eb39f056ceb596fc	k__Bacteria; p__Proteobacteria; c__Betaproteobacteria; o__Neisseriales; f__Neisseriaceae; g__; s__	0.999697
ee48f3a5a7d873b4fd2e8bc877669cb7	k__Bacteria; p__Firmicutes; c__Clostridia; o__Clostridiales; f__Lachnospiraceae	0.841317
f4c9208b708001b483e1a4cd3c09e4d6	k__Bacteria; p__Firmicutes; c__Clostridia; o__Clostridiales; f__Lachnospiraceae	0.871148
24da9a10b23f37f185e72a62a6062f7a	k__Bacteria; p__Bacteroidetes; c__Flavobacteriia; o__Flavobacteriales; f__[Weeksellaceae]	0.99992
c112bd43b9d30aec33377296a593b052	k__Bacteria; p__Firmicutes; c__Erysipelotrichi; o__Erysipelotrichales; f__Erysipelotrichaceae; g__Catenibacterium; s__	0.990243
718e883271613ef36ffa307b001d5b01	k__Bacteria; p__Firmicutes; c__Erysipelotrichi; o__Erysipelotrichales; f__Erysipelotrichaceae; g__L7A_E11; s__	0.989314
afbd9aeafc4dd1148150e2b0ca423a25	k__Bacteria; p__Firmicutes; c__Clostridia; o__Clostridiales; f__Ruminococcaceae; g__Ruminococcus; s__	0.832594
117d7a0229ee0d81b6dec3a12363f3d5	k__Bacteria; p__Firmicutes; c__Clostridia; o__Clostridiales; f__Lachnospiraceae	0.957194
a0b7cd224f3796ca519fa49560db4f36	k__Bacteria; p__Firmicutes; c__Clostridia; o__Clostridiales; f__Ruminococcaceae; g__Oscillospira; s__	0.992721
51dfd25c258e66470607df12bb62c5cb	k__Bacteria; p__Tenericutes; c__Mollicutes; o__RF39; f__; g__; s__	0.999965
ef557a86fa8fcc00a67c3b735391c2ef	k__Bacteria; p__Firmicutes; c__Clostridia; o__Clostridiales; f__; g__; s__	0.944551
4b972342b47a7096119576b41507fac4	k__Bacteria; p__Proteobacteria; c__Gammaproteobacteria; o__Xanthomonadales; f__Xanthomonadaceae; g__Wohlfahrtiimonas; s__	1
eb752809ebdc401feb58262e9f003331	k__Bacteria; p__Firmicutes; c__Clostridia; o__Clostridiales; f__Ruminococcaceae; g__; s__	0.903769
5bbf557db186c05d4f82f0c23f4cb13a	k__Bacteria; p__Firmicutes; c__Clostridia; o__Clostridiales; f__Lachnospiraceae; g__Coprococcus; s__	0.993922
dcabfe7b8617365601dd542c20e9e1f8	k__Bacteria; p__Firmicutes; c__Clostridia; o__Clostridiales; f__Lachnospiraceae; g__[Ruminococcus]; s__	0.968068
b53566c9179985902736757ac75d923b	k__Bacteria; p__Firmicutes; c__Clostridia; o__Clostridiales; f__Ruminococcaceae; g__; s__	0.96969
489328fe339478b997bb8c784f9cd676	k__Bacteria; p__Firmicutes; c__Clostridia; o__Clostridiales; f__Ruminococcaceae; g__Oscillospira; s__	0.861245
bb2807155345b14da686ced20e0ff6f5	k__Bacteria; p__Tenericutes; c__Mollicutes; o__RF39; f__; g__; s__	0.999993
ed7a8211f117c341e9546799baf4c629	k__Bacteria; p__Firmicutes; c__Clostridia; o__Clostridiales; f__Ruminococcaceae; g__; s__	0.894809
f2fa7debcab8bb7649ca70a001dfd086	k__Bacteria; p__Bacteroidetes; c__Bacteroidia; o__Bacteroidales; f__; g__; s__	0.713488
aa42328d57c5a55cf4b8dd76ec192964	k__Bacteria; p__Bacteroidetes; c__Bacteroidia; o__Bacteroidales; f__RF16; g__; s__	0.999513
8dcef15fff3a624d3b45cf0bd45d10fd	k__Bacteria; p__Firmicutes; c__Clostridia; o__Clostridiales; f__Ruminococcaceae; g__; s__	0.975428
c86b01d734fbc0e50283f71f96813548	k__Bacteria; p__Firmicutes; c__Clostridia; o__Clostridiales; f__Ruminococcaceae	0.997716
b6c836c64a1a132824f6c54ec909ed53	k__Bacteria; p__Firmicutes; c__Clostridia; o__Clostridiales	0.998158
4d6271e6083cf5f22b82b1311955ef0c	k__Bacteria; p__Bacteroidetes; c__Bacteroidia; o__Bacteroidales; f__Prevotellaceae; g__; s__	0.928404
eb5ef58e7cc8b25106a6f56879b7d9e6	k__Bacteria; p__Firmicutes; c__Clostridia; o__Clostridiales; f__Lachnospiraceae	0.929866
852397e43ccb7c89a4edf9bdd48f218d	k__Bacteria; p__Firmicutes; c__Clostridia; o__Clostridiales; f__Christensenellaceae; g__; s__	0.773938
068fe988778a5a7d9ef172d3f8bf5066	k__Bacteria; p__Firmicutes; c__Clostridia; o__Clostridiales; f__; g__; s__	0.907142
bdb51940b86611b6ab6824f2016b9209	k__Bacteria; p__Firmicutes; c__Clostridia; o__Clostridiales; f__Lachnospiraceae; g__Coprococcus; s__	0.99366
7ec5206bf8a51ca49c860602898c8e47	k__Bacteria; p__Firmicutes; c__Bacilli; o__Lactobacillales; f__Enterococcaceae; g__Vagococcus; s__	0.79496
43ecc7228dc438f8d155d7bc03a2a9f7	k__Bacteria; p__Bacteroidetes; c__[Saprospirae]; o__[Saprospirales]; f__Chitinophagaceae; g__Sediminibacterium; s__	0.99892
f48c675a8ffd92c9f9ef621ce462c735	k__Bacteria; p__Firmicutes; c__Clostridia; o__Clostridiales; f__Ruminococcaceae	0.982131
2b7f872ebfc9e2b4bff4acb5fec64df0	k__Bacteria; p__Firmicutes; c__Clostridia; o__Clostridiales; f__Clostridiaceae	0.999959
5bf5317ad5ac6768ec559b73c1a16ed0	k__Bacteria	0.999998
390d8b243406dfbb497ef12a06765570	k__Bacteria; p__Firmicutes; c__Clostridia; o__Clostridiales; f__Clostridiaceae; g__Clostridium; s__	0.796811
8705af9079bfd24eccb7dfbe62c6bfa6	k__Bacteria; p__Firmicutes; c__Clostridia; o__Clostridiales; f__Lachnospiraceae; g__Coprococcus; s__catus	0.995601
8c41ad7121fec7066aa7a32e6f3b578e	k__Bacteria; p__Firmicutes; c__Clostridia; o__Clostridiales; f__Lachnospiraceae	0.898324
bc655b687d37f996c22866a8f512ca3f	k__Bacteria; p__Cyanobacteria; c__Chloroplast; o__Streptophyta; f__; g__; s__	0.999999
87715be0e547992001061ed44ec92fbb	k__Bacteria; p__Firmicutes; c__Clostridia; o__Clostridiales; f__Ruminococcaceae; g__Faecalibacterium; s__prausnitzii	0.993434
cc07df694b5da6641855f8aab4723b4c	k__Bacteria; p__Proteobacteria; c__Alphaproteobacteria; o__RF32; f__; g__; s__	1
d875b096f2cd1e0da3bf50442b0931a3	k__Bacteria; p__Firmicutes; c__Clostridia; o__Clostridiales; f__Ruminococcaceae; g__; s__	0.716545
e2e822892f6865e01007f3a8a2fdc70b	k__Bacteria; p__Firmicutes; c__Clostridia; o__Clostridiales; f__Lachnospiraceae; g__Blautia	0.714971
05532aa23e961a5b2517684b7ff9e074	k__Bacteria; p__Firmicutes; c__Clostridia; o__Clostridiales; f__Lachnospiraceae	0.925464
4f69f9118a8e8f9e14cf5f4201f10937	k__Bacteria; p__Firmicutes; c__Clostridia; o__Clostridiales; f__Clostridiaceae; g__Clostridium; s__	0.70295
86ea697eb0607ed27d9480649a6e9daa	k__Bacteria; p__Bacteroidetes; c__Flavobacteriia; o__Flavobacteriales; f__Cryomorphaceae; g__Fluviicola; s__	0.999988
3a6a4d96b139d141d41dc5d718c36ab5	k__Bacteria; p__Firmicutes; c__Clostridia; o__Clostridiales; f__Ruminococcaceae; g__Gemmiger; s__formicilis	0.712873
e4df1354869d2e857fc9876e8776577c	k__Bacteria; p__Bacteroidetes; c__Bacteroidia; o__Bacteroidales; f__Prevotellaceae; g__Prevotella; s__copri	0.999952
d311a7957824b75acbb0c2c63a51c777	k__Bacteria; p__Firmicutes; c__Clostridia; o__Clostridiales; f__Ruminococcaceae	0.98985
49d555f8340aa32d425497fe605040d4	k__Bacteria; p__Bacteroidetes; c__Bacteroidia; o__Bacteroidales; f__RF16; g__; s__	0.999248
defa5480c5619daca56d58ec67285cee	k__Bacteria; p__Proteobacteria; c__Gammaproteobacteria; o__Pseudomonadales; f__Pseudomonadaceae; g__; s__	0.931922
00b39dcfce26518eccd6699630616641	k__Bacteria; p__Firmicutes; c__Clostridia; o__Clostridiales; f__Ruminococcaceae; g__Ruminococcus; s__	0.993888
4cd242f7f04eeddc6f87cc46027e2cfe	k__Bacteria; p__Firmicutes; c__Clostridia; o__Clostridiales	0.954315
a686904f06259c32b2dfdb39e0929454	k__Bacteria; p__Firmicutes; c__Clostridia; o__Clostridiales	0.999937
cf59f6599da14bf6061cb586e796a515	k__Bacteria; p__Firmicutes; c__Clostridia; o__Clostridiales; f__Lachnospiraceae; g__Coprococcus; s__	0.946284
a9f6a081ea094c299aed58e25a77cae0	k__Bacteria; p__Cyanobacteria; c__4C0d-2; o__YS2; f__; g__; s__	0.999999
af8be837b9370d61c8fd0a9ac209e8a8	k__Bacteria; p__Firmicutes; c__Clostridia; o__Clostridiales	0.99925
cbbbf0358c1da66a08e398b5c4b17340	k__Bacteria; p__Proteobacteria; c__Betaproteobacteria; o__Burkholderiales; f__Alcaligenaceae; g__Sutterella; s__	0.728111
b1520235503bc5741c008fab71bf5a3e	k__Bacteria; p__Firmicutes; c__Clostridia; o__Clostridiales; f__Lachnospiraceae	0.868074
927098195c2a1bb25217842b5e29029a	k__Bacteria; p__Proteobacteria; c__Alphaproteobacteria; o__Rhizobiales; f__Hyphomicrobiaceae; g__Devosia; s__	0.999021
6ac761e25e847987e0f5ff3a32f59226	k__Bacteria; p__Spirochaetes; c__Spirochaetes; o__Spirochaetales; f__Spirochaetaceae; g__Treponema; s__	0.812755
9509ddd33fee8cf50e8bad2f2b1a100f	k__Bacteria; p__Firmicutes; c__Clostridia; o__Clostridiales; f__Lachnospiraceae	0.972703
cfde48b3348d89adffe1b7fbbdbc20d2	k__Bacteria; p__Firmicutes; c__Clostridia; o__Clostridiales; f__Lachnospiraceae; g__Coprococcus; s__	0.990827
e8b7f71dc7d083be8cbb8387fa3e32f3	k__Bacteria; p__Firmicutes; c__Bacilli; o__Bacillales; f__Bacillaceae; g__Bacillus; s__marisflavi	0.700962
b18559205651f43ab671261e3ef5ee52	k__Bacteria; p__Verrucomicrobia; c__Opitutae	0.99055
b14cde62260f4af82be3abef10caf9a7	k__Bacteria; p__Firmicutes; c__Clostridia; o__Clostridiales; f__[Mogibacteriaceae]; g__; s__	0.99757
978bf1fcf24a2718c0eafc39441715f6	k__Bacteria; p__Bacteroidetes; c__Bacteroidia; o__Bacteroidales; f__S24-7; g__; s__	0.989607
6f2fb1e904918d8e3989c4f1f54bdf52	k__Bacteria; p__Cyanobacteria; c__4C0d-2; o__YS2; f__; g__; s__	1
058556d7b4747443be635bd608d83790	k__Bacteria; p__Firmicutes; c__Clostridia; o__Clostridiales; f__Lachnospiraceae	0.970307
f13d11308744c76da672e3b9130d0d87	k__Bacteria; p__Firmicutes; c__Clostridia; o__Clostridiales; f__Lachnospiraceae; g__Blautia; s__	0.863407
17e81f2d4ce72394fbbeb36364e2effc	k__Bacteria; p__Tenericutes; c__Mollicutes; o__RF39; f__; g__; s__	0.999987
b50955a05cbdfac1c609ade0a085a4d7	k__Bacteria; p__Spirochaetes; c__Spirochaetes; o__Spirochaetales; f__Spirochaetaceae; g__Treponema; s__	0.994625
6a1006dfa999f56fa0e105e09c9df400	k__Bacteria; p__Firmicutes; c__Clostridia; o__Clostridiales; f__Lachnospiraceae; g__Coprococcus; s__	0.892102
0275f30c4c4d0256c9e7bc09e8c66b7f	k__Bacteria; p__Tenericutes; c__Mollicutes; o__RF39; f__; g__; s__	0.999995
9b1683dca87388fde2352afd7b1636d8	k__Bacteria; p__Cyanobacteria; c__4C0d-2; o__YS2; f__; g__; s__	1
3d314aaeb757ece05d79dd42f8a56a04	k__Bacteria; p__Firmicutes; c__Clostridia; o__Clostridiales; f__Ruminococcaceae; g__Ruminococcus	0.945275
95cc9f454515c59fbebb3fa7164da67f	k__Bacteria; p__Firmicutes; c__Clostridia; o__Clostridiales; f__Ruminococcaceae	0.959224
f8b2d2cc1b42a1bc14e03a7b86b61298	k__Bacteria; p__Firmicutes; c__Clostridia; o__Clostridiales	0.888061
ec397e27341743d0bfb87d01562602a6	k__Bacteria; p__Firmicutes; c__Clostridia; o__Clostridiales; f__Lachnospiraceae; g__Roseburia; s__faecis	0.749807
65f1a6981fbb60a73ea8e3d9811cd48e	k__Bacteria; p__Tenericutes; c__Mollicutes; o__RF39; f__; g__; s__	0.99977
c906303c478dbf7531f3c1b25fa5e8f4	k__Bacteria; p__Firmicutes; c__Clostridia; o__Clostridiales	0.986394
f7093fa1c8d979b42450ac129a9b63b9	k__Bacteria; p__Firmicutes; c__Clostridia; o__Clostridiales; f__Ruminococcaceae; g__Faecalibacterium; s__prausnitzii	0.990702
e4da13a52144b0542e53b1740955323a	k__Bacteria; p__Firmicutes; c__Clostridia; o__Clostridiales	0.879818
d869a6a34e2953ed17f0be37d9bfa85b	k__Bacteria; p__Verrucomicrobia; c__Opitutae; o__[Cerasicoccales]; f__[Cerasicoccaceae]; g__; s__	0.998763
c4d806c5502c5dbf86b9550c75986548	k__Bacteria; p__Firmicutes; c__Clostridia; o__Clostridiales; f__Ruminococcaceae; g__; s__	0.786585
385cd8e3cf0dd81780582ea80f993bc1	k__Bacteria; p__Firmicutes; c__Clostridia; o__Clostridiales; f__Lachnospiraceae; g__Dorea; s__formicigenerans	0.999188
b590163219d6ce75d015411b53829131	k__Bacteria; p__Firmicutes; c__Clostridia; o__Clostridiales; f__Lachnospiraceae	0.990815
a45e23be5b22a0076813e7f7510f25d9	k__Bacteria; p__Firmicutes; c__Clostridia; o__Clostridiales; f__Clostridiaceae; g__Clostridium; s__	0.812357
5e435f6481bce975c931a4218752b3e7	k__Bacteria; p__Firmicutes; c__Clostridia; o__Clostridiales; f__Clostridiaceae; g__Clostridium; s__butyricum	0.998643
15e9e91902d4cce761193c5bce7a8fd2	k__Bacteria; p__Bacteroidetes; c__Bacteroidia; o__Bacteroidales; f__Prevotellaceae; g__Prevotella; s__copri	0.999091
e8eb828aca789d5451d270f7025cfeee	k__Bacteria; p__Tenericutes; c__Mollicutes; o__RF39; f__; g__; s__	0.999981
1e6f617c3d50b5a3f4ab4e7ff2844a07	k__Bacteria; p__Firmicutes; c__Clostridia; o__Clostridiales; f__; g__; s__	0.706266
ecd0773e53821aa5d3a4d8fe6f303336	k__Bacteria; p__Cyanobacteria; c__4C0d-2; o__YS2; f__; g__; s__	0.999758
6a14cc6cc78967c3c21cf24fbd9da2c7	k__Bacteria; p__Firmicutes; c__Clostridia; o__Clostridiales; f__Lachnospiraceae	0.984988
1a108ae21aff92b547458614e9a5cafa	k__Bacteria; p__Firmicutes; c__Clostridia; o__Clostridiales; f__Ruminococcaceae; g__; s__	0.932915
16f46b2d2146b9ae00bb7b1af1ac276c	k__Bacteria; p__Tenericutes; c__Mollicutes; o__RF39; f__; g__; s__	0.999999
2d6ea3077e0b6316135d696814e7ea50	k__Bacteria; p__Firmicutes; c__Clostridia; o__Clostridiales; f__Lachnospiraceae; g__Coprococcus; s__	0.99215
afcd64e35a1751ffb4ab1fda4228e0ae	k__Bacteria; p__Firmicutes; c__Clostridia; o__Clostridiales	0.799231
689dd4289babf2e756d942425d499c22	k__Bacteria; p__Firmicutes; c__Clostridia; o__Clostridiales; f__Lachnospiraceae; g__Coprococcus; s__	0.884668
2e0aef7471ea71e153372d8e694f5b01	k__Bacteria; p__Firmicutes; c__Clostridia; o__Clostridiales; f__; g__; s__	0.870642
acf5f9d91e5a1a434bf87c392c48f045	k__Bacteria; p__Verrucomicrobia; c__Opitutae; o__[Cerasicoccales]; f__[Cerasicoccaceae]; g__; s__	0.991677
1ea16a86b881c06d7fce06c3da78a34a	k__Bacteria; p__Bacteroidetes; c__Bacteroidia; o__Bacteroidales; f__; g__; s__	0.750518
2366b3f0d09ff7e623d129b8001e608d	k__Bacteria; p__Firmicutes; c__Clostridia; o__Clostridiales; f__Lachnospiraceae	0.975984
176b45968a394b0edf0f7a7c635a8711	k__Bacteria; p__Bacteroidetes; c__Bacteroidia; o__Bacteroidales; f__[Paraprevotellaceae]; g__[Prevotella]; s__	0.998674
f3666ea1a29dc32bcc775fd6ca711c97	k__Bacteria; p__Bacteroidetes; c__Bacteroidia; o__Bacteroidales; f__[Paraprevotellaceae]; g__; s__	0.983682
11eab383bac338907025969b2aca61f3	k__Bacteria; p__Firmicutes; c__Clostridia; o__Clostridiales	0.999944
cc9f21e7603f549ff264a8b44c30934a	k__Bacteria; p__Firmicutes; c__Clostridia; o__Clostridiales; f__Lachnospiraceae; g__Roseburia; s__faecis	0.710834
ecd57054dc22406f4c2046580813f429	k__Bacteria; p__Tenericutes; c__Mollicutes; o__RF39; f__; g__; s__	0.999991
345aaced0b74f4155114c41cca4eadc4	k__Bacteria; p__Firmicutes; c__Clostridia; o__Clostridiales; f__Ruminococcaceae	0.994378
8e0399fd8899e49a550d5ecbdd814ece	k__Bacteria; p__Firmicutes; c__Clostridia; o__Clostridiales; f__Lachnospiraceae; g__; s__	0.844513
6ada41d387bb504b7537d652e5cf3243	k__Bacteria; p__Firmicutes; c__Clostridia; o__Clostridiales; f__; g__; s__	0.950852
6ee7a5b0971093d7642d748df9dfbb50	k__Bacteria; p__Firmicutes; c__Clostridia; o__Clostridiales; f__Christensenellaceae; g__; s__	0.998526
d3a0515a5f722f87bac8044e3458bb3f	k__Bacteria; p__Firmicutes; c__Clostridia; o__Clostridiales; f__Lachnospiraceae	0.989959
2a963184700b3940964bfa917eb40588	k__Bacteria; p__Proteobacteria; c__Alphaproteobacteria; o__RF32; f__; g__; s__	1
d23b0367b7c5a65e01bec17fc567deff	k__Bacteria; p__Firmicutes; c__Clostridia; o__Clostridiales; f__Christensenellaceae; g__; s__	0.999112
d41ed4f1e5d8bffff1532a2c8496ccaa	k__Bacteria; p__Firmicutes; c__Clostridia; o__Clostridiales; f__Lachnospiraceae; g__Coprococcus; s__eutactus	0.999985
53b68722ac3bbf26e4ba96efdec0dcf4	k__Bacteria; p__Firmicutes; c__Clostridia; o__Clostridiales; f__Lachnospiraceae; g__Roseburia	0.995651
d85d0ba4fbf8fb8cd2f133f5cbcff790	k__Bacteria; p__Firmicutes; c__Clostridia; o__Clostridiales; f__Clostridiaceae; g__Clostridium	0.810748
5f72216d68707099674ddd52597d27ab	k__Bacteria; p__Bacteroidetes; c__Bacteroidia; o__Bacteroidales; f__Prevotellaceae; g__Prevotella; s__copri	0.994127
8304f88a86422d122f6e08a7a0bfd844	k__Bacteria; p__Bacteroidetes; c__Bacteroidia; o__Bacteroidales; f__S24-7; g__; s__	0.998131
329f7e6e348ff2bd0db68ca4f7fba131	k__Bacteria; p__Firmicutes; c__Clostridia; o__Clostridiales	0.94711
64b3b6946c4c04c62893a53b1266b8d0	k__Bacteria; p__Bacteroidetes; c__Bacteroidia; o__Bacteroidales; f__Prevotellaceae; g__Prevotella; s__stercorea	0.999963
0761373db2c9418e55b20cff381b909a	k__Bacteria; p__Firmicutes; c__Clostridia; o__Clostridiales; f__Lachnospiraceae; g__Coprococcus; s__	0.960343
c27491a4f225084f3d54b1f347a36aba	k__Bacteria; p__Tenericutes; c__Mollicutes; o__RF39; f__; g__; s__	0.999996
ba2664107ed8addb757e161290c683ec	k__Bacteria; p__Bacteroidetes; c__Bacteroidia; o__Bacteroidales; f__RF16; g__; s__	0.999766
7d08430d9ce55132095b4532b69ff212	k__Bacteria; p__Firmicutes; c__Clostridia; o__Clostridiales; f__Lachnospiraceae; g__Blautia; s__	0.942466
9e46da010839742bc385a15c892a4404	k__Bacteria; p__Proteobacteria; c__Alphaproteobacteria; o__Rickettsiales; f__; g__; s__	0.74149
2116fc8ecfaf993f6704c2769d75fcfc	k__Bacteria; p__Bacteroidetes; c__Bacteroidia; o__Bacteroidales; f__[Paraprevotellaceae]; g__CF231; s__	0.999956
f914b31557664fed1c2b6d5f40ecd344	k__Bacteria; p__Firmicutes; c__Clostridia; o__Clostridiales; f__Ruminococcaceae; g__; s__	0.756988
de47b386d05cf7ecffdeba664e77587f	k__Bacteria; p__Tenericutes; c__Mollicutes; o__Anaeroplasmatales; f__Anaeroplasmataceae; g__; s__	0.949193
50ac0ecf3acf7ba53f2308e875704520	k__Bacteria; p__Firmicutes; c__Clostridia; o__Clostridiales; f__Ruminococcaceae; g__; s__	0.961656
fd66efb5e113f1820393e029330f2d43	k__Bacteria; p__Firmicutes; c__Clostridia; o__Clostridiales; f__Ruminococcaceae; g__; s__	0.734749
571177b6b353281a4a18ec9039f4b45f	k__Bacteria; p__Firmicutes; c__Clostridia; o__Clostridiales; f__Ruminococcaceae; g__Oscillospira; s__	0.985416
bcbe05a97b9d496f29f82b03595d1c6d	k__Bacteria; p__Firmicutes; c__Erysipelotrichi; o__Erysipelotrichales; f__Erysipelotrichaceae	0.999999
62d23158c483a24e8107e8dd1382f977	k__Bacteria; p__Bacteroidetes; c__Bacteroidia; o__Bacteroidales; f__RF16; g__; s__	0.999789
dba3ff5fe086720456c82886f9a603f5	k__Bacteria; p__Firmicutes; c__Clostridia; o__Clostridiales; f__Lachnospiraceae	0.847613
2f62dc5eedea869fc1625e7111a3f652	k__Bacteria; p__Cyanobacteria; c__4C0d-2; o__YS2; f__; g__; s__	1
4044b525d0754aa737d2dba24274d94d	k__Bacteria; p__Firmicutes; c__Clostridia; o__Clostridiales	0.946363
4857f28f5bce36a546af79030d472605	k__Bacteria	0.999998
717da90831a7acb938fa628b6a1c1bc5	k__Bacteria; p__Firmicutes; c__Clostridia; o__Clostridiales; f__Lachnospiraceae; g__Blautia; s__producta	0.900894
1389385af9dccea0704bd8383c09a553	k__Bacteria; p__Firmicutes; c__Clostridia; o__Clostridiales; f__; g__; s__	0.937757
91e4137594284e4d9414e8d5b621d423	k__Bacteria; p__Bacteroidetes; c__Bacteroidia; o__Bacteroidales; f__Prevotellaceae; g__Prevotella; s__	0.998951
0fbc7cccc850a79dd264874b4bf0039f	k__Bacteria; p__Firmicutes; c__Clostridia; o__Clostridiales	0.916676
ba2d51f8671401110f3650c7d183c899	k__Bacteria; p__Bacteroidetes; c__Bacteroidia; o__Bacteroidales; f__Prevotellaceae; g__Prevotella; s__	0.990179
e53f0e4f1f96348bcf452db61665e405	k__Bacteria; p__Proteobacteria; c__Betaproteobacteria; o__Burkholderiales; f__Alcaligenaceae; g__Pigmentiphaga	0.840497
786fa4ac49c1a714d87fce1edebff52b	k__Bacteria; p__Firmicutes; c__Clostridia; o__Clostridiales; f__Lachnospiraceae; g__Blautia; s__	0.99863
47a6e2c7cb6eb93ceb38b90c84e54a8b	k__Bacteria; p__Firmicutes; c__Clostridia; o__Clostridiales; f__Ruminococcaceae	0.81222
5f7bdd4d0719f90c8dea546b150dfc4a	k__Bacteria; p__Tenericutes; c__Mollicutes; o__RF39; f__; g__; s__	0.999991
91380eb86d2f9a1be730636b33348638	k__Bacteria; p__Firmicutes; c__Clostridia; o__Clostridiales; f__Lachnospiraceae; g__Coprococcus; s__	0.994198
d841cf411eca2a7e8cee09d1e7f893cb	k__Bacteria; p__Firmicutes; c__Clostridia; o__Clostridiales; f__; g__; s__	0.754103
c170526e12c9017fdfc016f765441b19	k__Bacteria; p__Bacteroidetes; c__Bacteroidia; o__Bacteroidales; f__[Paraprevotellaceae]; g__CF231; s__	0.999969
fb50df5c20f2afb716087f2e4c992d8e	k__Bacteria	0.999998
3fedb18562c879a69fdc438fa026681c	k__Bacteria; p__Bacteroidetes; c__Bacteroidia; o__Bacteroidales; f__Prevotellaceae; g__Prevotella; s__stercorea	0.995698
1d893df86ce5d556a103b0e04fa60241	k__Bacteria; p__Bacteroidetes; c__Bacteroidia; o__Bacteroidales; f__; g__; s__	0.878548
abb9f983a4ab793dae86e0a817099801	k__Bacteria; p__Firmicutes; c__Clostridia; o__Clostridiales	0.998598
eca7b0b4905e273f0e7461886bd83565	k__Bacteria; p__Firmicutes; c__Clostridia; o__Clostridiales; f__Ruminococcaceae; g__Ruminococcus; s__	0.746848
e3e8d9956db73ba89b0f9eead1ee5423	k__Bacteria; p__Firmicutes; c__Clostridia; o__Clostridiales; f__Lachnospiraceae; g__Blautia; s__producta	0.990646
4e241999f795a93a113686548d1ef6b6	k__Bacteria; p__Firmicutes; c__Clostridia; o__Clostridiales; f__Ruminococcaceae	0.997258
5223ed4b9ce37db7d98e21684b1e0ab1	k__Bacteria; p__Firmicutes; c__Clostridia; o__Clostridiales; f__; g__; s__	0.943789
797f8694aaebd34666d40715d7f60a3e	k__Bacteria; p__Verrucomicrobia; c__Verruco-5; o__WCHB1-41; f__RFP12; g__; s__	0.9999
ee1d4cf5305fad2251c5cf251803a12f	k__Bacteria; p__Firmicutes; c__Clostridia; o__Clostridiales; f__Lachnospiraceae; g__Clostridium; s__colinum	0.937568
172ffc860bd5b5567d2aec59002db30a	k__Bacteria; p__Cyanobacteria; c__4C0d-2; o__YS2; f__; g__; s__	1
a08fd2f66ea3ebb9b441cb643631d572	k__Bacteria; p__Firmicutes; c__Clostridia; o__Clostridiales; f__Lachnospiraceae; g__Coprococcus; s__	0.957682
1bdf67e75c204a4d41a33f821b0a00da	k__Bacteria; p__Firmicutes; c__Clostridia; o__Clostridiales; f__Lachnospiraceae; g__Blautia; s__	0.715136
14f7ab53a5026af036116765df213c59	k__Bacteria; p__Firmicutes; c__Clostridia; o__Clostridiales; f__Lachnospiraceae	0.923854
c62fc28ea3f7823007610a9e788c7553	k__Bacteria; p__Firmicutes; c__Clostridia; o__Clostridiales; f__; g__; s__	0.892695
762f3a302f49ea86978ad313b6bc4763	k__Bacteria; p__Tenericutes	0.987958
99c1f81e5878cd81f3c899284036ef04	k__Bacteria; p__Tenericutes; c__Mollicutes; o__RF39; f__; g__; s__	0.99999
feb4f6cdb277be107b0f749157aec688	k__Bacteria; p__Firmicutes; c__Clostridia; o__Clostridiales; f__Lachnospiraceae; g__Coprococcus; s__catus	0.988788
69c020ac060a415607d8396171416cc1	k__Bacteria; p__Proteobacteria; c__Alphaproteobacteria; o__Caulobacterales; f__Caulobacteraceae; g__Brevundimonas; s__diminuta	0.957982
6b6ec5e2f3ace2f88fbaf0b0ac31168d	k__Bacteria; p__Tenericutes; c__Mollicutes; o__RF39; f__; g__; s__	0.99999
e6d2aa5bb5953f4f456bd1ef40ab6c34	k__Bacteria; p__Firmicutes; c__Clostridia; o__Clostridiales	0.812331
7d43762447c6d069909920cc8e1a3d8c	k__Bacteria; p__Firmicutes; c__Clostridia; o__Clostridiales; f__Lachnospiraceae; g__Coprococcus; s__	0.847608
cf96ded14f2b8de1488519f790ae6c9c	k__Bacteria; p__Firmicutes; c__Clostridia; o__Clostridiales; f__Lachnospiraceae	0.961078
9d8850ecfedcd9ebc2a1036cce86ee73	k__Bacteria; p__Firmicutes; c__Clostridia; o__Clostridiales; f__Ruminococcaceae; g__Ruminococcus; s__	0.705403
4d4cb93dcd31b1a525878916f616395d	k__Bacteria; p__Proteobacteria; c__Alphaproteobacteria; o__RF32; f__; g__; s__	0.999994
3e336f869fdb55505ea020b5bf52f7ed	k__Bacteria; p__Firmicutes; c__Clostridia; o__Clostridiales; f__Lachnospiraceae	0.949108
326aa49543ca9b4560057f4f1a203d15	k__Bacteria; p__Tenericutes; c__Mollicutes; o__RF39; f__; g__; s__	0.999993
610c57046593916ac44db2e34ce20da2	k__Bacteria; p__Bacteroidetes; c__Bacteroidia; o__Bacteroidales; f__Bacteroidaceae; g__BF311; s__	0.999699
4b94acec87d0ee7976c599d797a79170	k__Bacteria; p__Proteobacteria; c__Gammaproteobacteria; o__Xanthomonadales; f__Xanthomonadaceae; g__Stenotrophomonas; s__acidaminiphila	0.999231
a5c46c1177894172b2c779a2e01bb39c	k__Bacteria; p__Firmicutes; c__Clostridia; o__Clostridiales; f__; g__; s__	0.718917
3597d8597254d03c81e6478148ff3e7d	k__Bacteria; p__Firmicutes; c__Clostridia; o__Clostridiales; f__Ruminococcaceae; g__; s__	0.903278
704ab1bc1c6df6a10a17b705dc1bdcd5	k__Bacteria; p__Firmicutes; c__Clostridia; o__Clostridiales; f__Lachnospiraceae	0.94286
acc7dadf1c1c6646b64a8542fc296a78	k__Bacteria; p__Tenericutes; c__Mollicutes; o__RF39; f__; g__; s__	0.999996
a1e8e01ff2cd196f5812cfa933e8ce85	k__Bacteria; p__Firmicutes; c__Clostridia; o__Clostridiales; f__Ruminococcaceae	0.950731
7c43eec78abda33dc4775453ed5bb5a8	k__Bacteria; p__Firmicutes; c__Clostridia; o__Clostridiales; f__Ruminococcaceae; g__; s__	0.886037
94c543427998b2fd391aa4a7a9322d8e	k__Bacteria; p__Bacteroidetes; c__Bacteroidia; o__Bacteroidales; f__[Paraprevotellaceae]; g__[Prevotella]; s__	0.995498
57675c332ecce1356bb6c2d35b504a3c	k__Bacteria; p__Firmicutes; c__Bacilli; o__Lactobacillales; f__Streptococcaceae; g__Streptococcus; s__infantis	0.756534
c0a2914155be34e15b3dc8cb20cfbcef	k__Bacteria; p__Firmicutes; c__Clostridia; o__Clostridiales; f__Lachnospiraceae	0.825616
4ee50411c4953f0ba97b29cd7917056f	k__Bacteria; p__Spirochaetes; c__Spirochaetes; o__Spirochaetales; f__Spirochaetaceae; g__Treponema; s__	0.995358
713bb55c362dca37df96e5c53dd6ba6a	k__Bacteria; p__Proteobacteria; c__Epsilonproteobacteria; o__Campylobacterales; f__Campylobacteraceae; g__Campylobacter; s__	0.999877
b06a10dce16267a114b5146d9036c5e5	k__Bacteria; p__Firmicutes; c__Clostridia; o__Clostridiales; f__Lachnospiraceae; g__Blautia; s__	0.850316
b5930e71262f0899d97c3e4dd43b274a	k__Bacteria; p__Tenericutes; c__Mollicutes; o__RF39; f__; g__; s__	0.999993
6966bbda322cb090b76e127d8a8e47eb	k__Bacteria; p__Proteobacteria; c__Alphaproteobacteria	0.903237
e72bc88f9fb3947de78540226a2f688c	k__Bacteria; p__Cyanobacteria; c__4C0d-2; o__YS2; f__; g__; s__	0.999995
65bfdd45e738f4b749eb8ac05111d745	k__Bacteria; p__Bacteroidetes; c__Bacteroidia; o__Bacteroidales; f__S24-7; g__; s__	0.998031
02b5de792a198f9893690a21a62738d5	k__Bacteria; p__Firmicutes; c__Clostridia; o__Clostridiales	0.987403
7b41a46730c07a8449ce96b7df816c84	k__Bacteria; p__Tenericutes; c__Mollicutes; o__RF39; f__; g__; s__	0.999991
0b334a0d17fed5c75bc460039c8d8cbd	k__Bacteria; p__Firmicutes; c__Clostridia; o__Clostridiales; f__Lachnospiraceae; g__Pseudobutyrivibrio; s__xylanivorans	0.777648
f00cadd8cb3ccc5f9cb319cb3876abd8	k__Bacteria; p__Proteobacteria; c__Alphaproteobacteria; o__Rhodobacterales; f__Rhodobacteraceae	0.999448
bca8a4a8c2d90cc3804d21a3fe4bb0d3	k__Bacteria; p__Firmicutes; c__Clostridia; o__Clostridiales; f__Ruminococcaceae; g__; s__	0.802165
1f130fcb646c93f25492a981be8244a7	k__Bacteria; p__Firmicutes; c__Clostridia; o__Clostridiales; f__Lachnospiraceae	0.964794
30dd603c12142db740111054a1eed806	k__Bacteria; p__Proteobacteria; c__Gammaproteobacteria; o__Enterobacteriales; f__Enterobacteriaceae	0.999997
ec7394c98d5c870901674c483e7a72dd	k__Bacteria; p__Firmicutes; c__Clostridia; o__Clostridiales; f__Lachnospiraceae	0.9793
8a81ffe4ad5b16ac90687f6e5d4cd889	k__Bacteria; p__Firmicutes; c__Clostridia; o__Clostridiales; f__Ruminococcaceae; g__; s__	0.844345
320f8992414e5ed0cb9df1c3156e87ed	k__Bacteria; p__Bacteroidetes; c__Bacteroidia; o__Bacteroidales; f__Prevotellaceae; g__Prevotella; s__	0.991502
c526a273ff6b87d484e4775d7bc4e920	k__Bacteria; p__Firmicutes; c__Clostridia; o__Clostridiales; f__Lachnospiraceae; g__Coprococcus; s__	0.883909
772df2862caf6d9fc55ff97f1d7f063a	k__Bacteria; p__Firmicutes; c__Clostridia; o__Clostridiales; f__Lachnospiraceae; g__Coprococcus; s__	0.993614
83e2b57e74fe688429fc16c8a0395bbe	k__Bacteria; p__Firmicutes; c__Clostridia; o__Clostridiales; f__Ruminococcaceae	0.997105
f93ee8a241c7266f4b5620d0c8d87b64	k__Bacteria; p__Firmicutes; c__Clostridia; o__Clostridiales; f__Ruminococcaceae; g__Clostridium	0.916552
2de0a4819331c41819ae7e71300492dc	k__Bacteria; p__Firmicutes; c__Clostridia; o__Clostridiales; f__Peptococcaceae; g__; s__	0.914943
f7f3b1edffea5773622297a3392abcfc	k__Bacteria; p__Firmicutes; c__Clostridia; o__Clostridiales; f__Lachnospiraceae; g__Coprococcus; s__	0.98758
a5b026eed118d5baa305a457cb1603c7	k__Bacteria; p__Tenericutes; c__Mollicutes; o__RF39; f__; g__; s__	0.999974
af4f1bdc34b609921a0fa20161d09113	k__Bacteria; p__Firmicutes; c__Clostridia; o__Clostridiales; f__Ruminococcaceae; g__; s__	0.912717
636d629f69a00e1702672586249ac3ed	k__Bacteria; p__Firmicutes; c__Clostridia; o__Clostridiales; f__Ruminococcaceae; g__; s__	0.767689
f5434039f7358780ffa707431bf11943	k__Bacteria; p__Firmicutes; c__Clostridia; o__Clostridiales	0.9982
5479c8ebd997a2210c6945dfaebaba5e	k__Bacteria; p__Verrucomicrobia; c__Verruco-5; o__WCHB1-41; f__RFP12; g__; s__	0.999998
a9902bab2b86f72553c65d63d368ec9b	k__Bacteria; p__Proteobacteria; c__Gammaproteobacteria; o__Pseudomonadales; f__Moraxellaceae; g__Acinetobacter	0.999966
627ced1c671fa237b2322f9d129f69ec	k__Bacteria; p__Firmicutes; c__Clostridia; o__Clostridiales; f__; g__; s__	0.841258
213501dba94fbef99fdd27863093bbee	k__Bacteria; p__Firmicutes; c__Clostridia; o__Clostridiales; f__Lachnospiraceae; g__Coprococcus; s__	0.980683
64a68438ef5c90c316f22df892fdb96c	k__Bacteria; p__Proteobacteria; c__Alphaproteobacteria; o__Rhodobacterales; f__Rhodobacteraceae	0.999769
ea54b4a2ad1b9710d3466b86884c3d6f	k__Bacteria; p__Cyanobacteria; c__Chloroplast; o__Streptophyta; f__; g__; s__	0.999999
422377ed3a3f14edc315c720f5b6cad4	k__Bacteria; p__Firmicutes; c__Bacilli; o__Bacillales; f__Planococcaceae; g__Solibacillus; s__	0.983048
8cc09f9cb26836ba42983952a675404e	k__Bacteria; p__Proteobacteria; c__Gammaproteobacteria; o__Oceanospirillales; f__Halomonadaceae; g__Halomonas	0.982221
fed139c8ea048198e5fe58029a235f5d	k__Bacteria; p__Proteobacteria; c__Betaproteobacteria; o__Burkholderiales; f__Comamonadaceae	0.999898
d793bf5e782e9275eb2b48e6196420d1	k__Bacteria; p__Tenericutes; c__Mollicutes; o__RF39; f__; g__; s__	0.999646
4a1ecbc97c0812587c161cb9461f617c	k__Bacteria; p__Spirochaetes; c__Spirochaetes; o__Spirochaetales; f__Spirochaetaceae; g__Treponema; s__	0.895358
7cef0d347fb7c26740aea89aa32d7df9	k__Bacteria; p__Tenericutes; c__Mollicutes; o__RF39; f__; g__; s__	0.999352
8c742a7f4277fbd79c968107d5fad551	k__Bacteria; p__Firmicutes; c__Clostridia; o__Clostridiales; f__Ruminococcaceae	0.988474
f4aaccb17bacf65976ad5bf8b1a43727	k__Bacteria; p__Firmicutes; c__Clostridia; o__Clostridiales; f__Ruminococcaceae; g__Oscillospira; s__	0.993732
ef8f9aa55abfe455ab4b181bc6242410	k__Bacteria; p__Cyanobacteria; c__4C0d-2; o__YS2; f__; g__; s__	0.999995
8b7e8bd8cb8514e5626c4a04538a532c	k__Bacteria; p__Firmicutes; c__Clostridia; o__Clostridiales	0.936115
8a4d5542a532f3b95dd8c774dea8ae02	k__Bacteria; p__Firmicutes; c__Clostridia; o__Clostridiales; f__Christensenellaceae; g__; s__	0.986373
fa4f4531fd7628c3575620a7171b4155	k__Bacteria; p__Firmicutes; c__Clostridia; o__Clostridiales; f__Ruminococcaceae	0.984299
d1cce899800ffbdfe7e0d1450027649c	k__Bacteria; p__Firmicutes; c__Clostridia; o__Clostridiales; f__Lachnospiraceae	0.977591
a959c702312a6e6fcb57e137be87fe08	k__Bacteria; p__Firmicutes; c__Clostridia; o__Clostridiales; f__Lachnospiraceae	0.947461
feea0b0623e7eb6399e4f69cde5d89d7	k__Bacteria; p__Bacteroidetes; c__Bacteroidia; o__Bacteroidales; f__Porphyromonadaceae; g__Parabacteroides; s__	0.997601
4838d935b7b27b968d54ccc8ef8c9650	k__Bacteria; p__Firmicutes; c__Clostridia; o__Clostridiales; f__Lachnospiraceae; g__Butyrivibrio; s__crossotus	0.997938
386bb1639ee22fb8aa898e4808a9c873	k__Bacteria; p__Cyanobacteria; c__Chloroplast; o__Streptophyta; f__; g__; s__	0.999991
1c4cb3f9753d4bf55a4415696a9c8dbb	k__Bacteria; p__Tenericutes; c__Mollicutes; o__RF39; f__; g__; s__	0.999904
2b7bfb255147cb971a66373107fdee0c	k__Bacteria; p__Proteobacteria; c__Alphaproteobacteria; o__RF32; f__; g__; s__	0.99996
23a017a6011bd7dd668fca307f80d291	k__Bacteria; p__Firmicutes; c__Clostridia; o__Clostridiales; f__Ruminococcaceae; g__Gemmiger; s__formicilis	0.906567
2ba3ca71fefecad1e1238a972be6e3fe	k__Bacteria; p__Actinobacteria; c__Actinobacteria; o__Bifidobacteriales; f__Bifidobacteriaceae; g__Bifidobacterium; s__adolescentis	0.979688
c4c03584a374398c05bfd94562b446a8	k__Bacteria; p__Firmicutes; c__Clostridia; o__Clostridiales	0.827202
96576bab648c42ddf5e3ca7d31c2ae96	k__Bacteria; p__Firmicutes; c__Clostridia; o__Clostridiales; f__Ruminococcaceae; g__Faecalibacterium; s__prausnitzii	0.984572
678f9428e414370200a3ae4869d6fdc7	k__Bacteria; p__Firmicutes; c__Clostridia; o__Clostridiales; f__Lachnospiraceae; g__Lachnospira; s__	0.999693
3b452c86c9edf0493b0e40057c6f0fa4	k__Bacteria; p__Firmicutes; c__Clostridia; o__Clostridiales; f__; g__; s__	0.925813
72a5bb13f14146fdfad6684941b4deca	k__Bacteria; p__Firmicutes; c__Clostridia; o__Clostridiales; f__; g__; s__	0.930956
91752a18e99ae118c50c40c37e43930b	k__Bacteria; p__Firmicutes; c__Clostridia; o__Clostridiales	0.842682
987d6b925da1b104ef4f63ace44156b8	k__Bacteria; p__Proteobacteria; c__Gammaproteobacteria; o__Pasteurellales; f__Pasteurellaceae; g__Aggregatibacter; s__	0.927426
a9f36488ccd1d95bb2a0e02a589e67d8	k__Bacteria; p__Cyanobacteria; c__4C0d-2; o__YS2; f__; g__; s__	0.999999
9d32ea83bcaf93efaa35d235cc0e4c6d	k__Bacteria; p__Firmicutes; c__Clostridia; o__Clostridiales; f__[Mogibacteriaceae]; g__; s__	0.993808
7851e0394d5017fc9682fbc470be6f60	k__Bacteria; p__Firmicutes; c__Clostridia; o__Clostridiales; f__Ruminococcaceae; g__Ruminococcus; s__	0.994253
f1cc4dbbdda430e48a739515788c08f1	k__Bacteria; p__Firmicutes; c__Clostridia; o__Clostridiales; f__Lachnospiraceae	0.966977
d89ff900f0543147657f2b9b130789a8	k__Bacteria; p__Firmicutes; c__Bacilli; o__Lactobacillales; f__Streptococcaceae; g__Streptococcus	1
4aeea678a16584b1ef7428922b98fe25	k__Bacteria; p__Firmicutes; c__Clostridia; o__Clostridiales; f__Ruminococcaceae; g__; s__	0.793669
9f01995caa5bf8d1be426b1c6fef25b5	k__Bacteria; p__Bacteroidetes; c__Bacteroidia; o__Bacteroidales; f__S24-7; g__; s__	0.986505
d00dc5f10169387ae463c08dd3e0bf06	k__Bacteria; p__Firmicutes; c__Bacilli; o__Lactobacillales; f__Leuconostocaceae; g__Weissella	0.7411
8ee1327db834ae87f29960f00763f24f	k__Bacteria; p__Firmicutes; c__Clostridia; o__Clostridiales; f__Lachnospiraceae; g__Roseburia	0.999322
62b0a067f70511f5bd6dadd40683429d	k__Bacteria; p__Firmicutes; c__Clostridia; o__Clostridiales; f__Ruminococcaceae; g__Ruminococcus; s__	0.961322
ef4fd17de0a35737859f6584582111f4	k__Bacteria; p__Verrucomicrobia; c__Verruco-5; o__WCHB1-41; f__RFP12; g__; s__	0.999782
752f51ba088a57b3ee9915b6bd73aea3	k__Bacteria; p__Bacteroidetes; c__Bacteroidia; o__Bacteroidales; f__Prevotellaceae; g__Prevotella; s__stercorea	0.999979
fa6b239a4dc9a5f814243649de5f9570	k__Bacteria; p__Firmicutes; c__Clostridia; o__Clostridiales; f__Lachnospiraceae	0.942942
37af2f7c5a3286d17c6b8a2ebbe1e2f8	k__Bacteria; p__Proteobacteria; c__Betaproteobacteria; o__Burkholderiales; f__Oxalobacteraceae; g__Massilia	0.79519
47daa40b15ec99bca8db3b415c593b93	k__Bacteria; p__Tenericutes; c__Mollicutes; o__Anaeroplasmatales; f__Anaeroplasmataceae; g__Anaeroplasma; s__	0.999949
25f32be29dbc2193e0889c6a649191d1	k__Bacteria; p__Firmicutes; c__Clostridia; o__Clostridiales; f__Lachnospiraceae; g__Roseburia; s__	0.926618
8bb642cf915dc3da61f86f31f4c52d38	k__Bacteria; p__Firmicutes; c__Clostridia; o__Clostridiales; f__Lachnospiraceae; g__Coprococcus; s__	0.725272
d872a23b9e8f946766500938cf511491	k__Bacteria; p__Firmicutes; c__Clostridia; o__Clostridiales; f__; g__; s__	0.969206
c6076b33586c6dcf8a8159eed65949c8	k__Bacteria; p__Firmicutes; c__Clostridia; o__Clostridiales; f__Ruminococcaceae; g__Ruminococcus; s__	0.90266
d550fb5a95d2d27db00a9b7276618835	k__Bacteria; p__Firmicutes; c__Clostridia; o__Clostridiales; f__Lachnospiraceae; g__Coprococcus; s__	0.965455
09404638d5c6baf895933358aa8bfa28	k__Bacteria; p__Firmicutes; c__Clostridia; o__Clostridiales	0.999406
28580dcc51b07f9dd71cd2ece4252b87	k__Bacteria; p__Firmicutes; c__Clostridia; o__Clostridiales; f__; g__; s__	0.717949
d44fdfbe47da2fdfe475b437ca5b45f4	k__Bacteria; p__Bacteroidetes; c__Flavobacteriia; o__Flavobacteriales; f__[Weeksellaceae]; g__; s__	0.996918
d4620487e39879c18c7ef93587e2e4bf	k__Bacteria; p__OD1; c__; o__; f__; g__; s__	0.782563
4879ea1ce2dbd89fd1f453456b38f4d3	k__Bacteria; p__Firmicutes; c__Clostridia; o__Clostridiales; f__Lachnospiraceae; g__Pseudobutyrivibrio; s__xylanivorans	0.743096
38a2b3f11d58292d1971307bf66bdaa2	k__Bacteria; p__Firmicutes; c__Clostridia; o__Clostridiales; f__; g__; s__	0.862461
430af5db16d2ab71f8476c573c6cefa6	k__Bacteria; p__Firmicutes; c__Clostridia; o__Clostridiales; f__Ruminococcaceae; g__Oscillospira; s__	0.880471
519cb444bbc73b526ab7e8ee97bd2db1	k__Bacteria; p__Bacteroidetes; c__Bacteroidia; o__Bacteroidales; f__p-2534-18B5; g__; s__	0.999671
93a0833ca11a647a75716547890e06a9	k__Bacteria; p__Bacteroidetes; c__Flavobacteriia; o__Flavobacteriales; f__Cryomorphaceae; g__Fluviicola; s__	0.999674
61e0abe6270e3037e734c16fa04e65b3	k__Bacteria; p__Proteobacteria; c__Gammaproteobacteria; o__Alteromonadales; f__Alteromonadaceae; g__Cellvibrio; s__	0.999962
1c21128cd40f868d690865fbf3606cc0	k__Bacteria; p__Firmicutes; c__Clostridia; o__Clostridiales; f__; g__; s__	0.909156
475d72a6ebba3d088be051e7f32060df	k__Bacteria; p__Firmicutes; c__Clostridia; o__Clostridiales; f__Ruminococcaceae	0.993504
794f271d6a66515ac71c3878cf508dfa	k__Bacteria; p__Firmicutes; c__Clostridia; o__Clostridiales; f__Lachnospiraceae	0.93824
512dde6117226b930d4ae780bab9ae84	k__Bacteria; p__Firmicutes; c__Clostridia; o__Clostridiales; f__Lachnospiraceae; g__[Ruminococcus]; s__	0.85624
7cb35f79f555e26d2cce10e176021043	k__Bacteria; p__Firmicutes; c__Clostridia; o__Clostridiales; f__Ruminococcaceae; g__Faecalibacterium; s__prausnitzii	0.988682
8708eb6d246318fc7c29dc783c717ae6	k__Bacteria; p__Firmicutes; c__Clostridia; o__Clostridiales; f__Ruminococcaceae; g__Ruminococcus; s__	0.970961
08b8c7fad85f1842ee2e36d1edbcc54d	k__Bacteria; p__Firmicutes; c__Clostridia; o__Clostridiales; f__Ruminococcaceae; g__; s__	0.829812
11feef5fe448a910b923c94ed5dc9244	k__Bacteria; p__Firmicutes; c__Clostridia; o__Clostridiales; f__Ruminococcaceae; g__Oscillospira; s__	0.914256
2bc82f358dea9c22b1d44508cc6a1645	k__Bacteria; p__Proteobacteria	0.920109
5be24510d05d9ae4c2827249ee48bfcd	k__Bacteria; p__Firmicutes; c__Clostridia; o__Clostridiales; f__Lachnospiraceae; g__Roseburia; s__	0.914891
745cab28401c27733ae93be80ffb2eb8	k__Bacteria; p__Cyanobacteria; c__4C0d-2; o__YS2; f__; g__; s__	1
875f60d2a72aab0d2ba10974b2f8538b	k__Bacteria; p__Actinobacteria; c__Coriobacteriia; o__Coriobacteriales; f__Coriobacteriaceae; g__; s__	0.847639
4aa17f98f7eeeef4d228046f7570cf57	k__Bacteria; p__Proteobacteria; c__Betaproteobacteria; o__Burkholderiales; f__Comamonadaceae	0.999638
a86896d5f084a29c0970542e067c77f1	k__Bacteria; p__Firmicutes; c__Clostridia; o__Clostridiales; f__Lachnospiraceae; g__Clostridium; s__colinum	0.959104
274bde6c152ebc1b7b0b56cab602b141	k__Bacteria; p__Bacteroidetes; c__Bacteroidia; o__Bacteroidales; f__S24-7; g__; s__	0.997823
15137258ce09b19d64ca6e249fd57dd9	k__Bacteria; p__Tenericutes; c__Mollicutes; o__RF39; f__; g__; s__	0.999994
7c9832e855316da18412dbce46773b13	k__Bacteria; p__Firmicutes; c__Clostridia; o__Clostridiales; f__Lachnospiraceae; g__Blautia; s__obeum	0.947561
9724d77dccce13598041a0572d2169aa	k__Bacteria; p__Firmicutes; c__Clostridia; o__Clostridiales; f__Ruminococcaceae; g__Ruminococcus; s__	0.846045
8201dd4ff6ef01c9bc760365932d458b	k__Bacteria; p__Tenericutes; c__Mollicutes; o__RF39; f__; g__; s__	0.999988
3d82d45a7bed1cbf5c59b198adbfc131	k__Bacteria; p__Firmicutes; c__Clostridia; o__Clostridiales; f__Lachnospiraceae; g__Epulopiscium; s__	0.972326
f6fc3bfaeaa5c3b8963b0cdbe95a6e56	k__Bacteria; p__Firmicutes; c__Clostridia; o__Clostridiales; f__Lachnospiraceae	0.935074
f24271ab3f2f09cb86a00e5cf5b20ff5	k__Bacteria; p__Proteobacteria; c__Gammaproteobacteria; o__Pasteurellales; f__Pasteurellaceae; g__Aggregatibacter; s__	0.872253
dd22143ff19147456ceaaaf4eab0dfae	k__Bacteria; p__Firmicutes; c__Clostridia; o__Clostridiales; f__Ruminococcaceae	0.986169
210e596a782278cdf47f23b615e4976f	k__Bacteria; p__Firmicutes; c__Clostridia; o__Clostridiales; f__Ruminococcaceae; g__; s__	0.780215
1daf5065bc9796a410f779b9cb21ad62	k__Bacteria; p__Bacteroidetes; c__Bacteroidia; o__Bacteroidales; f__RF16; g__; s__	0.999761
c953bb23e9edd82e3dd9e2c994ea8cf6	k__Bacteria; p__Firmicutes; c__Clostridia; o__Clostridiales; f__Clostridiaceae; g__Clostridium	0.878109
2d9dd049fb987edffed450adbc9fb549	k__Bacteria; p__Tenericutes; c__Mollicutes; o__RF39; f__; g__; s__	0.999998
898808a66d92fed6351fbbab1c113062	k__Bacteria; p__Firmicutes; c__Clostridia; o__Clostridiales	0.997555
0f88a032d639903d4136c43796856553	k__Bacteria; p__Proteobacteria; c__Alphaproteobacteria; o__Rhodobacterales; f__Rhodobacteraceae	0.999773
00c8c076d29a10e9e31d0903ff032202	k__Bacteria; p__Proteobacteria; c__Alphaproteobacteria; o__RF32; f__; g__; s__	1
e51dff747c13041369fd4f3f81c4d76f	k__Bacteria; p__Firmicutes; c__Erysipelotrichi; o__Erysipelotrichales; f__Erysipelotrichaceae; g__; s__	0.969506
139cb06708ec3850b8a3a9a36e261f1f	k__Bacteria; p__Firmicutes; c__Clostridia; o__Clostridiales; f__Ruminococcaceae	0.995669
bb907dd217c1a7f8db56d3b4a7835687	k__Bacteria; p__Firmicutes; c__Clostridia; o__Clostridiales; f__Lachnospiraceae	0.862158
6ec2deefef9251b545ba19ed6cb93c1a	k__Bacteria; p__Firmicutes; c__Clostridia; o__Clostridiales	0.959652
dd295679810750ca37f8765a529a0d4c	k__Bacteria; p__Bacteroidetes; c__Bacteroidia; o__Bacteroidales; f__Prevotellaceae; g__Prevotella; s__copri	0.99626
efa08e0b1c6adcea7d757904ea53b4c4	k__Bacteria; p__Firmicutes; c__Clostridia; o__Clostridiales; f__Ruminococcaceae	0.995817
dfce7e9aea5f0f9a190ce3b2e8767e04	k__Bacteria; p__Firmicutes; c__Clostridia; o__Clostridiales; f__Lachnospiraceae; g__Coprococcus; s__	0.935801
e80e8a7f8f9a70ea5b289b1ba003b8cd	k__Bacteria; p__Firmicutes; c__Clostridia; o__Clostridiales; f__Lachnospiraceae	0.989013
9a2e30b3cc8259c0de6211ddc05f39b6	k__Bacteria; p__Firmicutes; c__Clostridia; o__Clostridiales; f__Ruminococcaceae	0.736837
b834c99350f39778f085e36b3152c2a5	k__Bacteria; p__Firmicutes; c__Clostridia; o__Clostridiales; f__Lachnospiraceae; g__Anaerostipes; s__	0.957911
46111874e6ed5979598b606a51eaa3c1	k__Bacteria; p__Firmicutes; c__Bacilli; o__Lactobacillales; f__Streptococcaceae; g__Lactococcus; s__garvieae	0.996468
37b6cdfcca11c48cb45a64bde2ac4442	k__Bacteria; p__Firmicutes; c__Clostridia; o__Clostridiales; f__Lachnospiraceae; g__Clostridium; s__colinum	0.925298
337476dc29d74a818403495ed2941b15	k__Bacteria; p__Firmicutes; c__Clostridia; o__Clostridiales; f__Ruminococcaceae; g__; s__	0.848302
216b19a7ba574deae28797343ca0ff05	k__Bacteria; p__Firmicutes; c__Clostridia; o__Clostridiales; f__Ruminococcaceae	0.994322
fbfbb2dc225009f703d7e663e8b17591	k__Bacteria; p__Firmicutes; c__Clostridia; o__Clostridiales; f__Lachnospiraceae; g__Coprococcus; s__	0.983606
24f73444accda0f702df7beb7066f1cf	k__Bacteria; p__Proteobacteria; c__Gammaproteobacteria; o__Pseudomonadales; f__Moraxellaceae; g__Acinetobacter	0.999988
35c4655f0c5189305524d2a1a4a913a9	k__Bacteria; p__Bacteroidetes; c__Bacteroidia; o__Bacteroidales; f__BS11; g__; s__	0.999985
334fd9bbb3b6dfd01607be0bcfa14697	k__Bacteria; p__Firmicutes; c__Clostridia; o__Clostridiales	0.967391
ffc4c66edfac5cdcddc2b604620d2b8c	k__Bacteria; p__Proteobacteria; c__Gammaproteobacteria; o__Xanthomonadales; f__Xanthomonadaceae; g__Luteimonas; s__	0.944956
f2f16a9e9b7a215b8485f3eeb77d23be	k__Bacteria; p__Firmicutes; c__Clostridia; o__Clostridiales; f__Clostridiaceae	0.999977
16a7bd630c47e82bb1eedd5c2dafa4a1	k__Bacteria; p__Firmicutes; c__Clostridia; o__Clostridiales; f__Lachnospiraceae	0.964087
550be6d9493ac94efc0c1526a71984fe	k__Bacteria; p__Firmicutes; c__Clostridia; o__Clostridiales; f__Lachnospiraceae; g__[Ruminococcus]; s__gnavus	0.947151
cabe7054414651aa21e2dfe6ff144e14	k__Bacteria; p__Firmicutes; c__Clostridia; o__Clostridiales; f__Ruminococcaceae; g__; s__	0.885767
3d6b1aeaf4b7d46e2c050b849c60391f	k__Bacteria; p__Firmicutes; c__Clostridia; o__Clostridiales	0.999002
b6a7d27a3f592d37d893932ed9affb91	k__Bacteria; p__Firmicutes; c__Clostridia; o__Clostridiales; f__Ruminococcaceae; g__Ruminococcus; s__	0.997453
2bbc22f89c310a7a0791e8a4eb681dcc	k__Bacteria; p__Firmicutes; c__Clostridia; o__Clostridiales	0.937474
91e3d4b1a4f7a1bd23212c41ed74ab22	k__Bacteria; p__Firmicutes; c__Clostridia; o__Clostridiales; f__Lachnospiraceae	0.988488
e75370fb1277ecee64d4dc3d270d1b68	k__Bacteria; p__Tenericutes; c__Mollicutes; o__Anaeroplasmatales; f__Anaeroplasmataceae; g__Anaeroplasma; s__	0.999573
f8148216f3d6c613e8832f0ce8a7b60b	k__Bacteria; p__Firmicutes; c__Clostridia; o__Clostridiales; f__; g__; s__	0.889608
38b00bc7d02981649461b1fb374b601f	k__Bacteria; p__Firmicutes; c__Clostridia; o__Clostridiales; f__Ruminococcaceae; g__Ruminococcus; s__	0.797385
91defa114a7412ef7e588d4868a8dfb9	k__Bacteria; p__Proteobacteria; c__Epsilonproteobacteria; o__Campylobacterales; f__Helicobacteraceae	0.999995
01f03563d8ab86b117a5e3260c35c357	k__Bacteria; p__Firmicutes; c__Clostridia; o__Clostridiales; f__Lachnospiraceae; g__Blautia; s__	0.837637
bbed52ea55c456ac7ff33b792a8c77b8	k__Bacteria; p__Firmicutes; c__Clostridia; o__Clostridiales; f__Lachnospiraceae; g__Lachnospira; s__	0.998899
bac6791640e971e792965be338477b3d	k__Bacteria; p__Lentisphaerae; c__[Lentisphaeria]; o__Victivallales; f__Victivallaceae; g__; s__	0.999958
9dd2db13513fded77c24b2c7aa8e4429	k__Bacteria; p__Firmicutes; c__Clostridia; o__Clostridiales	1
d1b1cc7f63f95bc8f04af1e090131f67	k__Bacteria; p__Firmicutes; c__Clostridia; o__Clostridiales; f__Ruminococcaceae; g__Gemmiger; s__formicilis	0.896629
0951faac8b876629dbcf0c708b399963	k__Bacteria; p__Firmicutes; c__Clostridia; o__Clostridiales; f__Lachnospiraceae; g__Coprococcus; s__	0.945998
d77d62f34250a514ba68fb8f9dcae36a	k__Bacteria; p__Firmicutes; c__Clostridia; o__Clostridiales; f__Ruminococcaceae; g__Ruminococcus; s__	0.995425
7546d32e949136aeff9ad8f9208be1e7	k__Bacteria; p__Firmicutes; c__Clostridia; o__Clostridiales; f__Christensenellaceae; g__; s__	0.722133
3ecf9ff8a109a79f04ece55a7cb72d9c	k__Bacteria; p__Firmicutes; c__Clostridia; o__Clostridiales; f__Ruminococcaceae; g__; s__	0.862037
3043533acaa4d532c01fb8411d138f2a	k__Bacteria; p__Spirochaetes; c__Spirochaetes; o__Spirochaetales; f__Spirochaetaceae; g__Treponema; s__	0.988948
357f3e4cd93a12022cf537cf5158738e	k__Bacteria; p__Firmicutes; c__Bacilli; o__Lactobacillales; f__Streptococcaceae; g__Streptococcus; s__	0.99462
35bd2e39d4c329642ccf6d725af29756	k__Archaea; p__Euryarchaeota; c__Thermoplasmata; o__E2; f__[Methanomassiliicoccaceae]; g__vadinCA11; s__	0.999998
11f30f526f8f3e66f6f88a045a2d7c34	k__Bacteria; p__Firmicutes; c__Clostridia; o__Clostridiales; f__; g__; s__	0.970677
3a0a3c9ddf01d382025c878f9b305d95	k__Bacteria; p__Firmicutes; c__Clostridia; o__Clostridiales; f__Lachnospiraceae; g__Roseburia; s__	0.779952
95302c8ce58f7a11368f84cf71d64eaf	k__Bacteria; p__Firmicutes; c__Clostridia; o__Clostridiales; f__Ruminococcaceae	0.997094
2c9ef645a267e4b7f2ca14daa79ee47c	k__Bacteria; p__Firmicutes; c__Clostridia; o__Clostridiales; f__Ruminococcaceae; g__Ruminococcus	0.903639
646da5bccf78a02f1c94d34df9f95869	k__Bacteria; p__Bacteroidetes; c__Bacteroidia; o__Bacteroidales; f__S24-7; g__; s__	0.988659
4fdbcb2a610f77c49f4ae9c22852b026	k__Bacteria; p__Verrucomicrobia; c__Verrucomicrobiae; o__Verrucomicrobiales; f__Verrucomicrobiaceae; g__Akkermansia; s__muciniphila	1
4ab820a80c4c2dce97a507a75f7448ca	k__Bacteria; p__Firmicutes; c__Clostridia; o__Clostridiales; f__Ruminococcaceae; g__Ruminococcus; s__	0.87422
09e930b3bff8dd59834968294935e66a	k__Bacteria; p__Firmicutes; c__Clostridia; o__Clostridiales; f__Lachnospiraceae	0.974848
8b7cf432d590442920f09c785a3eb74f	k__Bacteria; p__Firmicutes; c__Clostridia; o__Clostridiales	0.949758
0720257f62c6f0f7703bedb5c5263cdf	k__Bacteria; p__Firmicutes; c__Clostridia; o__Clostridiales; f__Ruminococcaceae; g__; s__	0.803844
657ed752149ae11ca0309d009b281fcf	k__Bacteria; p__Firmicutes; c__Clostridia; o__Clostridiales; f__Lachnospiraceae	0.982698
4f3e31df624f70f035a814e6ebf54919	k__Bacteria; p__Firmicutes; c__Clostridia; o__Clostridiales; f__Lachnospiraceae	0.883751
9aa0ca6e42ae6187dc7ce4c9693ae0d8	k__Bacteria; p__Proteobacteria; c__Alphaproteobacteria	0.765369
1e09453c4f266ba51724edd4440be9fe	k__Bacteria; p__Firmicutes; c__Clostridia; o__Clostridiales; f__Clostridiaceae; g__Clostridium; s__	0.766478
d223108824a4620a765b27db363a9b57	k__Bacteria; p__Bacteroidetes; c__Bacteroidia; o__Bacteroidales; f__Prevotellaceae; g__Prevotella; s__	0.991676
4ead27717fccc8119cb2be8f972e1fb9	k__Bacteria; p__Firmicutes; c__Clostridia; o__Clostridiales; f__Ruminococcaceae; g__; s__	0.768599
f486a709c34b0adf4656ad233cb1c31a	k__Bacteria; p__Firmicutes; c__Clostridia; o__Clostridiales; f__Lachnospiraceae; g__Blautia; s__	0.70434
813716a1c939b74b99f0958bd87244fb	k__Bacteria; p__Firmicutes; c__Clostridia; o__Clostridiales; f__Ruminococcaceae; g__; s__	0.825672
44c369baa857246a19d7a036b82a1227	k__Bacteria; p__Tenericutes; c__Mollicutes; o__RF39; f__; g__; s__	0.99999
b967f56681c6d32616b418b4342d8a09	k__Bacteria; p__Tenericutes; c__Mollicutes; o__RF39; f__; g__; s__	0.999994
f97f61442f73b526e9bae916b0d2e8e1	k__Bacteria; p__Firmicutes; c__Clostridia; o__Clostridiales; f__Ruminococcaceae	0.995962
21ebeb85dcfc534d13964cbf3711eace	k__Bacteria; p__Firmicutes; c__Clostridia; o__Clostridiales; f__Lachnospiraceae	0.944996
eb6d8b1cfd6a83e31f4ba73ef623dc1a	k__Bacteria; p__Proteobacteria; c__Betaproteobacteria; o__Burkholderiales; f__Comamonadaceae	0.923611
3346d2f3a7c6f4bf924e4365f5f13c48	k__Bacteria; p__Firmicutes; c__Clostridia; o__Clostridiales; f__[Mogibacteriaceae]; g__; s__	0.996615
4bd2abaac5b489b0cc0e021a23fe2481	k__Bacteria; p__Firmicutes; c__Clostridia; o__Clostridiales; f__; g__; s__	0.945893
07de3d05da041f2ec9afc299d3124101	k__Bacteria; p__Firmicutes; c__Clostridia; o__Clostridiales; f__; g__; s__	0.907698
dfdb33ad127506842157f47d5613a339	k__Bacteria; p__Firmicutes; c__Clostridia; o__Clostridiales; f__Ruminococcaceae; g__; s__	0.764294
1d56e87dac6bf373f7eb488f85777d03	k__Bacteria; p__Firmicutes; c__Clostridia; o__Clostridiales; f__Ruminococcaceae; g__; s__	0.814133
affb24ded9dc50d45593687dbe5fe2db	k__Bacteria; p__Firmicutes; c__Clostridia; o__Clostridiales; f__Ruminococcaceae; g__; s__	0.833177
ac641a10fcbad841297ef566494374f2	k__Bacteria; p__Firmicutes; c__Erysipelotrichi; o__Erysipelotrichales; f__Erysipelotrichaceae; g__; s__	0.888873
996d2e100bcfdc076a12160ea473522e	k__Bacteria; p__Proteobacteria; c__Gammaproteobacteria; o__Xanthomonadales; f__Xanthomonadaceae; g__Stenotrophomonas; s__	0.984416
767b3e49aff6c7dbdc1bd20eb4b66d59	k__Bacteria; p__Firmicutes; c__Clostridia; o__Clostridiales; f__; g__; s__	0.981514
bc07b1175cfc571b7e1f43aa36d14125	k__Bacteria; p__Proteobacteria; c__Deltaproteobacteria; o__Desulfovibrionales; f__Desulfovibrionaceae; g__Desulfovibrio; s__D168	0.999984
ee605665f55530867949980a0983d12c	k__Bacteria; p__Bacteroidetes; c__Bacteroidia; o__Bacteroidales; f__Prevotellaceae; g__Prevotella; s__copri	0.991079
b1fcb85d667b68242438a94956892416	k__Bacteria; p__Proteobacteria; c__Betaproteobacteria; o__Burkholderiales; f__Comamonadaceae	0.998152
741faed52b96ecde605ceab0579dec19	k__Bacteria; p__Firmicutes; c__Clostridia; o__Clostridiales; f__Christensenellaceae; g__; s__	0.799825
a661f8c49c778ecc1718616dddf58b7d	k__Bacteria; p__Firmicutes; c__Clostridia; o__Clostridiales; f__Ruminococcaceae	0.995563
aa4511d44f0f440a0588d0d36ac0ce0d	k__Bacteria; p__Firmicutes; c__Clostridia; o__Clostridiales; f__Ruminococcaceae; g__Faecalibacterium; s__prausnitzii	0.942569
c9a6487af0a47190d005b208cef1a01f	k__Bacteria; p__Firmicutes; c__Clostridia; o__Clostridiales; f__Ruminococcaceae; g__Oscillospira; s__	0.953138
1c7911d5505967da3b218da0e6204014	k__Bacteria; p__Firmicutes; c__Clostridia; o__Clostridiales; f__Lachnospiraceae	0.985869
eb67729e047c9dbcb39d2179e884baea	k__Bacteria	0.974503
f00500d07449f264a92b64e41249c310	k__Bacteria; p__Proteobacteria; c__Gammaproteobacteria; o__Enterobacteriales; f__Enterobacteriaceae	0.999997
be6ab18b8b65aea2672ce058ab609738	k__Bacteria; p__Firmicutes; c__Clostridia; o__Clostridiales; f__Ruminococcaceae	0.986065
8efc14ef1df462b19173a3bf0bc0e7d5	k__Bacteria; p__Spirochaetes; c__Spirochaetes; o__Sphaerochaetales; f__Sphaerochaetaceae; g__Sphaerochaeta; s__	0.909405
a8b8b43021a683b5e469970cd722d9c0	k__Bacteria; p__Firmicutes; c__Clostridia; o__Clostridiales; f__Lachnospiraceae; g__Coprococcus; s__eutactus	0.999845
c053d7240ab15ccafd9bfd60ff81c153	k__Bacteria; p__Firmicutes; c__Clostridia; o__Clostridiales; f__; g__; s__	0.865635
7c0cfdc253e04b71dd71120cdbd69568	k__Bacteria; p__Firmicutes; c__Clostridia; o__Clostridiales; f__Ruminococcaceae; g__Faecalibacterium; s__prausnitzii	0.993237
c1cabe00af1015b26676e1a61fb85db2	k__Bacteria; p__Actinobacteria; c__Coriobacteriia; o__Coriobacteriales; f__Coriobacteriaceae; g__Slackia; s__	0.999967
a8dd61c97e67315a588c754bec23509b	k__Bacteria; p__Firmicutes; c__Clostridia; o__Clostridiales; f__Ruminococcaceae; g__; s__	0.917323
2eecc21d30b37d8235060526a1eeed62	k__Bacteria; p__Firmicutes; c__Clostridia; o__Clostridiales; f__Ruminococcaceae; g__Oscillospira; s__	0.865652
9329026fdb4a034ccf093834a363a286	k__Bacteria; p__Proteobacteria; c__Alphaproteobacteria; o__RF32; f__; g__; s__	0.999986
2c42b4942b851f3bd0f7c76a91809e7f	k__Bacteria; p__Tenericutes; c__Mollicutes; o__RF39; f__; g__; s__	0.999973
d3cc292192528fa2f52d1b2a839b15cc	k__Bacteria; p__Proteobacteria; c__Deltaproteobacteria	0.969093
e5a2861f27a7116bcdb47da209e15129	k__Archaea; p__Euryarchaeota; c__Thermoplasmata; o__E2; f__[Methanomassiliicoccaceae]; g__vadinCA11; s__	0.999999
4a8407897ba521fed2ce7979dc3f74ad	k__Bacteria; p__Bacteroidetes; c__Bacteroidia; o__Bacteroidales; f__RF16; g__; s__	0.999527
a2902b9d8cd7adf706db8047986bbb30	k__Bacteria; p__Spirochaetes; c__Spirochaetes; o__Spirochaetales; f__Spirochaetaceae; g__Treponema; s__	0.958779
f1e227dddb8bdc991ade4e4048d62b42	k__Bacteria; p__Tenericutes; c__Mollicutes; o__RF39; f__; g__; s__	0.999988
8712fe75a9ff02efff6fa44edc61b52e	k__Bacteria; p__Bacteroidetes; c__Bacteroidia; o__Bacteroidales; f__Prevotellaceae; g__Prevotella; s__stercorea	0.998894
e8eb38c4089c292b6ec480ed751f3b53	k__Bacteria; p__Firmicutes; c__Clostridia; o__Clostridiales; f__Ruminococcaceae; g__; s__	0.931856
2ef09cd362a791b627d17aec4f4917f4	k__Bacteria; p__Firmicutes; c__Bacilli; o__Bacillales; f__Planococcaceae	0.995093
a4e80635affe822801c73cddc7f0bc4c	k__Bacteria; p__Firmicutes; c__Clostridia; o__Clostridiales; f__Ruminococcaceae; g__Ruminococcus; s__	0.734593
20b0706c83caf8b159bd49df27296115	k__Bacteria; p__Firmicutes; c__Clostridia; o__Clostridiales	0.998096
7f1ca3ffc6430a92825b117a354bf9cd	k__Bacteria; p__Firmicutes; c__Clostridia; o__Clostridiales; f__; g__; s__	0.716735
5775e97b0325bdda374b603931c596f2	k__Bacteria; p__Firmicutes; c__Clostridia; o__Clostridiales; f__Lachnospiraceae	0.874629
817255fdd40e0ddfa249a3ef3cf011d3	k__Bacteria; p__Firmicutes; c__Clostridia; o__Clostridiales; f__Clostridiaceae	0.999988
1b59536c38967d6e336824d5429222f8	k__Bacteria; p__Firmicutes; c__Clostridia; o__Clostridiales; f__Lachnospiraceae	0.933688
11687e898b5762a13adc0b58ba510ca9	k__Bacteria; p__Proteobacteria; c__Alphaproteobacteria; o__RF32; f__; g__; s__	0.999992
88a90472fa12503c9afaacb7e3df6b55	k__Bacteria; p__Proteobacteria; c__Gammaproteobacteria; o__Enterobacteriales; f__Enterobacteriaceae	0.999997
21d2cc4d782203928b4a4d42b918b151	k__Bacteria; p__Proteobacteria; c__Gammaproteobacteria; o__Enterobacteriales; f__Enterobacteriaceae; g__Serratia; s__marcescens	0.77533
fae01b0dc43d68d842190febcbc6eb03	k__Bacteria; p__Firmicutes; c__Clostridia; o__Clostridiales; f__Clostridiaceae; g__Clostridium; s__	0.866554
789c1b2142c94cbf197a88733451758d	k__Bacteria; p__Tenericutes; c__Mollicutes; o__RF39; f__; g__; s__	0.999985
fd3048104b3f782f3fa4d50681fde54d	k__Bacteria; p__Firmicutes; c__Clostridia; o__Clostridiales; f__Lachnospiraceae; g__Coprococcus; s__	0.992603
d3352e4031b2111671c233af7130f0f6	k__Bacteria; p__Firmicutes; c__Clostridia; o__Clostridiales; f__Ruminococcaceae; g__Ruminococcus; s__	0.800389
29d1abd936fcc074bd575abe4d9b5ae6	k__Bacteria; p__Proteobacteria; c__Alphaproteobacteria; o__RF32; f__; g__; s__	1
78f2bc471a7203ec73f3100bafbd0686	k__Bacteria; p__Proteobacteria; c__Gammaproteobacteria; o__Pseudomonadales; f__Moraxellaceae; g__Acinetobacter	0.999882
3b6eadbabafea61e7d5eea2baf5c6940	k__Bacteria; p__Tenericutes; c__Mollicutes; o__RF39; f__; g__; s__	0.999992
d7d31d3e50cd5293ca820e11f9b89ae6	k__Bacteria; p__Bacteroidetes; c__Bacteroidia; o__Bacteroidales; f__Prevotellaceae; g__Prevotella; s__copri	0.998443
db319e5f8d6524b5ff78b3aa260ca876	k__Bacteria; p__Firmicutes; c__Clostridia; o__Clostridiales	0.998997
9ff16f3495812341a322b44d380cccb8	k__Bacteria; p__Firmicutes; c__Clostridia; o__Clostridiales; f__Lachnospiraceae; g__; s__	0.874399
ac8faa3dbd8835358610af39a5e2c2ea	k__Bacteria; p__Firmicutes; c__Clostridia; o__Clostridiales; f__Lachnospiraceae	0.958731
9c0dc052acf6bf047f3df4160607ce0a	k__Bacteria; p__Bacteroidetes; c__Bacteroidia; o__Bacteroidales; f__Prevotellaceae; g__Prevotella; s__copri	0.999649
e2979bc63c8df06b525a384ef1013ab7	k__Bacteria; p__Verrucomicrobia; c__Verruco-5; o__WCHB1-41; f__RFP12; g__; s__	0.999944
349350dc2239db748b20e2071da43fd6	k__Bacteria; p__Firmicutes; c__Clostridia; o__Clostridiales	0.996885
ec5d97f648d9ca4e68405d52574fa9b9	k__Bacteria; p__Bacteroidetes; c__Bacteroidia; o__Bacteroidales; f__RF16; g__; s__	0.999654
03b0fc3b1bc21c32177f708ead46bc3a	k__Bacteria; p__Firmicutes; c__Clostridia; o__Clostridiales; f__Ruminococcaceae; g__Ruminococcus	0.902693
c233026f81f64fad732d5c30f60edb11	k__Bacteria; p__Firmicutes; c__Clostridia; o__Clostridiales; f__Clostridiaceae; g__Clostridium; s__	0.736832
2d8ef29ee9c6fd168e6cd71ec0844fbb	k__Bacteria; p__Firmicutes; c__Clostridia; o__Clostridiales; f__Ruminococcaceae; g__; s__	0.98365
a5a422d6c32ad9ceae6ed0ec71f973f9	k__Bacteria; p__Firmicutes; c__Clostridia; o__Clostridiales	0.856043
c6f0679eed563295cd9a7d1bea84082e	k__Bacteria; p__Proteobacteria; c__Deltaproteobacteria; o__Desulfovibrionales; f__Desulfovibrionaceae; g__Desulfovibrio; s__	0.961847
a77fcc73313aaac375084c1a37ab562c	k__Bacteria; p__Firmicutes; c__Clostridia; o__Clostridiales; f__Ruminococcaceae; g__; s__	0.963824
e5d58e7fcff425f0728bc0b62ca3ef8e	k__Bacteria; p__Proteobacteria; c__Alphaproteobacteria; o__Sphingomonadales; f__Sphingomonadaceae; g__Sphingomonas; s__	0.923725
0ae2025f3638fe07d9e8cc33447295cc	k__Bacteria	0.999954
b92ef921d950dc006743ea17054e1bde	k__Bacteria; p__Firmicutes; c__Clostridia; o__Clostridiales; f__Lachnospiraceae; g__Dorea; s__	0.785641
b486aa3e649325b7af69092afd655488	k__Bacteria; p__Bacteroidetes; c__Bacteroidia; o__Bacteroidales	0.999231
7f3c7c0b5a89c50aff1ee4fc8c7425e0	k__Bacteria; p__Bacteroidetes; c__Bacteroidia; o__Bacteroidales; f__; g__; s__	0.970445
f441b2e084bb347ae0e50bf47cccf002	k__Bacteria; p__Firmicutes; c__Clostridia; o__Clostridiales; f__Lachnospiraceae	0.971477
85d72a083125b7b730be6398f1745c6d	k__Bacteria; p__Cyanobacteria; c__Chloroplast; o__Streptophyta; f__; g__; s__	0.999999
883d9092bf0444898fe4f56774e669a5	k__Bacteria; p__Firmicutes; c__Clostridia; o__Clostridiales; f__Clostridiaceae	0.700069
090295ad9497cc2da3f75478e352c9cb	k__Bacteria; p__Firmicutes; c__Clostridia; o__Clostridiales; f__Lachnospiraceae; g__Lachnospira; s__	0.994876
055c6f3a16eae40724b3e4b207695017	k__Bacteria; p__Firmicutes; c__Clostridia; o__Clostridiales; f__Lachnospiraceae	0.860323
db46124ca4e8f6e6bc4db00780c3c1ee	k__Bacteria; p__Firmicutes; c__Clostridia; o__Clostridiales; f__Ruminococcaceae	0.997205
1cac7ac08363ec6a5b8d2dce4542898e	k__Bacteria; p__Firmicutes; c__Clostridia; o__Clostridiales; f__; g__; s__	0.938124
3d657dc89043d822b0ef0aeee1289c19	k__Bacteria; p__Firmicutes; c__Clostridia; o__Clostridiales; f__[Mogibacteriaceae]; g__; s__	0.939943
f422837120bf5e1335033d33c6890636	k__Bacteria; p__Tenericutes; c__Mollicutes; o__RF39; f__; g__; s__	0.999748
9d4fd88668a30081ad026115cde6fff3	k__Bacteria; p__Firmicutes; c__Clostridia; o__Clostridiales	0.998187
ffb857b23add44581e7c17e71dbbe91b	k__Bacteria; p__Firmicutes; c__Clostridia; o__Clostridiales; f__Ruminococcaceae	0.998752
f7977dd5e257beccb09fef6bd7d0cad1	k__Bacteria; p__Firmicutes; c__Clostridia; o__Clostridiales; f__Ruminococcaceae; g__; s__	0.733204
a3650e8bf638169402bb3688cca6bbfb	k__Bacteria; p__Firmicutes; c__Clostridia; o__Clostridiales; f__; g__; s__	0.959774
2f40af11a91e79b068bbf12766fb5d07	k__Bacteria; p__Elusimicrobia; c__Elusimicrobia; o__Elusimicrobiales; f__Elusimicrobiaceae; g__; s__	0.996126
beb65de857ab8c72ace16dc4ef71c08a	k__Bacteria; p__Proteobacteria; c__Gammaproteobacteria; o__Xanthomonadales; f__Xanthomonadaceae; g__Wohlfahrtiimonas; s__	1
7eac35cd02403b808e5ec7f87ca89fb6	k__Bacteria; p__Firmicutes; c__Clostridia; o__Clostridiales; f__Ruminococcaceae	0.723004
95da9e1a79596feaf62c31c2632a45a9	k__Bacteria; p__Firmicutes; c__Clostridia; o__Clostridiales	0.990055
28878ddd01b7ec518f568bc93aa7456f	k__Bacteria; p__Proteobacteria; c__Alphaproteobacteria; o__Caulobacterales; f__Caulobacteraceae; g__Brevundimonas; s__diminuta	0.912088
814d5302e1b732fa4af50d40354b2185	k__Bacteria; p__Verrucomicrobia; c__Verruco-5; o__WCHB1-41; f__RFP12; g__; s__	0.999829
4805244f252fcc6fb00068d22f6c15a7	k__Bacteria; p__Firmicutes; c__Clostridia; o__Clostridiales; f__Ruminococcaceae; g__Ruminococcus; s__	0.996703
f99beaf955dd91109119ff30b5481643	k__Bacteria; p__Firmicutes; c__Clostridia; o__Clostridiales; f__Lachnospiraceae	0.960717
756d1e0225c475ac954a72f292b08d49	k__Bacteria; p__Firmicutes; c__Clostridia; o__Clostridiales; f__Ruminococcaceae; g__Ruminococcus; s__	0.88279
7029ad2d8675ac25359555a18497a677	k__Bacteria; p__Firmicutes; c__Clostridia; o__Clostridiales; f__Ruminococcaceae; g__Ruminococcus; s__	0.989734
7c96f42b80087d57f6b515213cad2ae3	k__Bacteria; p__Firmicutes; c__Clostridia; o__Clostridiales; f__Lachnospiraceae	0.935885
aed86228d91f0911c544566ff056bd94	k__Bacteria; p__Bacteroidetes; c__Bacteroidia; o__Bacteroidales; f__; g__; s__	0.844589
69d44a4d4fb482def85e6f6840ab0800	k__Bacteria; p__Tenericutes; c__Mollicutes; o__RF39; f__; g__; s__	0.999997
0c624cf5e4cbecb541d79776b1629943	k__Bacteria; p__Firmicutes; c__Clostridia; o__Clostridiales; f__; g__; s__	0.769007
31ea5a1e35706323fe63a6520c4aa5a4	k__Bacteria; p__Firmicutes; c__Clostridia; o__Clostridiales; f__Ruminococcaceae; g__Ruminococcus; s__	0.981139
e987344186a748bd9d117042456b1bf2	k__Bacteria	0.999977
c207d0387c124608e5053cff41f2d891	k__Bacteria; p__Tenericutes; c__Mollicutes; o__RF39; f__; g__; s__	0.999999
ff8ca458f6a0d64cd9c9e28f597e0366	k__Bacteria; p__Firmicutes; c__Clostridia; o__Clostridiales; f__Lachnospiraceae; g__Coprococcus; s__	0.991636
e84c4a82c5fbf79e8e0f1c254c065974	k__Bacteria; p__Firmicutes; c__Clostridia; o__Clostridiales	0.999336
0d6a643600d1ab771e33fb98a1f0015c	k__Bacteria; p__Proteobacteria; c__Alphaproteobacteria; o__Sphingomonadales	0.999662
e9343cc0d92b8b1c318090aa782ee9ed	k__Bacteria; p__Firmicutes; c__Clostridia; o__Clostridiales; f__Ruminococcaceae	0.996724
e537226dd3c5a569059ac0611a2edc2b	k__Bacteria; p__Firmicutes; c__Clostridia; o__Clostridiales; f__Ruminococcaceae; g__Ruminococcus; s__	0.946718
54a66ebcba9e4d9a2a03682c11d40459	k__Bacteria; p__Firmicutes; c__Clostridia; o__Clostridiales	0.984158
6dfc2306e182a2b20d13ef7a2ce40f3e	k__Bacteria; p__Firmicutes; c__Clostridia; o__Clostridiales; f__Lachnospiraceae; g__Blautia; s__	0.931771
6612cf2de3245452c0505017354ddae1	k__Bacteria; p__Cyanobacteria; c__4C0d-2; o__YS2; f__; g__; s__	0.999999
9a85f92caf9d2e084233b399b5a30013	k__Bacteria; p__Firmicutes; c__Clostridia; o__Clostridiales; f__Ruminococcaceae; g__; s__	0.895351
d8f6917c016be9ed972eca3dfe464e78	k__Bacteria; p__Firmicutes; c__Clostridia; o__Clostridiales; f__Clostridiaceae; g__Clostridium; s__butyricum	0.999757
346380de0e2faf8f997f034f681ce882	k__Bacteria; p__Firmicutes; c__Clostridia; o__Clostridiales; f__Lachnospiraceae; g__[Ruminococcus]; s__gnavus	0.954819
47352517cd2da8847c796d41dd7b0b45	k__Bacteria; p__Firmicutes; c__Clostridia; o__Clostridiales; f__Lachnospiraceae; g__Coprococcus; s__eutactus	0.999858
00e0a110cc0b63f0176b014ec565aef9	k__Bacteria; p__Proteobacteria; c__Alphaproteobacteria; o__Caulobacterales; f__Caulobacteraceae; g__Brevundimonas; s__diminuta	0.973164
1b0ec58192474880049e8eb47adbca3e	k__Bacteria; p__Firmicutes; c__Clostridia; o__Clostridiales; f__; g__; s__	0.967027
5f2c20eb05b17eded54c72e24938faba	k__Bacteria; p__Firmicutes; c__Clostridia; o__Clostridiales; f__Lachnospiraceae	0.959275
083a01e86e6c9add8c92ae0c83818e8f	k__Bacteria; p__Actinobacteria; c__Actinobacteria; o__Actinomycetales; f__Jonesiaceae; g__; s__	0.996201
0f9228dcd08960927e803731a14e255f	k__Bacteria; p__Firmicutes; c__Clostridia; o__Clostridiales; f__; g__; s__	0.96073
6b9d69aa7aa223e7bb50c491bbaf58df	k__Bacteria; p__Verrucomicrobia; c__Opitutae; o__[Cerasicoccales]; f__[Cerasicoccaceae]; g__; s__	0.966641
1b4d7dc5fa02e1da86f0f1d3a22ef7be	k__Bacteria; p__Firmicutes; c__Bacilli; o__Lactobacillales; f__Enterococcaceae; g__Enterococcus; s__casseliflavus	0.825163
c1b0df1566ef2084a18df5f430db6296	k__Bacteria; p__Tenericutes; c__Mollicutes; o__RF39; f__; g__; s__	0.999986
162cdac614ad0f9ec49bd38d2c9cfea5	k__Bacteria; p__Firmicutes; c__Clostridia; o__Clostridiales	0.985733
54489de3ca96ea796c3197c64be102aa	k__Bacteria; p__Firmicutes; c__Clostridia; o__Clostridiales; f__Lachnospiraceae	0.949841
34428e6404041a6f014565c9686bb059	k__Bacteria; p__Firmicutes; c__Clostridia; o__Clostridiales; f__Lachnospiraceae	0.919914
89b86b0fe9d3dfd21630d0998c99cfc4	k__Bacteria; p__Firmicutes; c__Clostridia; o__Clostridiales; f__Ruminococcaceae; g__Oscillospira; s__	0.992141
3986f30b50c64770f7c3095316c83481	k__Bacteria; p__Firmicutes; c__Erysipelotrichi; o__Erysipelotrichales; f__Erysipelotrichaceae; g__RFN20; s__	0.998916
2cd7ecba54737c1b59ff6d5e1c24aeb9	k__Bacteria; p__Firmicutes; c__Clostridia; o__Clostridiales; f__Clostridiaceae; g__Clostridium; s__	0.759266
b7baf2bcf1f104a27b5f3701a2dc262a	k__Bacteria; p__Tenericutes; c__RF3; o__ML615J-28; f__; g__; s__	0.999339
36478ccddaad333fc9ef67de6b17e9bc	k__Bacteria; p__Fusobacteria; c__Fusobacteriia; o__Fusobacteriales; f__Leptotrichiaceae; g__Leptotrichia; s__	1
566453da5954fe6e14eec0bc4822467f	k__Bacteria; p__Tenericutes; c__Mollicutes; o__RF39; f__; g__; s__	0.999993
e2d786ac6f0509e275cfe4f8e68788f3	k__Bacteria; p__Firmicutes; c__Clostridia; o__Clostridiales; f__Lachnospiraceae; g__Blautia; s__	0.948262
f3fd750da85c91780b5292714d5cabb3	k__Bacteria; p__Firmicutes; c__Clostridia; o__Clostridiales; f__Lachnospiraceae; g__Roseburia; s__	0.781811
4762236b542a742179cb01336fec8f41	k__Bacteria	0.999987
d8433367c455e91b256a3ab85b75e297	k__Bacteria; p__Proteobacteria; c__Alphaproteobacteria	0.711067
035e5a66225a774dba3be130fb6dc76a	k__Bacteria; p__Firmicutes; c__Clostridia; o__Clostridiales; f__Lachnospiraceae; g__Roseburia	0.879294
50af9ff1424340667f8ec7b99f5fce5a	k__Bacteria; p__Firmicutes; c__Clostridia; o__Clostridiales	0.978191
2f905516ccf091b6077f276083e170d2	k__Bacteria	0.999959
ba0f3fcb3dda444282f37a237ca885a4	k__Bacteria; p__Cyanobacteria; c__4C0d-2; o__YS2; f__; g__; s__	1
9362c9cced9465abf94597c48e60264d	k__Bacteria; p__Proteobacteria; c__Alphaproteobacteria; o__Rhodobacterales; f__Rhodobacteraceae; g__Paracoccus	0.989561
b0ec80bc724be05518abc67b586a19c8	k__Bacteria; p__Proteobacteria; c__Alphaproteobacteria; o__RF32; f__; g__; s__	1
9d51b032d7532f41427ff359d1f9b09d	k__Bacteria	0.999874
4d3aa33324240478ec7842d8e52529a0	k__Bacteria; p__Firmicutes; c__Clostridia; o__Clostridiales; f__Ruminococcaceae; g__Ruminococcus	0.976545
95bd61f1fde6e1362a02e68c131964dd	k__Bacteria; p__Firmicutes; c__Clostridia; o__Clostridiales; f__Ruminococcaceae	0.833638
bd3f04da4d2ded7d0f8bebb1f07d6827	k__Bacteria; p__Cyanobacteria; c__4C0d-2; o__YS2; f__; g__; s__	1
da157dddfee9df75809ce6ade0618351	k__Bacteria; p__Firmicutes; c__Clostridia; o__Clostridiales; f__Lachnospiraceae; g__Clostridium; s__colinum	0.949243
c8b28e86b5ee54fb3f09acb4cb2b377a	k__Bacteria; p__Firmicutes; c__Clostridia; o__Clostridiales	0.997892
c92fe294989f070d597e2f8b0ed8323a	k__Bacteria; p__Bacteroidetes; c__Sphingobacteriia; o__Sphingobacteriales; f__Sphingobacteriaceae; g__Sphingobacterium; s__	0.999483
2181b190ddba90dda4336504b09731af	k__Bacteria; p__Firmicutes; c__Clostridia; o__Clostridiales	0.998169
0a3e21e973a256953cd9b6c5268d0422	k__Bacteria; p__Firmicutes; c__Clostridia; o__Clostridiales	0.99794
ba26a4bbd80c5c0f68b2ce15bfd3012c	k__Bacteria; p__Tenericutes; c__Mollicutes; o__RF39; f__; g__; s__	0.999986
4a4bc6996b4ef8f79f15882d5fd8c946	k__Bacteria; p__Firmicutes; c__Clostridia; o__Clostridiales	0.996281
7ae65f74fd9d93d395c7443c80d69bd4	k__Bacteria; p__Actinobacteria; c__Coriobacteriia; o__Coriobacteriales; f__Coriobacteriaceae; g__; s__	0.952822
eb953cfd801b63b4e20d2c28cc9b23f0	k__Bacteria; p__Bacteroidetes; c__Bacteroidia; o__Bacteroidales; f__S24-7; g__; s__	0.979589
29e4bd4954381098b343bc3f9177999a	k__Bacteria; p__Firmicutes; c__Clostridia; o__Clostridiales; f__Lachnospiraceae; g__Coprococcus; s__catus	0.979962
14e620134511b2b3464cf2ac2b7b1ec3	k__Bacteria; p__Firmicutes; c__Clostridia; o__Clostridiales; f__Lachnospiraceae	0.988163
64da05fbafbcda9f968d2849816c3051	k__Bacteria; p__Firmicutes; c__Clostridia; o__Clostridiales; f__Lachnospiraceae	0.960813
632c8f00d608c2f18b0e522eac6074a2	k__Bacteria; p__Tenericutes; c__Mollicutes; o__RF39; f__; g__; s__	0.999996
a97f9317b45606c0f9bd3c1f3b7b0a21	k__Bacteria; p__Firmicutes; c__Clostridia; o__Clostridiales	0.797037
6aecb8d963fcb0e8be0f26472f330e74	k__Bacteria; p__Firmicutes; c__Clostridia; o__Clostridiales; f__Lachnospiraceae; g__Epulopiscium; s__	0.977847
97281ea0e42099909c2460229dcffc17	k__Bacteria; p__Proteobacteria; c__Betaproteobacteria; o__Burkholderiales	0.900071
eb5eb7c61ee2d7631e6ed19757deed97	k__Bacteria; p__Firmicutes; c__Clostridia; o__Clostridiales; f__Ruminococcaceae; g__; s__	0.757872
da955fca2ea578dae4421a4c6b0a31fa	k__Bacteria; p__Firmicutes; c__Clostridia; o__Clostridiales	0.979469
38e0dbca44fbe67c42c79df1dafdbbce	k__Bacteria; p__Tenericutes; c__Mollicutes; o__RF39; f__; g__; s__	0.999998
cd64c0c119094eb636f23e13385a761e	k__Bacteria; p__Firmicutes; c__Clostridia; o__Clostridiales; f__Lachnospiraceae; g__Roseburia; s__	0.781056
cf87d16a8739bc625379c9ccaf25b9e8	k__Bacteria; p__Firmicutes; c__Clostridia; o__Clostridiales	0.942049
03fed3cd07a6f4b13e6c83c7db5ce629	k__Bacteria; p__Tenericutes; c__Mollicutes; o__RF39; f__; g__; s__	0.999964
4647ede948a9ee22c15b9dae3f1d2de9	k__Bacteria; p__Bacteroidetes; c__Bacteroidia; o__Bacteroidales; f__[Paraprevotellaceae]; g__YRC22; s__	0.999801
9fbb184efd9cdee09500108000dabe00	k__Bacteria; p__Firmicutes; c__Clostridia; o__Clostridiales; f__Lachnospiraceae; g__Blautia; s__	0.949168
84c5a7d68244904c6ac2dfb84c98523c	k__Bacteria; p__Firmicutes; c__Clostridia; o__Clostridiales; f__Ruminococcaceae; g__Clostridium	0.839334
c071c5fe107d9614d204eec30cb93e38	k__Bacteria; p__Firmicutes; c__Clostridia; o__Clostridiales; f__Ruminococcaceae; g__Ruminococcus; s__bromii	0.966939
904433dca3590af37ec1b78302906acf	k__Bacteria; p__Firmicutes; c__Clostridia; o__Clostridiales; f__Lachnospiraceae; g__Coprococcus; s__	0.959321
95055c60383c35cf6a4715599b698969	k__Bacteria; p__Bacteroidetes; c__Bacteroidia; o__Bacteroidales; f__Prevotellaceae; g__Prevotella; s__stercorea	0.998491
0ce97ea9c0394f32a73ccd49aa247310	k__Bacteria; p__Firmicutes; c__Clostridia; o__Clostridiales; f__Christensenellaceae; g__; s__	0.996825
87543b31b1d4ecb49c3e9b5ae62bec5b	k__Bacteria; p__Firmicutes; c__Clostridia; o__Clostridiales; f__Ruminococcaceae; g__; s__	0.724302
44e873d4fdd2c9a3cea1781646f90b7a	k__Bacteria; p__Bacteroidetes; c__Sphingobacteriia; o__Sphingobacteriales; f__Sphingobacteriaceae; g__Sphingobacterium; s__	0.999421
958b4464eb66c920c49f5a41de6d70b6	k__Bacteria; p__Firmicutes; c__Erysipelotrichi; o__Erysipelotrichales; f__Erysipelotrichaceae; g__RFN20; s__	0.998638
185a311f9bf6a337a4b196bdb43c99ef	k__Bacteria; p__Proteobacteria; c__Alphaproteobacteria; o__RF32; f__; g__; s__	0.999994
441bfb7b2308f7aab52ee13468bfdf30	k__Bacteria; p__Bacteroidetes; c__Bacteroidia; o__Bacteroidales; f__Prevotellaceae; g__Prevotella; s__copri	0.997224
b816b0a87cdf1510144456e955dbc125	k__Bacteria; p__Firmicutes; c__Clostridia; o__Clostridiales; f__; g__; s__	0.929576
96eb2cd549ba062c96b2eefef484940f	k__Bacteria; p__Actinobacteria; c__Actinobacteria; o__Actinomycetales; f__Dietziaceae; g__Dietzia; s__	0.99059
8e925d65b6d7b2e6c3eb38ad4f8c90f0	k__Bacteria; p__Firmicutes; c__Clostridia; o__Clostridiales; f__Ruminococcaceae; g__; s__	0.77526
43f781fd6ad3b28486ccbedff02d4725	k__Bacteria; p__Firmicutes; c__Clostridia; o__Clostridiales; f__Ruminococcaceae; g__Faecalibacterium; s__prausnitzii	0.984749
d7ed5ca2baf68649822a71850eb5cf71	k__Bacteria	0.999995
f83b770ece544f08aee67b7e4b25e0f5	k__Bacteria; p__Firmicutes; c__Clostridia; o__Clostridiales; f__Lachnospiraceae; g__Coprococcus; s__	0.990231
055805ee2e075dff9e6f8fd12528d788	k__Bacteria; p__Verrucomicrobia; c__Opitutae; o__[Cerasicoccales]; f__[Cerasicoccaceae]; g__; s__	0.998601
521d94419bb17653de5662ad6571505b	k__Bacteria; p__Cyanobacteria; c__4C0d-2; o__YS2; f__; g__; s__	0.99994
d9c865bc6493a7a211e10dc5e04f31b2	k__Bacteria; p__Firmicutes; c__Bacilli; o__Bacillales; f__Paenibacillaceae; g__Paenibacillus	0.909499
9d6a0c7daed794194706d99d63da2c71	k__Bacteria; p__Firmicutes; c__Clostridia; o__Clostridiales; f__Lachnospiraceae	0.747045
a1896555285cf6a72a71bf9728bdbadc	k__Archaea; p__Euryarchaeota; c__Thermoplasmata; o__E2; f__[Methanomassiliicoccaceae]; g__vadinCA11; s__	0.999991
486816a712fc07c5d27d42162ceffc90	k__Bacteria; p__Firmicutes; c__Bacilli; o__Lactobacillales; f__Lactobacillaceae; g__Lactobacillus; s__mucosae	0.99715
9cf7f6c7774c201aa9594ff7c21adf2e	k__Bacteria; p__Firmicutes; c__Clostridia; o__Clostridiales; f__Lachnospiraceae; g__Clostridium; s__colinum	0.965733
262292e65e4d2f4752eb6471875be9e1	k__Bacteria; p__Tenericutes; c__Mollicutes; o__RF39; f__; g__; s__	0.999956
64cc171ba96f041d727aed27c563d78b	k__Bacteria; p__Tenericutes; c__Mollicutes; o__RF39; f__; g__; s__	0.999993
b650624828cc53c05a1120ab557f36d2	k__Bacteria; p__Firmicutes; c__Clostridia; o__Clostridiales; f__[Mogibacteriaceae]; g__; s__	0.997304
f41a28fe9e20ac92932f7ba1bf0620ef	k__Bacteria; p__Firmicutes; c__Clostridia; o__Clostridiales; f__Lachnospiraceae; g__Coprococcus; s__eutactus	0.999886
51b1ba12e78922a9c7adaeaab2c1e684	k__Bacteria; p__Firmicutes; c__Clostridia; o__Clostridiales; f__Lachnospiraceae	0.982272
0aeb4fd180a058763f3b1b69ebbe4037	k__Bacteria; p__Firmicutes; c__Clostridia; o__Clostridiales; f__Lachnospiraceae	0.914082
e33f6e4952f4375e5499b6962de3ba2c	k__Bacteria; p__Firmicutes; c__Bacilli; o__Lactobacillales; f__Carnobacteriaceae; g__Trichococcus; s__	0.957078
e58dd5ae74227272194727d21c1cd046	k__Bacteria; p__Firmicutes; c__Bacilli; o__Bacillales; f__Planococcaceae; g__Solibacillus; s__	0.918973
7d9bdf6e6a7f8a2d13f0ebac93eddcf3	k__Bacteria; p__Tenericutes; c__Mollicutes; o__RF39; f__; g__; s__	0.99994
f1de2ca132e9777c9999a09cf0ad014d	k__Bacteria; p__Firmicutes; c__Clostridia; o__Clostridiales; f__Ruminococcaceae; g__; s__	0.810987
131ec03adae9fc8e0440bbbdf056d7ed	k__Bacteria; p__Firmicutes; c__Clostridia; o__Clostridiales; f__Clostridiaceae; g__Clostridium; s__	0.956021
bf86f62b57caaa96ff0ba64c4aa4c826	k__Bacteria; p__Firmicutes; c__Clostridia; o__Clostridiales; f__Lachnospiraceae; g__Lachnospira; s__	0.999714
2dddc448c88441bf5c49f5d3524eb1b6	k__Bacteria; p__Firmicutes; c__Clostridia; o__Clostridiales	0.990473
c74836cc56ce813fb787cc1f8f373095	k__Bacteria; p__Firmicutes; c__Clostridia; o__Clostridiales; f__; g__; s__	0.759453
03ee3fafd1b99727dd918cc702886a37	k__Bacteria; p__Proteobacteria	0.900548
5af4f00c4ecc0d7d7f6b16f5088932ae	k__Bacteria; p__Firmicutes; c__Clostridia; o__Clostridiales; f__Veillonellaceae; g__Anaerovibrio; s__	0.993778
5f24d49e566509c61a3083612bdb43e7	k__Bacteria; p__Firmicutes; c__Clostridia; o__Clostridiales; f__Lachnospiraceae	0.866747
870250cb0fd68c561efe6df037ca748b	k__Bacteria; p__Cyanobacteria; c__4C0d-2; o__YS2; f__; g__; s__	1
e6d08b16f20e7e0ed441817ade01d44b	k__Bacteria; p__Bacteroidetes; c__Flavobacteriia; o__Flavobacteriales; f__Flavobacteriaceae; g__Flavobacterium; s__	0.993137
4f2cd0f9e49901cd94dc306f176cf657	k__Bacteria; p__Firmicutes; c__Clostridia; o__Clostridiales; f__Ruminococcaceae; g__Ruminococcus; s__	0.988715
aad9ec55a82f0ab71d9e02d36c4736dd	k__Bacteria; p__Firmicutes; c__Clostridia; o__Clostridiales	0.997905
4f0917018c6be37ecbb61cdb8e3f587d	k__Bacteria; p__Firmicutes; c__Clostridia; o__Clostridiales; f__Ruminococcaceae; g__; s__	0.746552
625b753947269fd85f0a43153e17ab66	k__Bacteria; p__Firmicutes; c__Clostridia; o__Clostridiales; f__Lachnospiraceae; g__Coprococcus; s__	0.894052
c744f1b8db7b6d09b41f85a22ab470d2	k__Bacteria; p__Firmicutes; c__Clostridia; o__Clostridiales	0.990855
5c686bb1f5a5529cb24aec0b5c33f374	k__Bacteria; p__Proteobacteria; c__Deltaproteobacteria	0.965301
fdee26ea18b8006a1f1b7b523b435f5b	k__Bacteria; p__Firmicutes; c__Clostridia; o__Clostridiales; f__Clostridiaceae; g__Sarcina; s__	0.9959
46bacfb1eb3cf11bcfb1eae4946c18ed	k__Bacteria; p__Tenericutes; c__Mollicutes; o__RF39; f__; g__; s__	0.999694
25971ed77ffbb430bb4b37ef613cbf6b	k__Bacteria; p__Tenericutes; c__Mollicutes; o__RF39; f__; g__; s__	0.999985
a793a1d383e4eaa0b1df2790a467bd14	k__Bacteria; p__Proteobacteria; c__Alphaproteobacteria	0.793254
4276c3682f60919164c5bea64e85f655	k__Bacteria; p__Bacteroidetes; c__Sphingobacteriia; o__Sphingobacteriales; f__Sphingobacteriaceae; g__Pedobacter; s__terricola	0.899373
81512d448a0f71a34cc60c8421040e45	k__Bacteria; p__Firmicutes; c__Clostridia; o__Clostridiales; f__Ruminococcaceae; g__; s__	0.887039
4f49b03a123ff5d9c535bf0be5c737fe	k__Bacteria; p__Firmicutes; c__Clostridia; o__Clostridiales	0.943588
fc92fba58e15c639cfd475a45b03ba53	k__Bacteria; p__Firmicutes; c__Clostridia; o__Clostridiales; f__Christensenellaceae; g__; s__	0.85866
33245d760a0fb7bd23875fe8359f8f28	k__Bacteria; p__Bacteroidetes; c__Bacteroidia; o__Bacteroidales; f__Prevotellaceae; g__Prevotella; s__copri	0.985684
186eca1facc05f792cef7596709f2eef	k__Bacteria; p__Bacteroidetes; c__Bacteroidia; o__Bacteroidales; f__[Paraprevotellaceae]; g__; s__	0.998777
054b28e76ec23786a2f0886b6bf13d14	k__Bacteria; p__Firmicutes; c__Clostridia; o__Clostridiales; f__Lachnospiraceae	0.973428
75d667253bfdd18eb6d54b908fba67cd	k__Bacteria; p__WPS-2; c__; o__; f__; g__; s__	0.773859
8c289a55df9ebc6cb1e8593cb0a15566	k__Bacteria; p__Firmicutes; c__Clostridia; o__Clostridiales; f__Lachnospiraceae	0.75692
c2e87dcb58d4bc7f0af41967fe82e5e8	k__Bacteria; p__Firmicutes; c__Clostridia; o__Clostridiales; f__; g__; s__	0.933239
4570bafaf63effb4ee8758eaf834ca31	k__Bacteria; p__Proteobacteria; c__Deltaproteobacteria; o__Desulfovibrionales; f__Desulfovibrionaceae; g__Desulfovibrio; s__	0.994164
66d1509c92dc46a7983949e32ba2ce74	k__Bacteria; p__Proteobacteria; c__Gammaproteobacteria; o__Pseudomonadales; f__Pseudomonadaceae	0.97977
90578dc599eb5537c958133e98b7e7b4	k__Bacteria; p__Cyanobacteria; c__4C0d-2; o__YS2; f__; g__; s__	1
79e7032fe10fe7569d1fb7c1565b4fb8	k__Bacteria; p__Firmicutes; c__Clostridia; o__Clostridiales; f__Ruminococcaceae; g__Faecalibacterium; s__prausnitzii	0.992949
0a29a05b992a7b8e3625fb7a3e6dc3eb	k__Bacteria; p__Firmicutes; c__Clostridia; o__Clostridiales; f__Lachnospiraceae	0.916078
b579db8f78d58c5fb06ef9ddca7e1704	k__Bacteria; p__Firmicutes; c__Clostridia; o__Clostridiales; f__Lachnospiraceae; g__Blautia; s__	0.977654
3fd751dd004415b6df182b22daeacbc2	k__Bacteria; p__Tenericutes; c__Mollicutes; o__RF39; f__; g__; s__	0.999989
29c7a3cb3852b0d62e1860c37f0efc47	k__Bacteria; p__Firmicutes; c__Clostridia; o__Clostridiales; f__Lachnospiraceae	0.933488
90082e434411ad16dfb632a6f8e0afc7	k__Bacteria; p__Proteobacteria; c__Gammaproteobacteria; o__Enterobacteriales; f__Enterobacteriaceae	0.999995
7197e6c4f842627088d896db90f39f61	k__Bacteria; p__Bacteroidetes; c__Bacteroidia; o__Bacteroidales; f__S24-7; g__; s__	0.982991
4acfb0d0241342d274605248d2999a0f	k__Bacteria; p__Firmicutes; c__Clostridia; o__Clostridiales; f__; g__; s__	0.856719
165be73e03ac23dff3c426c20c9b4073	k__Bacteria; p__Firmicutes; c__Clostridia; o__Clostridiales; f__Lachnospiraceae; g__Blautia; s__	0.835699
3fb04f4e9365038119cfca069dfc34f5	k__Bacteria; p__Firmicutes; c__Clostridia; o__Clostridiales; f__Ruminococcaceae; g__Ruminococcus	0.996218
39dc1aba8cf95dfe68f1ad736db7ff1f	k__Bacteria; p__Firmicutes; c__Clostridia; o__Clostridiales; f__Ruminococcaceae; g__Oscillospira; s__	0.997573
c56519282c238484e7171f3c66777f73	k__Bacteria; p__Firmicutes; c__Clostridia; o__Clostridiales; f__Lachnospiraceae	0.937873
330e460e48009fa8ce1f2f871dbe48e0	k__Bacteria	0.999995
ea7196220f8aef3884b46d73c73c349b	k__Bacteria; p__Bacteroidetes; c__Bacteroidia; o__Bacteroidales	0.973588
bc9c293a46eff2598da484b72c4fff38	k__Bacteria; p__Firmicutes; c__Clostridia; o__Clostridiales	0.992463
2b22747d01eb422bfeaff9c96ad25825	k__Bacteria; p__Firmicutes; c__Clostridia; o__Clostridiales	0.999982
b608b3da0e9d0687accace89d7d816ee	k__Bacteria; p__Proteobacteria; c__Alphaproteobacteria	0.764286
d997abcf5274665e464c549d86ed7ff2	k__Bacteria; p__Firmicutes; c__Clostridia; o__Clostridiales; f__Lachnospiraceae; g__Blautia; s__obeum	0.923891
37bc4f39f2aee18e0edb1d2e50efda58	k__Bacteria; p__Firmicutes; c__Clostridia; o__Clostridiales; f__Lachnospiraceae; g__Lachnospira; s__	0.99252
20a1f1ec7b153505e1ffc9fdc7845d64	k__Bacteria; p__Firmicutes; c__Clostridia; o__Clostridiales; f__Ruminococcaceae; g__Faecalibacterium; s__prausnitzii	0.991335
7572a83301cf75614a1b86b8b9b086b3	k__Bacteria; p__Firmicutes; c__Clostridia; o__Clostridiales; f__Lachnospiraceae	0.983388
81423b8ca9974541002c29f7e90db80d	k__Bacteria; p__Bacteroidetes; c__Bacteroidia; o__Bacteroidales	0.999323
9ae08ed50e53910f1c4818525884cf1b	k__Bacteria; p__Firmicutes; c__Clostridia; o__Clostridiales; f__Lachnospiraceae; g__Coprococcus; s__	0.984282
48eedea5e258b2b927473dce9d759611	k__Bacteria; p__Firmicutes; c__Erysipelotrichi; o__Erysipelotrichales; f__Erysipelotrichaceae; g__Bulleidia; s__p-1630-c5	0.989524
8e29270ea6306e1486dbb03961bd14a1	k__Bacteria; p__Firmicutes; c__Clostridia; o__Clostridiales; f__Clostridiaceae	0.999147
641a34f38eee7116a00f70dda865e7ac	k__Bacteria; p__Firmicutes; c__Clostridia; o__Clostridiales; f__Lachnospiraceae; g__Roseburia; s__	0.84439
6ca48f75a619bf22e08fd178d9fa6f33	k__Bacteria; p__Chlamydiae; c__Chlamydiia; o__Chlamydiales; f__Rhabdochlamydiaceae; g__Candidatus Rhabdochlamydia; s__	0.989673
79108b9659d29459dca03c136aac9a2e	k__Bacteria; p__Bacteroidetes; c__Bacteroidia; o__Bacteroidales; f__Prevotellaceae; g__Prevotella; s__copri	0.997528
99a57502de571269616b387c77693519	k__Bacteria; p__Firmicutes; c__Clostridia; o__Clostridiales; f__Lachnospiraceae; g__; s__	0.864132
905ea7dfe29f20862ab4a355874f5298	k__Bacteria; p__Bacteroidetes; c__Bacteroidia; o__Bacteroidales; f__Prevotellaceae; g__Prevotella; s__	0.997436
5ef92938c37e920b4839e4fb875e4f3d	k__Bacteria; p__Tenericutes; c__Mollicutes; o__RF39; f__; g__; s__	0.999978
59c5aa34ef9b6d1ea15473b95de1460a	k__Bacteria; p__Firmicutes; c__Clostridia; o__Clostridiales	0.874781
1942683ddf6f164e87fae1a4f94bd7b7	k__Bacteria; p__Bacteroidetes; c__Bacteroidia; o__Bacteroidales; f__[Paraprevotellaceae]; g__CF231; s__	0.99521
fd0a100bc3aa1c91d3ec165b03cba18c	k__Bacteria; p__Firmicutes; c__Clostridia; o__Clostridiales; f__Ruminococcaceae	0.988895
e3f37250bbdfbb453ac25a6365554b1e	k__Bacteria; p__Bacteroidetes; c__Bacteroidia; o__Bacteroidales; f__[Paraprevotellaceae]; g__; s__	0.99245
8b62c93b507693aa5e5b48652c471620	k__Bacteria; p__Proteobacteria; c__Alphaproteobacteria; o__RF32; f__; g__; s__	0.999998
5468be45e348bc70e83a748f50d22ad8	k__Bacteria; p__Firmicutes; c__Clostridia; o__Clostridiales	0.997894
3b7db07070f3bb77aabdb551b0f226b2	k__Bacteria; p__Firmicutes; c__Clostridia; o__Clostridiales; f__Lachnospiraceae; g__Coprococcus; s__	0.731278
3f2bf2e891e36d349862627895059129	k__Bacteria; p__Firmicutes; c__Clostridia; o__Clostridiales	0.97802
ffe3a8c3fe42f51dfe92037951135dac	k__Bacteria; p__Actinobacteria; c__Coriobacteriia; o__Coriobacteriales; f__Coriobacteriaceae; g__; s__	0.985365
2199bc3db954bff5a5c08a9c41b3ba70	k__Bacteria; p__Firmicutes; c__Clostridia; o__Clostridiales; f__Ruminococcaceae	0.997492
049d264e8e27fe2378c043b4ee5e0c2c	k__Bacteria; p__Firmicutes; c__Clostridia; o__Clostridiales; f__Ruminococcaceae	0.996909
3c0e4ead32e33657163cad2ff8aae260	k__Bacteria; p__Actinobacteria; c__Coriobacteriia; o__Coriobacteriales; f__Coriobacteriaceae; g__; s__	0.949954
5e1fe8ae5c164da2445f036bb81d4859	k__Bacteria; p__Firmicutes; c__Clostridia; o__Clostridiales; f__Lachnospiraceae; g__Roseburia; s__	0.798057
78da3da4651b5a3d01bdb67294844e00	k__Bacteria; p__Firmicutes; c__Clostridia; o__Clostridiales; f__Lachnospiraceae	0.717436
f0d9d2bff9276b7412742c7d5c1e33b6	k__Bacteria; p__Firmicutes; c__Clostridia; o__Clostridiales	0.997677
17b1da80e66bd88815140c50480f4b8d	k__Bacteria; p__Firmicutes; c__Clostridia; o__Clostridiales; f__Lachnospiraceae	0.999329
c221922a1372560670845eefc60755dd	k__Bacteria; p__Firmicutes; c__Clostridia; o__Clostridiales; f__Ruminococcaceae; g__; s__	0.984799
b4297e3df2b14ae60f659a818ba424db	k__Bacteria; p__Firmicutes; c__Clostridia; o__Clostridiales; f__Ruminococcaceae	0.978975
a3ef0ec90b15070a69d138d279b6cb67	k__Bacteria; p__Firmicutes; c__Clostridia; o__Clostridiales; f__Lachnospiraceae; g__Coprococcus; s__	0.853847
d9770fb3bcd469c5f5064ac5a730567c	k__Bacteria; p__Actinobacteria; c__Coriobacteriia; o__Coriobacteriales; f__Coriobacteriaceae	0.999997
489c564ea673df0f8f9a7c81a6822aac	k__Bacteria; p__Cyanobacteria; c__4C0d-2; o__YS2; f__; g__; s__	1
acfec12a2d78bbf951d999c6f4f86b65	k__Bacteria; p__Firmicutes; c__Clostridia; o__Clostridiales; f__Ruminococcaceae; g__Oscillospira; s__	0.964561
4419ab5d06e42caa3579434a41066be2	k__Bacteria; p__Actinobacteria; c__Coriobacteriia; o__Coriobacteriales; f__Coriobacteriaceae; g__; s__	0.998094
[truncated: 10,598 more rows]

## Sheet: Table S6
Table S6. Average relative abundances (and standard deviations) of microbial amplicon sequence variants (ASVs) that differed significantly across baboon diet groups.
[truncated: 528 more rows]

[truncated: 6 more sheets: Table S7, Table S8, Table S9, Table S10, Table S11, Table S12]
